# Supplementary material for: Prediction of Antibiotic Resistance Evolution by Growth Measurement of All Proximal Mutants of Beta-Lactamase
Source: Mol Biol Evol. 2022 Apr 29;39(5):msac086. doi: 10.1093/molbev/msac086 (PMC9087888; doi:10.1093/molbev/msac086)
Supplement: msac086_Supplementary_Data [file msac086_supplementary_data.zip]

Archive with 22 entries (22 files):
- Figure_S1.pdf
- Figure_S10.pdf
- Figure_S2.pdf
- Figure_S3.pdf
- Figure_S4.pdf
- Figure_S5.pdf
- Figure_S6.pdf
- Figure_S7.pdf
- Figure_S8.pdf
- Figure_S9.pdf
- Table_S1_Validation_of_the_accuracy_of_PacBio_sequencing.xlsx
- Table_S10_Statistics_of_reads_for_2nd_generation_sequencing.xlsx
- Table_S11_Multiple_mutation_under_0.5_x_MIC_ceftazidime_selection.txt
- Table_S12_PEARP_model_validation.docx
- Table_S2_All_single_mutation_under_1_x_mic_ceftazidime_selection.txt
- Table_S3_MIC_value_of_ceftazidime_for_MG1655_carrying_pOSIP-CTX-M-14_variants.docx
- Table_S4_All_single_mutation_under_1_x_MIC_cefotaxime_selection.txt
- Table_S5_All_single_mutation_under_0.5_x_MIC_ceftazidime_selection.txt
- Table_S6_All_single_mutation_under_0.25_x_MIC_ceftazidime_selection.txt
- Table_S7_Primers_used_in_this_study.xlsx
- Table_S8_Primers_for_construction_single_and_mutiple_mutation.xlsx
- Table_S9_MIC_value_of_antibiotics_for_MG1655,_MG1655_carrying_pOSIP-CTX-M-14_and_clinical_isolate.docx
