# Supplementary material for: Prediction of Antibiotic Resistance Evolution by Growth Measurement of All Proximal Mutants of Beta-Lactamase
Source: Mol Biol Evol. 2022 Apr 29;39(5):msac086. doi: 10.1093/molbev/msac086 (PMC9087888; doi:10.1093/molbev/msac086)
Supplement: msac086_Supplementary_Data [file msac086_supplementary_data.zip › Table_S1_Validation_of_the_accuracy_of_PacBio_sequencing.xlsx]

## Sheet: Sheet1
Table S1 Validation of the accuracy of PacBio sequencing
	Sanger sequencing		PacBio sequencing		Is the barcode consistent?	Is the genotype consistent?
Number	Genotype	Barcode	Genotype	Barcode
1	C609T	ACGGTGATAGGAGGAACATT	C609T	ACGGTGATAGGAGGAACATT	Yes	Yes
2	C737A T755G	AACAAGCCCAATACTCTTTA	C737A T755G	AACAAGCCCAATACTCTTTA	Yes	Yes
3	C791T T795C A810T G813A A815C A823T G830A A833C	ATAATATCGATGACACATAA	C791T T795C A810T G813A A815C A823T G830A A833C	ATAATATCGATGACACATAA	Yes	Yes
4	T771C G777C	GCGTAACAAAGAACAGCCAT	T771C G777C	GCGTAACAAAGAACAGCCAT	Yes	Yes
5	G730T T755A G762C C763T	GAGCGCCTAAACAAACGGAC	G730T T755A G762C C763T	GAGCGCCTAAACAAACGGAC	Yes	Yes
6	C348G	GGAGTTAATTTGGAGGAGCG	C348G	GGAGTTAATTTGGAGGAGCG	Yes	Yes
7	C775G	TAAATCCGGAGCAAATCCAT	C775G	TAAATCCGGAGCAAATCCAT	Yes	Yes
8	C666G	AACTCACATAAAGAGGAACT	C666G	AACTCACATAAAGAGGAACT	Yes	Yes
9	G687T	CAGTTGAGGAGTCACTCAAC	G687T	CAGTTGAGGAGTCACTCAAC	Yes	Yes
10	T798C A810T C816T G817T A823C	TGAAAGTAGTCCGTTTTTGT	T798C A810T C816T G817T A823C	TGAAAGTAGTCCGTTTTTGT	Yes	Yes
11	G762T	CACCTTGTGGCTGCCTAGAT	G762T	CACCTTGTGGCTGCCTAGAT	Yes	Yes
12	C698A G766A C773A	AGGATCTCTGACAAAACTAC	C698A G766A C773A	AGGATCTCTGACAAAACTAC	Yes	Yes
13	A745G	TCGTAGTAACCTCTTTTCAA	A745G	TCGTAGTAACCTCTTTTCAA	Yes	Yes
14	G730T T755A	GAGCGCCTAAACAAACGGAC	G730T T755A G762C C763T	GAGCGCCTAAACAAACGGAC	Yes	NO
