# Supplementary material for: Prediction of Antibiotic Resistance Evolution by Growth Measurement of All Proximal Mutants of Beta-Lactamase
Source: Mol Biol Evol. 2022 Apr 29;39(5):msac086. doi: 10.1093/molbev/msac086 (PMC9087888; doi:10.1093/molbev/msac086)
Supplement: msac086_Supplementary_Data [file msac086_supplementary_data.zip › Table_S10_Statistics_of_reads_for_2nd_generation_sequencing.xlsx]

## Sheet: Sheet1
Table S10 Statistics of reads for 2nd generation sequencing
Antibiotic	0.25 × MIC ceftazidime			0.5 × MIC ceftazidime			1 × MIC ceftazidime			1 × MIC cefotaxime
Time points	CS1	CS2	CS3	CS1	CS2	CS3	CS1	CS2	CS3	CS1	CS2	CS3
Raw reads	93075938	114680205	94047381	87655604	92271693	112836729	107323641	104914919	105906073	74925311	69277732	68941964
Reads with UMI	52360487	66634091	56785739	52338230	57851734	71178165	63675787	57590681	56655248	49396109	44138687	42470834
Rreads with UMI in PACBIO library	44491249	56785739	48066088	43965313	51561018	63476798	52466799	43864820	41045509	41065944	37205696	36030876
