# Supplementary material for: Prediction of Antibiotic Resistance Evolution by Growth Measurement of All Proximal Mutants of Beta-Lactamase
Source: Mol Biol Evol. 2022 Apr 29;39(5):msac086. doi: 10.1093/molbev/msac086 (PMC9087888; doi:10.1093/molbev/msac086)
Supplement: msac086_Supplementary_Data [file msac086_supplementary_data.zip › Table_S11_Multiple_mutation_under_0.5_x_MIC_ceftazidime_selection.txt]

G292C	A320C	1.4170139247389544
A736G	T747C	C749T	C756T	G766T	1.3424613468525433
G385A	T388C	A395C	A404C	C407A	C408A	A416C	A418C	T421A	G427A	C433A	1.7046208378454164
G636T	A643G	C677G	A684C	1.0874533380275255
T744G	T755G	T779G	1.2719916679421086
G787T	C792T	T798A	C802T	G813A	C818T	G820T	C828A	G832A	A833C	0.9650353452963567
G762T	C778A	1.0776735401732187
C386T	A790T	A799T	C800A	G804T	C805T	C811T	G813A	A814C	C816T	G824T	C825T	C828A	C829T	A833C	1.4695374545991096
C623T	T785C	G786A	G787A	A794C	T797A	T798A	A799T	C801A	A809T	C811A	A812C	A819C	G820A	C831T	G841T	1.486107698809886
G786T	C801T	C811T	G813A	G820A	C826A	C828T	G830T	A833C	0.6433568968642378
T788A	T793C	A799C	C800A	C808T	A810C	A821C	G824A	C826T	C828T	C829T	G832C	T834C	1.187059422460211
A655T	G676A	0.9885727927426095
G789C	T793A	T796A	A803C	C808A	A814C	G817C	C818A	G827C	C828T	T834C	0.9561818100184086
G767A	C776T	1.2315960684432086
C665A	G668T	G676A	0.6852321978435669
C692G	G693A	C729A	1.0553241929121764
C660T	G789C	C791T	T798C	C801T	G824C	C825T	C826T	C829T	G832C	1.1040160948217956
T785C	G789C	A790T	C792A	C805A	G817A	G822C	A823C	C831A	A833C	0.9389533089369958
A790C	C792T	A799C	A803T	C805A	C806T	C808A	C811A	A815T	1.0370529083781743
G191A	A200C	C208T	1.0032005849408454
T785A	C791A	T797A	T798A	A799T	C802A	C805T	C808A	A810T	C818T	G822A	G824A	G830C	C831T	1.0648665879132213
C657A	T788C	C792T	T795C	C801T	G804A	C816T	G824T	C826A	G827A	C828A	0.706786450076205
A392T	A599G	0.8727347828085754
C250A	T785C	G786A	G787A	0.9536819882928702
A736C	A743C	T747C	C749G	C775T	1.2453449467017288
T798C	A803T	A809C	A812T	G813T	C818T	A821T	G822A	A823C	G824A	C825A	C828A	0.8827183557701702
T701G	A707G	1.9007383092767147
C250T	A263T	A265C	1.2539312766908075
C386T	A395T	C396T	G398T	C399A	A403C	C408T	C410T	A412C	G414A	1.2893916580234361
G346T	T785A	C792T	A799G	C805A	G807T	C816T	C818T	G824C	C831A	G832A	A833T	2.7083250013155817
C509A	A511T	1615.7873115465286
A536C	C539A	C551T	G555C	G558A	A565T	G570T	A574T	A652G	0.5715014512404398
C723A	A790T	A794C	T797A	T798C	C800A	A803C	C805A	A809C	G813T	C818T	G820T	A821C	G824A	C829T	2.026574225122349
C761A	G780T	1.0231910774777866
C308A	A790C	T793A	A803C	G807T	C808T	C811A	G817A	G827T	A833C	0.9228615641394465
C729A	G786T	T795C	C806T	C811T	A812C	A814T	G824A	G830A	C831T	G832A	1.7118887864387546
C769A	G770T	1.5958888395713604
C792T	T793A	T795C	A799T	C802A	C806A	A809T	A810C	A812C	A815C	C818A	G820T	A821T	0.5558603588907015
T788A	A790T	C791T	C802A	A809T	A812T	G820T	1.2587417547343784
G702T	G774A	1.2407597296667443
C791A	C802T	A809C	C811T	G830T	C831T	0.9836653712673289
T746G	G759A	1.1035982347734703
T744A	C756G	G765T	C769A	1.5856273058100139
G789T	T796A	C805A	A812C	A815T	A819T	A821T	G822C	G824A	C825A	G830A	A833C	1.2304200652528547
C729A	G840T	1.1534286995573984
T198G	G215T	G591T	1.2197299037401894
G439T	G453T	G753A	G765C	T768G	1.447553017944535
C216T	C760A	1.0739387753242138
A392T	C402A	G409C	C410T	C411T	A412T	C417A	A418C	G423T	G427A	1.275269071293788
C380A	C386T	T389C	C391T	A392C	G398C	G400C	T405C	C408T	G409T	C410A	C417T	A418C	A420C	T422C	A424C	C433T	T434C	1.208207766045225
G585T	G594T	A613T	C614A	0.8927093558201844
A104C	C116A	0.5333090066111444
T788C	C791A	A794T	T795C	A803T	C806T	G807A	C811A	A812T	A821C	C828A	G832A	1.1250253655830813
T793C	T795C	T797C	C800A	C811A	C818T	1.4905496422399174
A764T	C776A	1.5863594717200384
G449T	C468A	1.1861892785934385
T788A	C791T	T793C	C801T	G807T	C808A	C816T	1.2364002655820034
A790G	A794C	A803C	G804A	C808T	A809T	C816T	G817C	A819C	G822T	G824A	C825T	C831A	G832A	0.7986499409349159
T459A	C692G	G706T	1.2387020850072639
A725G	G731T	1.1145478635817079
T798C	C802A	C811T	A812C	G813T	A815T	C829T	T834C	1.6751556937219778
G238T	G303T	0.8340471682339704
A270T	G276T	T588C	1.0899222723347088
C274A	A790T	C792T	A803C	C811T	A823C	C826A	G830A	0.6991954199883038
T785A	G789T	A790C	C792A	C801T	A809C	A812T	G813T	A814C	A815C	C818T	G822T	C826T	A833T	1.3883887256579737
T788C	T797C	T798C	G804T	C816A	C825A	C826T	G827A	C828T	G832A	T834A	1.0705376016953154
C802A	C806T	A810T	C818T	A819C	A821T	G824A	C828A	G832T	A833T	0.9766622771673972
C429A	C761A	A794T	T795C	T797C	C800A	C802T	C805A	C806A	G817T	A823T	C828T	T834C	0.9580926449704836
A799T	C808T	A810T	C811T	A812C	A821C	C828A	C829A	C831T	1.3162086657910195
G467C	C470T	C477T	1.426971695414518
T793A	T797C	T798C	G804A	C806T	A812T	1.340326868467162
G390A	G393T	T394C	A395C	G398C	G400C	A403T	G414C	C417T	A418G	A419C	T421C	G432T	1.304946580279284
C290A	C300T	0.9013951765795158
T757A	C778T	1.5006417594339434
C642A	G646T	G674C	C681T	1.2319600152719448
A259G	C274A	G279T	0.9926077837333955
C657T	G659C	A663G	T683C	1.0719172695747654
C717G	A733G	C734T	1.4343694749760056
G787T	G789C	C791T	T793A	T795C	T797A	A803T	A815T	G820C	C825T	C826T	C828A	1.2867137937284756
C190T	A227G	0.6094960075555937
G366T	G387C	C391A	G398T	G400A	C402A	T405C	A415C	A420C	T426A	C430A	1.1852265085893283
G787T	A790T	C792T	T797C	C800T	C802T	A803C	A810C	A814T	G817T	A821C	G827A	G832T	1.179851796040004
G387T	G390T	A403C	A418T	A420C	G432A	1.334792396534036
G751T	C763T	0.8247186333689933
T788C	C791G	C792T	A803C	A812C	G813T	A814T	C818A	A821C	A823T	G830T	T834A	1.20583263150996
T322C	C324A	1.1381696116131759
C665A	C851A	0.8973760406445828
G690T	C726G	G777T	1.130410165856904
G535A	A536C	A543C	G555T	G561A	G567A	T578C	0.5683643751438666
A790C	T795A	C802T	A809C	C811A	A823C	C825T	G830C	1.0808395867319196
A684G	C685A	1.1905108932627952
A794C	C802A	G807T	C808T	A809C	A815T	C816T	G817A	C818T	A821C	G824C	G830T	1.8436496148945323
C738A	C760T	0.6669354218802046
T582A	C583T	G822T	1.3190432860332113
C720T	G787C	G789A	C791A	A810C	A814T	A815C	G817T	C818A	A819C	G820C	C831A	1.2867137937284756
C192G	T207A	963.7430095963749
G789T	A794T	C801A	G804T	C805T	A815C	G817A	C818T	G820A	A821C	1.0299432256637049
C640G	C648T	G659C	C678G	0.8246665677987048
T694A	C720T	1.1968594785239732
T785C	T788C	A794T	T796C	T797A	A799C	C801T	G804A	A810C	C811T	A814C	C816T	A823T	1.2318378273210129
G832A	A833C	0.9461130836238791
G789A	A790T	C791T	A794C	T798C	A809C	A815T	A821C	1.1625136205886613
G540A	C552T	C559T	C563A	C569A	C583T	0.7632552276434821
A655G	C775A	1.1313476934978146
G786A	C791A	T796A	T797C	T798C	A803C	G804A	A819T	A823C	C826A	G827T	A833T	0.6153848578701405
T785A	G787T	A790C	C792T	A803T	G827C	C828T	C829T	G830A	1.1471174859183109
G786C	A790C	T798C	G804T	G807C	C808T	A810T	A812T	C818A	A819C	C826A	C831A	1.2479696382913268
C286A	A287T	0.5010072249993447
A803C	C805T	C808T	A814T	C816T	G817A	A821T	C826T	1.158940818090582
T510A	T515G	1243.6763594235913
T746A	A764C	T771A	1.3234770449778606
G687C	G730A	1.0608874577028415
C685G	G704T	A712T	G716C	1.03179879685774
G267A	G742T	G758C	C775T	0.8957234144187178
T155A	T779A	1.154543796789599
A688T	C689A	C692T	T699G	C717T	1.485097620715431
T744A	C749T	T755G	C773T	C778T	0.7986499409349159
G385A	G393C	A395C	C399T	G400T	A416T	C417A	T425C	C430T	1.2329607370714115
T785A	T788C	C806A	G807A	A810C	A819T	G820T	C825A	G830T	A833T	1.311698527587281
G606T	G742T	G774C	0.9328675004531449
T793C	A794T	T798C	A814C	A823C	C828A	0.7207509685260296
T788C	C791A	C792A	T796C	A812C	A814T	A819C	G820A	A823T	G837A	1.5590412020645663
G786C	A790T	A794T	T797C	C800A	C806T	G807T	C808T	A809T	A810T	A812C	A833T	0.9745901506953306
G787T	T788A	C811T	A812C	G813C	A815C	C818A	0.8716448280096126
G297A	C308G	T318A	0.7601412930535322
G390A	A397C	T405A	A406C	A419T	T421A	T425A	C522T	G693A	1.4137141162263511
A644G	T651C	T683A	1.1101784339689431
A794T	T798C	C800A	C802A	C805A	A810T	G813A	A814C	A815C	G822C	A823C	C825T	C828T	T834C	1.3739486272015926
G742A	G765A	1.3701525721613803
A507C	C512G	12.785894916179036
G786C	T793C	C800T	C802T	A803C	C806A	A810T	C811A	A814C	C816T	C831T	1.399900166301461
G787T	G789A	C800T	C801T	A809T	C816T	C818A	A819C	G820A	G822T	1.414654085718523
A670G	G675A	1.2123909753181668
T788A	G789A	T795C	C801T	G804C	C808T	C811A	A821T	1.1914413081695454
G787T	T793A	C800A	C801A	C808T	G813A	A814C	C816T	A823C	G824A	C828T	C829T	G832A	1.0910482250953852
C509A	T795A	A799T	C800A	A803T	A814C	C818T	G830A	T834C	1.292030792876114
G469T	C729T	T741C	G748T	C773A	G781T	1.4613392371630545
T317A	G620A	1.143916568114983
G789A	A790T	A794C	C800T	C801T	G804T	C805T	C808T	C811A	A815T	G824T	G830C	T834A	1.1097906470908103
G387A	A403T	A415C	C430T	A431T	C433T	1.2461001589192555
A790C	T793A	A794T	T796C	A799C	A803C	C806A	A810T	A812T	G813T	C829A	G832T	0.6762291470689799
C749G	C763T	G772T	C778T	G780C	0.7519755937374207
A740T	C773A	0.8743055265078103
G786C	T788A	C792T	T793A	T796C	C808T	A814T	A821C	G824A	G827A	A833T	1.139916533087453
G393T	A403T	C411T	A412T	C417A	A418C	A419C	A420C	T426C	1.3896508972267536
T510C	G674T	G786T	A790T	T795A	T798C	A799C	A809T	A810C	G813T	A815G	C816T	C818T	A823C	C828A	A833T	1.159519509271898
G765T	G772A	0.8991012533816988
C714A	A728T	0.8625224331586485
T785C	G789T	A790T	C791T	C792T	C801T	A803C	C816T	G822T	C825T	C828A	C829A	0.9844655871479613
G193C	T195A	T755C	1.314040846386544
T793C	A794C	C801T	C806T	A812G	G813T	A819C	A823C	C829T	1.3680171378376924
A794T	T796C	T797C	A799C	C802A	A810T	2.0865629087488795
G765C	C769T	G770C	0.9950446277196476
C735G	G777T	C784G	1.0009904624832553
G786C	A794C	T798C	A803C	G807A	A809C	C811T	A815C	G822T	G824A	C829T	0.6073649026340707
C242A	T388A	A392C	A395T	A397T	A403T	T405C	C408T	C410T	C411A	A416C	C417A	C428T	C433T	1.3263049873816595
G786C	G787T	T788C	A794C	A799C	C800T	A803C	C806A	C818A	C828T	A833G	1.328220690300362
A764T	C778T	1.0168587237810667
C386A	T388C	A392T	A395C	A406C	A419T	A431T	G432T	C433T	C805A	1.3397453817563303
A790C	T795A	A803C	C806A	G807T	C811T	A812T	G813T	A814C	C816A	G817T	0.6960910687383557
G762T	C784A	0.7168833993630079
A736C	A743G	C760T	1.6888118542686243
A790T	A809C	C811A	A814C	G824A	C829T	G840T	1.1955780028161347
G700T	T785C	C791T	C806T	C808T	C811A	A815T	C818A	C826T	G832A	T834C	1.0758542076712354
C142G	C147A	G169A	T452C	1.8871802308017644
C499A	A518G	C524T	1.5054551386623165
C805T	C806A	C808T	G817A	G822T	C825T	G827A	G832T	1.1057828155390563
T755C	T779A	1.374330491745006
G375A	C380T	1.1021142295714075
C792A	T796A	T798C	A799G	C805A	G813A	A815C	A819T	A821T	A823G	G830T	1.1331679949541946
G390T	G393C	G400A	A404T	G409T	A412C	A418C	A420T	T421C	1.0061882384859668
G750A	G762T	1.4837418433931484
T785C	T788A	G789A	A790C	T798C	C800T	G807A	A810T	A812C	A815T	C818A	G824T	G827T	C829T	G830T	0.9409094616639478
A709C	G731T	1.8795452798442132
T641C	C677G	1.0132871125611744
A790C	C791A	A794C	T797C	T798C	A799T	C802T	A803T	G804C	C811A	A812T	C826A	A833C	0.7931797358600192
G346T	T788A	A790C	C792A	T796C	C800T	C805A	A809C	A821C	C826A	C831A	1.602457215436755
G781C	T783C	0.885561846271951
G385C	G390A	A403T	T405C	A419G	A431C	0.9577794404445044
G387A	T388C	T394C	A404T	T405C	T413C	A415C	C417T	A418C	A420C	T425C	T426C	G432A	C433T	T434A	1.169001806289593
C368A	G787A	A794C	T798C	C811A	A821C	G822T	C828A	C829T	1.417202098869104
A812T	G813A	C816T	G817A	A821T	G822C	G827A	G830T	C831A	G832A	A833C	T834C	1.1222266695817427
G751T	C763A	G772A	1.3556448898210727
C669T	A670G	C678G	A684C	1.6543463062223258
C429T	T494G	1.1683295931633557
C242A	T785A	G787A	C791A	A794T	C802A	G807A	C808T	A809T	A815T	C816A	G817C	G822A	A823T	G827A	C828A	G832A	A833T	1.366164494847252
G191T	C221G	G690T	C732T	1.683912202840434
C792T	T798A	A799C	C802A	C816A	A819C	A823T	G824T	C828A	G830A	1.362979640943542
A536C	A543C	G544A	C551T	G558A	G568T	T578C	G579T	1.2729815227174994
G787T	A799T	G813A	G817T	C818T	A819C	0.9404484575181056
C792A	A799C	C802T	G804T	G813C	G817T	A823C	C826T	A833T	G840T	1.5294899812244145
T785C	A790T	T793C	T798C	G804A	G824A	C825T	G830C	0.9796129184881447
C592A	G603C	T605A	G608T	G610A	C614T	G621A	G622T	A626C	T629C	G633A	1.3525263800367788
G758A	G780C	1.368595580602106
C640T	C653A	A670T	A684T	1.45513182955681
G542A	G693C	0.8168063662898921
C791T	C805T	C806T	A810T	A812T	A814C	G817A	A821C	G824T	C826A	C828T	C831T	1.205202512677803
G789T	A790T	C801T	A803T	C808A	A814T	G817A	C818T	A821C	0.6988186983180514
G439T	C689T	T785C	G786C	T796C	T798C	G804A	C811T	C825T	1.2744007430707869
G387C	G390A	A397C	G400C	C407T	C411A	A412C	A415T	A416T	A419C	A420C	G423A	A431C	G432C	T434C	0.7720282762370854
G748C	C773T	T783C	1.5093586524185716
G647A	C662T	A670C	T671C	1.1111651352137961
C749T	G758A	0.4726703732063788
G687A	G706A	G721A	1.0492330599866428
A395C	G400A	A403C	A406T	C407T	G409A	A420C	T421C	T434A	G621T	1.2031609499798734
A790T	C806T	G807T	C816T	G817T	A821T	A823C	G827A	T834C	1.3280302916922342
C738T	A764T	G767T	C778A	1.423822640601182
A745T	G780A	1.2277240496033879
A794C	G804A	A809T	A810T	A815C	G817C	C818A	G820T	A821C	C829T	0.6532546952775338
C678T	T747A	A764T	T768C	1.0462806207730522
T785C	G789T	A794C	C801G	G807A	A809C	A823C	G824A	1.1365737981680102
T757A	G765A	1.1349879711908146
T741C	T747G	G762T	C778T	1.2152296940768936
T110A	C116T	1.2344614569273193
G742A	C760T	G767A	G770C	1.0503786071252863
C522A	T785C	C792T	C801T	C811T	A814T	A823T	G832T	1.2697162535207018
A670G	T672A	C673A	0.8301379314377262
C441G	C450A	T473G	1.1839411264977666
T798C	A803T	C805A	G807T	C808A	A819C	G820C	G832T	1.488459256373232
G196T	G724A	A733G	1.3604509738848354
C738G	G753T	G758A	1.228226803104454
G786T	G789T	C792A	T793A	T795C	T797C	A809C	A810C	C811A	A812T	A819C	G824C	C825T	G830T	1.2647186861433737
T795A	T798C	C801A	G804T	C808A	A810C	C811A	G824T	0.9749433057203439
G789A	A790C	A794T	C802A	C805A	C818A	A821T	T834C	1.3524582941379597
C408A	C640T	A645C	G674T	A684C	1228.727673890629
G770T	C792A	T798A	C808T	A810C	C825A	C829T	C831T	1.1907891150186407
G631T	T796C	C802T	C805T	A809C	G813T	G817T	G820C	C825T	C829A	G830T	1.0132871125611744
A743G	G758A	T771A	1.4036877749765189
C685G	G695T	C714T	G730T	1.2113414376104896
C791A	A794T	A799C	C806T	G807T	A812C	A815T	C818T	G822A	C826T	G830T	A833T	T834A	0.809819870178761
C443G	G446A	A447G	G449C	C450G	G451T	T452G	G453A	A454C	C455G	G457C	C458T	A764G	0.6745878141877446
A799T	C802T	A810G	A814C	A815T	A819T	A823C	C825A	C826T	C831A	1.3238442694631487
C791A	T793C	T797C	T798A	C802A	C806T	A809T	A810C	C816A	G822T	G824T	C825T	G832C	1.3362027857949557
G491T	C776T	1.4024735121953973
G786A	C801T	A803T	C808A	A814T	C826T	G827T	A833C	1.3382616498716813
G532A	G786T	T788A	A790T	T793A	A794T	A799T	C802T	A803T	C805A	C811T	A814C	C826T	1.021543118366942
C386A	C791T	C792T	T798A	C806A	A812C	G817A	G824T	C826A	C828T	C831T	1.1836890095628225
C756T	G770A	0.7728088912787812
A790C	C792T	A799C	C802A	A803T	C811T	G813A	C825A	C828T	1.3257051208111568
G789T	T796A	C800T	A803C	G804A	C806T	A821C	C829T	A833T	T834C	1.176620634906788
T785A	G786A	T793C	T795C	T798C	G813T	A814C	C816A	A821T	C826A	C828T	G832A	T834C	1.3109914124780695
C531A	A712T	G715A	G777T	1.442781913732457
G789A	C801T	G804A	A814T	C818A	G822T	C829T	C831T	1.0021520893462166
A799C	C802A	A809C	A810T	A814C	C816A	C825A	1.0998874459491228
G789A	A790C	A794C	T797C	A799C	G820C	C831A	C838G	0.9803533666502672
T796C	T798C	C800A	C808T	A812T	G817C	A819C	G820T	A821T	C826A	C829A	G832A	1.4232923528393193
G505T	A518T	C534T	1.6467331156736726
C294A	G564A	C775A	T782A	0.9926077837333955
G523T	C524A	565.2562657252911
C686G	C717G	A725T	1.5791487468485836
G774C	C778T	0.831519071603866
G398A	G400A	A401T	C402T	A403T	C411A	A412C	G414A	A415C	A418C	G423A	1.209999854935044
C538A	A541C	A545T	C548T	C549T	C552A	G560A	T566C	C569T	A572T	G573A	G579A	A584C	0.5226803394219424
A790T	C792A	C801T	G804T	C808A	A815C	G817A	A819C	G824T	C825T	G830A	C831T	0.7673775034886693
G765T	G770T	1.3896508972267536
T785C	A794C	C800A	G807C	A812T	G817A	G830T	T834C	1.3827372111708993
C129G	C336A	A739T	C763G	G772C	1.6615831667044882
C386T	A392T	A395C	C396A	C399A	A401C	G409C	A419C	A424T	T425C	1.2725740817094815
G267T	T785A	G786T	G789T	C792T	T793C	A794C	T795A	A810C	G820A	C828T	1.032916729265716
A130G	A541C	G542C	A543C	C548T	C549T	A550C	C551T	A553T	C554T	G562A	G564T	T566A	G568C	A572C	A574C	G581C	C583T	1.5636971935526094
C713A	A718G	G722C	C729G	A733G	1.0581098202234165
G177T	G570A	0.8998302543979543
C458T	T459G	0.782218090442078
G766A	G780T	1.0896495190133038
G633T	C761G	0.9991958884926879
G581T	T582A	0.9647213084121079
G786T	C791T	A794T	T797C	T798C	C801A	C806T	C808A	A809T	A810T	C811A	A821C	C829A	G830C	1.0652302718571807
A739G	C749T	1.1970775519181773
G786T	C801T	G807T	A809C	C811A	A812C	G813C	A819C	C829T	T834C	1.5423138249883082
C176A	C689G	0.866983625720791
G748T	C776G	1.4217038569098113
C625A	T752A	C775G	0.9836653712673289
G486C	C493A	C503T	1.6543463062223258
G789T	C791T	C805T	C811T	C818T	A819C	A823G	C826T	T834A	1.492758992591308
T793C	A794C	T795C	A799T	C816T	C818T	G822A	G830T	1.0879697841876124
T744A	G751T	G766A	C778A	0.9772509825785891
A670G	A684T	1.0131268076865405
C792T	C801T	A810G	C811T	C818T	G822A	T834C	1.3074672420144189
T744A	G751T	C760T	A764G	1.2770392539260058
G789A	A794C	T796A	A799C	C800T	G807T	C808T	C816T	A821T	C828A	1.8284880226667812
G700T	G722T	C726T	1.0973968016337623
T798A	C800A	G804T	G824C	C828T	1.3479858791441173
T788C	C791T	T793C	T797C	G804A	C805A	G807A	A810C	A812C	G813T	C816T	G822T	G824A	C825A	1.0612473283621566
C159A	G591A	1.0354758814493754
C386A	A403T	A406T	T413C	C417A	A420C	T421C	G423C	C428T	C429A	G432T	1.4900320004124334
G375T	T746G	G766T	1.4645032874755015
A754T	C778A	0.7471241382939536
A644G	C653G	A684T	1.3089996297183033
G789C	A790T	C791A	T795C	A803C	A809C	C818T	G820T	A823C	1.3426578717166704
G636T	G786A	T793A	T795C	T797A	C816T	A819C	G822C	G827T	C831T	T834G	1.6500604349626826
C792A	T795C	A799T	C801T	A803C	G804A	A814C	A815T	C816T	C818T	G820C	G827C	C829A	G830T	G832T	0.9729845656035756
G787C	C792T	T793C	T795A	T797A	T798C	A799C	C802T	C805T	C806T	A810T	G817A	A819G	G827A	1.280784237075349
G762C	C763G	G772T	0.6775780083995696
T189C	G193C	G215A	1.0947730620673217
G787C	T793C	T795C	T797C	A799C	A803C	A815T	G817C	G820A	1.319485324667941
T322C	G591A	1.2492002720454298
A454G	C522A	1.0684700729137562
C714G	G719C	1.0992455588806183
C735T	T755G	0.9666147812133721
C274G	T281G	0.884219577463657
T788C	G789T	A790T	A799C	G804C	C805A	A810C	G822T	C828A	1.0325203344779201
G789C	C791A	T795A	C800T	C802T	A809T	2.776129075510067
C662T	A667T	C681A	0.8548976669405146
T785A	A790C	T793A	C800T	C802A	A812C	A814C	A815T	G817T	C818A	G824A	G830C	C831A	1.5215155809052048
A790T	C791T	C792A	T795C	C800A	C802A	C808T	G817T	C818A	G830T	G832T	T834C	1.4445435522107628
A799C	C806A	A812C	A814T	G820A	A821C	G824A	A833T	1.1234739840763557
C818A	G822T	G824A	C828T	C829T	1.0679353677054784
C792T	G804T	C806A	A809T	G813A	A815C	A819T	A821C	A823T	G824T	C826T	C828A	G841T	1.816537120557848
C150T	C732T	1.2098950597745368
C598T	A626C	1.290021541270194
G789A	A803T	C805T	C806A	A812C	A823T	1.447553017944535
C737G	T744C	G748T	C776T	1.0274683158793003
G807A	C811T	A812C	A819T	A821T	G827T	C828T	C831T	1.3239683133687212
G540T	G542C	A543C	G562T	1.339819780056048
C698A	C713A	C720A	0.9734269569945859
G789T	A794C	T798A	C800T	G807C	A810T	A815C	G817C	A821T	G822A	G830T	A833C	1.985215567466791
A270C	C274A	0.6500445984948433
G581C	T582C	C583A	1.3903169173069008
T741G	A745T	C749G	A754T	T757G	G765A	0.9343017355735428
A644T	G664T	0.8174417042510316
T785C	G786A	G789T	C800T	C801A	A803C	A809C	A810T	A814C	A819T	G827A	1.2837421683388026
A497G	G505C	C509T	1.292308201527295
G780T	G789T	T793A	A794T	C801A	C806G	C808A	A810C	A814T	C818T	A819C	A821T	C826T	C831T	T834C	1.5649221815616596
A709T	A712G	G721A	C729A	1.7761386723245831
G772A	C776G	1.534248570743391
G770T	C775G	1.5049449878189882
G751C	G758T	G759C	G765C	T771C	1.0057440323187836
T788A	G789T	C800T	A803T	G807C	A812C	G813T	A821C	C829T	1.2844267091324422
A649T	C669G	0.9414978978501042
G787T	T788C	T796C	T798C	A799T	C805T	C806A	A809C	A812C	A814C	A815C	G827C	G830A	T834C	1.275809439544336
C266A	T788C	C800A	C802A	A803T	C805A	C806A	A812C	G813A	C818A	G820C	1.0469387140853463
A790C	T793C	C818T	A823T	C825A	C828A	G832C	T834A	0.7471241382939536
T788A	T798C	C801A	A815C	A821C	G824A	G827T	C828T	C829A	1.311698527587281
T195A	G196C	0.7981987262790206
G436T	T755G	1.163583287151588
A790C	T798A	C800A	C801A	C808T	A812T	A815C	A821C	C828T	C829T	G830T	G832T	T834A	1.326002764529345
T785C	T793A	C800A	G804C	C805T	A812C	G813A	A814T	C831A	1.445044260547751
G787T	A799T	A809T	C811T	A812T	C818T	C826A	G832A	0.8466819538920866
A764T	C769A	C773T	T779G	G780T	1.2711442231907069
C737A	C756T	C763T	C773T	T783C	1.5229838203684438
G789A	T797C	A809T	A819T	C825A	C828A	A833C	1.0381525403419454
C760A	C775G	1.0160888280797769
A743C	A745G	C756G	G780T	T783C	2.2222997036049903
A790C	T797C	T798A	A799T	C802A	A803G	G804C	C805A	C808A	A815T	G820A	G822A	A823C	1.116952453626368
C662G	A667T	1.1568738549062278
T251C	A253T	A269G	0.8758303974118196
C470T	T793A	T795C	A803T	G804T	C805T	G807C	A809C	A810T	C811T	G813T	A814T	A823C	G827T	C831T	G832T	0.8867892362182738
A397G	A712T	1.148778075040783
G639T	C678T	G680T	1.3598225320085027
G555T	C559A	T577A	C583T	1.1714301879319937
G748T	G750C	1.0546095542292935
C791T	T793C	A799T	A803T	G804T	A809T	A810C	C825T	G832A	1.3159572890404865
G786A	C791T	T798C	G807C	G813T	A815T	G820A	G822T	C826T	T834C	0.7274135768565503
C239A	C552A	G777A	G780A	1.470210369529754
T788A	G789T	T793C	T797A	C801A	A803C	C806A	G807T	A809C	A815C	G824C	1.2305978973189415
A739T	T741C	C756T	T757A	1.1087640137447503
C466T	C580T	1.0490976576044018
T691C	G693T	0.5976993106351629
G804C	G807T	C818T	1.3314391394997864
T796C	A803C	C805T	A814T	A819C	C825T	C828A	G832A	1.4432060118846415
G687C	G704T	A709T	G724T	1.0654789321270874
G687T	T694A	A707C	1.3716618888484138
A740G	C749T	C775A	T783G	1.32499132077303
A790C	C792T	A794C	T796C	A799T	C800T	C805A	C806A	A809T	C831A	A833C	1.2297795550679236
G439T	T779A	1.1905108932627952
C737T	G765T	1.0899222723347088
A790T	C801A	C806A	C811T	G813A	C825T	C829A	C831T	1.1206862074409305
T788C	A794T	T795A	C800T	C802T	G804A	C806A	C811T	G813C	A815G	C816A	G817C	C818A	G827C	1.227606799670277
G693T	A718C	1.399501465481646
G787T	C792A	A815T	C816A	C818T	G820T	G824T	C831T	1.292458051736192
G787C	T788A	G789T	A794T	T795C	T796C	A803T	C806A	G807T	A812T	G813T	A814C	C816T	A823C	C826A	G827T	C828T	A833C	T834C	1.0813046640067612
C734A	T788C	T795A	T798C	A799C	A803C	G807A	C811T	A823T	G827T	C828T	C829T	T834A	1.2812384158828225
C791T	C792T	A794C	T797C	C805A	A809T	A812C	C816T	C818A	A821T	A823C	G827A	C828T	G832T	0.6617385224889303
G786A	G787A	G789A	C801A	C802T	C805T	C811T	A814T	C816A	G820A	C826A	G827T	G830A	1.9846953327792995
G770A	C778A	1.1900831135670487
A217T	T230G	G238A	1.3791646863881004
G203C	A228T	1.0180592653675853
C266A	A709C	0.9593250769809938
C464A	G807T	C808A	A809C	C811T	A812T	G813C	A815T	G830T	A833T	1.6413199573544335
T785C	C791A	C792T	A799C	C805A	C826T	C828T	C831A	G832C	1.1231849503783684
C274A	G786T	T798C	G804C	C806A	A812C	C816A	C818T	G822A	G824T	C831T	1.1138423222046498
T771A	C778G	0.8747802410600068
A736C	C738T	A745C	T755A	1.1703620145083475
G235A	G244T	C277T	T278C	1.094491306250746
G789A	T795C	T797C	A799T	C802A	G804C	A810T	A812C	C816T	C828A	C831T	1.2995488440399818
G500A	C508G	C509G	A518C	1510.7118023965904
T785A	G786A	G787T	C792T	C805A	C806T	C811T	A812T	G822C	C825T	C826G	G827T	C829T	C831T	1.4794374456525645
T741A	T744A	T779G	1.9214156650743606
T207C	G576A	C685A	C717T	0.9348779907558457
T487A	G516C	T528G	1.230769715740281
C386T	T394A	A397C	G398T	G400C	A403C	A404T	G409T	C411T	A415C	A420T	T422A	C429A	1.3197403284750997
C356A	G674C	0.5462464218658624
C773T	C775G	1.267034641589099
G243T	C268A	A272T	C274G	C378A	A740C	T755A	1.7044780124714873
G449C	A479T	1.1213018845223428
G787C	C792T	A803T	C808T	A815T	G817A	G820A	A823G	C825A	0.8017216714769734
T788C	C792A	T793A	C800T	G807A	G822C	C826T	C828T	C831T	1.528380851433824
A764T	C769G	C778A	1.2234022611861195
T788C	C801T	C806T	G807A	A815G	A821T	C828A	G830T	G832T	1.3624028404183859
C142A	T785C	G789T	C791A	C792A	T793A	C802A	C808T	A810C	C811T	A814T	A815C	C829A	A833T	1.2253704617018857
G786T	C801A	A803T	C806A	G807A	G813C	A814T	G820C	C828A	G832C	2.1248484667075744
G180T	G238A	T278C	C380T	G695T	A712T	C734G	1.9197494569531803
T785A	G787C	A790C	A794T	T796C	T797A	C800T	A803C	C808T	A810C	A821T	A823C	C828A	C829T	1.602146058695893
G444T	C686T	G703T	G704T	G724A	C726T	A823C	1.4539675808010104
T195A	G203T	A232T	0.6568001753061772
T785C	T798C	C808T	A809C	A815C	G824T	G827A	G830C	1.3624028404183859
C792A	T796C	T798C	A799C	C802T	G804T	C806A	A812T	C818A	A821T	G824A	G827T	1.7786925972128929
G700A	A809G	0.9389533089369958
G387C	T388C	C391A	G393A	T394C	G400A	C402T	A404C	C408T	T413C	A416C	T421C	G423T	T426C	C428T	A431C	G432C	1.3624028404183859
C386A	A401C	C410T	C411T	A412C	A424C	C433T	T434A	1.1617378029933805
A272C	G758C	0.7807027512509852
C792A	C800T	C801A	A803C	G804T	C808T	A809C	A814T	A821T	G822T	C826T	1.3282669117887493
G703T	G750T	1.0365456680219123
T785A	G786A	T788C	C791A	C792T	T797C	C800A	G804T	A810C	A815C	G817T	G827T	A833C	T834C	1.386877142940872
A643C	C648T	T651A	0.931292850705575
T705G	A709T	G731A	2.526637994957734
G696T	T744C	A754T	0.9292932954705657
G789A	C791A	A803C	G804C	C806T	A814C	A815T	C818T	G832C	1.2973127541381007
T788C	C791T	C792A	T795C	C811T	A823T	G824A	T834C	1.0974911770036997
T185A	A217T	G432T	0.9478638978711547
G742T	G748A	1.1097906470908103
G753A	C769G	C773G	1.349865390966683
T785C	C792T	A799T	A803T	G807A	G817T	A823T	G824T	C829A	G830C	T834A	1.3088985143100011
T785C	T788C	G789T	C792A	T795C	C805A	C808T	A812T	A821C	G822C	A823T	C829A	0.9118444207524631
T651A	A667T	C673A	T683C	0.9405420624208146
C583T	A584C	0.8828435320876736
G786T	A794C	C808G	A812C	G817C	G824A	C828T	C829A	G832C	A833T	1.0045669136578943
A794T	C800T	A810C	A815T	G824T	1.1845386741726478
G241A	T795A	T798C	A799C	C800T	C805T	C806T	G807A	A810C	C811T	A814C	C818T	C826A	G830T	1.3231539304649267
G787T	C792G	C806A	A809C	C816T	G817A	A821C	G824A	C826A	C829T	G832C	1.151979365065808
C391A	T394C	A403T	A406C	C407A	G409T	0.9123970537347372
G385C	A404T	A416C	T426C	C429T	A431C	1.2716424755003237
A743C	T746C	G777A	T779G	0.9768171308660126
T744A	G781T	0.7264472709979954
A652T	C669G	A684C	0.7298586645098496
G307T	A311C	G330T	1.5088500512776915
C698G	G742A	1.314685832722573
A688G	G690A	G695T	A697G	G700T	G751T	1.0041766390216635
A311C	A764T	0.9775682718586471
A794T	T796C	T797C	A799C	C802A	A810T	G832A	0.9517672149760585
A790C	C792A	T793C	A794T	T795C	A803C	G807C	A815C	C816T	G817T	G827A	G830T	1.1006188235611343
C602T	T605C	0.878718067696725
T788C	C792T	C805T	G807T	C816T	G817T	A819T	A821T	C825A	C829A	G830T	1.5258911812685925
A688T	G703A	T727A	G731C	1.2078779376575843
G786C	A790G	C805A	G807T	C808A	G820T	C826A	0.6433568968642378
G500T	C508T	A520T	1278.5573367987392
G654C	G659T	1.075535575673802
T388C	G393T	C399T	A404C	T405C	A406C	T413C	G414T	A415C	A418C	A420C	T421C	C429A	C433T	G835T	1.5070949829442766
T785A	G789A	C792A	T793C	T795C	A803C	A810T	A812C	1.0132871125611744
G560T	G777A	0.4780909050092043
G786T	A790C	T793C	T797A	A803G	G807A	C808A	G813A	C816T	G824A	C828T	C829T	G830A	1.2867137937284756
T797A	G813C	A814T	C816T	1.0378432245711162
A645G	G658T	G674A	A684T	1.3390640337302766
C657A	A684G	0.6049475298872684
C466G	G748A	C756G	1.6358963474168726
G789T	T796C	C802A	G804C	C805A	A810C	A812T	A815C	C818A	C828T	G830T	C831G	G832T	1.0176736368579762
C150A	G711C	C723A	1.4055131166865014
C791T	T795A	A799C	C802T	G807A	A810C	A812T	A814T	G817A	C828T	G830T	G832C	1.3806345085991671
C760A	C769G	C778G	0.7537554176279236
C760G	C761G	G777A	G780T	1.0816879694530592
T797A	C800A	A810T	A812C	C818T	G820C	A821C	C828T	G830A	1.003296658545992
G437A	T461A	G475T	1.3746190913358864
A663G	T782C	1.9300706905927134
A743C	C763A	1.3739486272015926
C737G	C756T	0.9179604504038515
C792A	T797C	A814T	C816T	A823T	G824C	A833C	0.979227041550715
T186A	T219C	C221T	T233G	0.8492311038607939
A754G	C773G	1.2501594245884622
G387T	T388C	C391T	A392T	A395C	C396A	A401C	A403T	G414A	A415C	A419C	T422C	C433T	1.2167049756832116
C386T	G390T	T394A	A397T	G409C	C410T	C411T	A420T	T421A	G423T	T426A	G427C	C430T	1.1507450069942016
C635G	G639A	T683C	A684C	1.4575361422062216
C738G	G742A	0.9411652130805458
G762T	C776T	1.05985039268079
C509T	C525A	1852.5434114305003
C792T	A794C	T797A	C805A	C808A	A812T	A814C	A815T	C816T	C818T	A823C	C826A	1.3353608180660363
C428A	G787C	T788A	A790T	T797A	C802T	C806T	A810T	G813A	G824T	C828T	1.0486210838653327
G774A	C775G	1.216208928318696
T785A	T788A	T793C	A803C	G807A	A815T	G827A	A833T	T834A	1.1748256377520865
T752G	G765A	1.1220144281312308
C552A	T785C	G787C	T788A	G789A	T793C	C811A	A812T	A814C	A819C	G822T	G824A	G827A	C829A	A833C	1.875956559080768
A599G	G786T	T788A	T798C	A799C	C805T	C806T	C816A	C825T	1.447553017944535
G353A	C549A	C552T	G562T	G564C	G568A	A584C	0.904580694894961
G789C	A790T	C792A	A794T	T797C	C801T	C806A	C808A	A809C	G820C	A821T	C826A	1.4974686392529675
A644G	A650T	G659T	A684C	1.208676144743533
G787C	A790T	T797A	A803C	C806A	G807A	A810C	C811A	G813A	C825A	C829A	T834C	1.1786910160974817
G99T	C100G	A101C	G102A	C103G	A104C	G108A	C109G	T110C	G111T	C113G	G114C	C116G	G117C	C118G	T119C	G120T	A122G	G123A	A124G	G128A	C129G	A130C	G131A	C132G	G133C	A135G	G136A	C139G	G140C	C142G	T143C	G144T	C147G	G148C	T149G	C150T	G151C	C152G	G153C	C154G	T155C	C156T	A157C	T158A	C159T	G160C	A161G	T162A	A163T	C164A	G166C	C167G	A168C	G169A	A170G	T171A	A172T	T174A	A175T	C176A	G177C	C178G	A179C	G180A	T182G	G183T	C184G	T185C	A188T	T189A	C190T	G191C	C192G	G193C	T195G	G196T	A197G	T198A	G199T	A200G	C202A	G203C	C204G	T205C	C208T	A210C	T212A	G213T	T214G	G215T	C216G	A217C	G218A	T219G	A220T	C221A	A223C	G224A	T225G	A226T	G229A	T230G	A232T	T233A	G234T	C236G	G237C	C239G	G241C	C242G	G243C	C245G	G246C	T248G	G249T	C250G	T251C	A253T	G255A	C256G	A257C	G258A	A259G	G260A	T261G	G262T	A263G	G310C	A311G	T312A	C313T	T314C	G315T	T317G	A319T	C321A	T322C	A323T	C324A	A325C	T327A	C328T	G330C	A331G	T332A	G334T	C335G	G337C	A338G	C343A	A344C	C345A	G346C	T347G	C348T	A349C	C351A	G352C	C354G	A355C	C356A	A357C	T359A	G360T	A361G	C362A	G363C	C364G	T365C	G366T	C368G	A369C	G370A	A371G	C373A	T374C	G375T	A376G	G377A	C378G	G379C	C380G	G381C	G382T	C383G	C384G	G385C	T388C	T389G	G390T	C391T	A392G	G393C	T394A	A395G	C396T	G398C	C399A	A401C	C402G	A404C	T405A	C407T	C408A	G409C	C411G	A412C	T413C	G414A	A415T	A416G	C417A	A419C	T421A	T422A	G423T	A424T	T425G	T426A	G427T	C428T	C429G	A431C	G432C	C433A	T434G	G436T	G437C	T438G	G440T	C441G	C442G	G444C	G445C	A447G	G449A	C450G	T452C	A454T	C455G	G456A	G457C	C458G	T459G	T460C	G463T	C464T	C465G	G467C	A472C	T473G	C474A	G475T	G476C	C477G	A479C	T480G	G481A	A482T	C485G	G486A	T487C	T488G	C490T	G491T	T492C	C493G	G495C	G496T	A497G	T498G	C499A	G500T	A502G	T504A	G505C	A506T	A507G	C508A	C509A	T510C	A511C	C512T	G513A	T515G	G516C	A517T	A518G	T519A	C521T	C522A	G523C	C525G	A526C	T527C	T528A	C529T	C530T	G532C	G533C	C534G	A536C	C537G	C538A	G540C	A541C	C546G	C549A	A550C	C552A	A553C	G555A	C557G	G558C	G561C	C563G	A565C	T566G	G567A	G568T	C569G	A572G	G573C	C575G	G576A	T577C	T578G	G579T	C580T	T582C	C583G	A584T	G585C	C586A	T587G	T588C	A589T	C590T	G591A	T593G	G594C	G595T	T597G	C598G	A599T	T600C	G601A	C602T	T605G	G606C	G607T	C609G	G610C	A611C	A612G	C614A	C615A	A617C	G618C	C619A	G621C	C623G	A626G	G627C	T628A	T629G	G630T	T632G	G633T	A634G	C635A	G636C	T637G	G638T	C640G	T641C	C642T	A643C	G646A	C657G	G659C	C660G	G661C	C662A	A663G	G664C	C666A	A667G	G668C	C669A	A670T	T672C	C673G	G676C	C678G	G680C	C681T	T683A	A684C	C686G	G687A	A688C	C689G	G690T	T691C	C692G	G693T	T694G	G696A	A697C	C698T	T699G	G700T	T701G	G703T	T705A	G706T	T708A	A709G	G711C	A712C	C713G	C714G	G715C	G716A	C717G	A718C	C720G	G721C	C723A	G724C	A725T	C726A	T727C	A728G	C729G	G730C	G731A	A733C	C734A	A736C	C737A	C738A	A739T	A740G	T741A	G742T	A745T	T746G	T747C	C749G	G750T	T752A	G753T	A754C	C756G	T757G	G758C	G759C	C760G	G762A	C763G	A764G	G766T	G767C	T768G	C769T	T771C	G774C	C775G	G777T	C778G	T779G	G780T	G781T	T782C	C784G	T785G	G786T	T788A	G789C	A790C	C791T	C792A	A794T	T797A	T798C	A799C	C801A	C802G	A803C	G804C	C805G	G807A	C808A	A809C	C811G	G813A	A814C	A815G	G817A	C818G	A823C	G824C	C825G	G827C	C828G	G830C	1.0593105566485763
T785C	A790C	A799C	C805T	G813T	A814T	A815C	A819T	G820T	C825A	C829A	G830A	1.1872367609360222
G786A	C792T	T795C	C805T	A810C	A819C	G824A	C826A	G832T	G841T	1.1164134386761775
G786A	A790T	T795C	C800A	A812T	A815T	C818T	A819T	C826T	1.0931373822825987
A589C	G595C	T597A	G606T	G610C	C614A	C619A	T628A	T629A	G633T	1.176062730385732
G366T	G742C	1.1453166735385332
A740G	G777A	T782G	1.105995564272229
T798A	C801T	C802A	G804T	A810T	G813C	A823C	C825A	C828T	C831A	T834C	1.3491756283754892
G247T	C534T	0.9758784390637315
C657A	C763G	G780A	0.7895743734242918
T785C	A790G	A799C	G813A	G827C	G832A	A833T	1.5393917290527988
C656T	T682C	T683A	1.231350737321761
C802A	C806T	G807C	C828A	G830A	T834C	0.8321262857645232
C503G	C522G	T528C	0.9513662894139722
T306G	C329G	C673T	1.150619065545656
C685G	T699G	G706C	C720A	0.9895512547611603
G606T	G704T	1.2385480367439872
A754G	C760T	1.6516342630973713
A210G	A217G	C791T	T795C	G813T	A819T	G820A	G822T	A833T	1.2004098197588828
C116A	C692T	0.6180150114731433
G704A	T705A	1.9736657164582574
T788C	T795C	C806A	C808A	A810G	A815C	G822A	G832A	1.1316880354479364
A718G	C726T	0.8948509565475308
A790T	C792T	A794T	T795A	C801T	C802T	C808A	A809T	A810C	C818T	A819C	C828T	C829T	G832T	1.099407355400913
T788C	A794C	C801T	A803C	C805A	C808T	A812C	G813C	G817C	A819C	C825A	C826A	0.8227654808920981
A254G	G258A	A265C	C470T	1.1404963171684215
G638T	G786T	T797C	A799T	C801T	C805T	C808A	A809T	A812C	A814C	G820A	G822T	G827C	C828T	C829T	A833T	T834C	0.9690731500883917
A790T	C792T	C806A	A812C	A815T	C816T	C828A	A833T	T834A	1.3682563434921493
G621T	A846G	0.7537554176279236
T785A	T788C	A794C	A803C	C805T	A809C	C818A	A821T	G824T	C826A	C831A	G832A	A833C	1.4016651701134404
G787C	T793C	T796C	T797C	C800T	G807A	A809C	G813T	G817T	C825A	C828A	G830C	C831T	G832C	1.5723420712156158
T248C	A284T	C386G	C396T	A397C	G400T	A401C	A403C	T405A	A406T	A412T	A415C	A420C	G423A	1.0981436687855093
T757A	T771A	T783A	1.287823029757552
C242G	A269T	G561A	0.6232519938372304
T785C	G787T	T793C	T798C	C802T	C806A	G807T	A809C	A810G	G813T	A814T	A815T	G817T	G822A	C831T	1.32890113122777
A799T	A821T	G824T	G830C	0.8049173732068268
G742A	G766A	C778A	1.0010197141040176
G787C	T788C	C792T	T796C	A799C	C805A	G817T	G824T	C825A	1.4385620054107182
C290A	A790C	C791A	T796A	C802T	C808T	A810T	G813A	G820A	G822T	C831T	G832T	0.530401105811738
C176A	A718G	C737A	G758C	C763G	1.4559788213085896
A270T	A284C	1.2519377452493277
A754C	C760A	C776G	1.32024379486798
A790C	C792A	T793A	T796A	C805A	G807T	C808T	A812T	A814C	A819T	G820A	A823C	G827C	G832T	0.5732883239384298
G787T	G789A	C791T	T795C	G804T	A809T	A812T	A819C	A823C	G824C	G830T	C831A	T834A	1.1503130382095559
C521A	G658C	G807T	A809T	G813A	C816T	A821C	G822T	C829T	1.2796048777410254
C737A	A743T	1.0714983193326095
G153T	C159T	C164A	A175C	G244T	1.646505802401367
A794C	T795A	C801A	A803T	G804C	C806T	A809C	C811T	G832C	A833C	1.1958046669976594
C396T	A397T	G400C	A401C	A404C	T413C	A420T	T421C	1.411464438549796
C640G	G654T	G661T	T683A	1.2353462928008336
C686A	T694G	A697T	T701G	G706A	C726A	1.2555096075752887
C538A	G540C	G544T	A547C	A550C	G558T	G624T	1.3340194479096696
C816T	A823C	C826T	G827T	G830T	C831A	1.3216788424710972
G387A	A392C	T394C	A412C	T413C	A415C	A419C	T426A	G432A	1.4296819930316396
T793A	A794C	T796C	A799C	C800A	C802T	C811T	A814T	G820T	G824C	C826T	C828A	G832T	T834A	1.2697833490741535
A740T	C763T	C769G	0.7515319503192867
C245G	G246C	G789C	T793C	G813A	A814C	G824T	G830A	0.8832526889153096
G560T	G621T	1.0007773951221477
C208T	C386T	G390C	A404C	C408A	G414T	A415C	A418C	C430A	T434A	1.2664795525118735
G750A	G759T	A764C	C776A	0.9621198306579992
C433A	T699C	G706C	A725T	1.3689765573805979
G194T	T212G	T230G	C304A	1.3707440822984986
G786C	C792G	A794C	T795C	T797A	C816A	G820C	A823C	C826A	G832C	0.9457048992426547
A790C	C792A	T796C	C802T	C805T	C808T	A814C	C825T	1.2957117922860175
G346A	A358G	C362T	C368T	T374G	0.9330199546941079
G786A	C791A	C792A	T793A	A794C	A799C	C801T	A803C	G807C	C811T	G820C	G824A	C825A	C831A	1.4288921134774786
G439T	G445T	C477A	A479T	1.1940348524929763
T461A	G475A	0.7720282762370854
G668T	G675T	1.047752660607473
A794C	A799T	A809T	G827T	G830T	C831T	T834C	1.2958444047101734
C586A	C592T	C615A	C625T	T628C	G631C	T632C	1.1221341224376242
T785C	G787A	T795A	T797C	T798C	A799C	C801A	G804A	C806T	A814C	A815C	A823C	C825T	G827A	C829A	C831A	1.1289092718561156
T788C	C791A	C792T	T797C	C800T	C801T	G804T	A809T	A810C	C818T	A821C	G822A	G827C	1.1261905601297366
T185A	A211T	0.823712177575133
A754G	G766C	0.646779008017771
G382A	G385A	T388C	T389A	G393A	A395C	C402A	A404T	C407A	T413C	A418C	A419C	A420C	T422C	G423T	T426A	A431C	C433A	1.1466789294689985
C737G	G767T	C775T	0.9951926998368679
T798A	C801A	A803C	C806A	A809T	G817T	A821T	A823C	C826T	C829T	G832A	T834A	0.8529490870608025
G387T	A395C	A397T	C399T	A401C	C407A	G409A	C417T	T421A	G427A	C429A	A431C	C433T	1.269836645332247
A803C	A815T	C816T	C826A	G827C	1.0653990212071778
C800T	C801A	G807C	C808T	A809C	C811T	A812C	G813A	A819C	G822T	C826T	C828A	0.942799507847132
A644C	C656T	C681T	1.0996248444919912
G297C	C305G	G307T	1.1729102912874407
A739G	T744C	T747G	C778G	1.449736355829821
T785C	T793C	T797C	C802T	C805A	C808A	C816G	G824A	C829A	G830A	G832A	A833C	T834A	0.9667867706054246
G787T	T788A	T797C	A799C	C801T	A810T	A814C	G817T	G827T	C829A	G830T	A833C	0.8271731531111629
A447T	G457C	G676T	1.2150178265616252
C525T	G532T	1.940503505136458
T795C	A810C	C811A	A815C	A823C	C826T	C831A	G832T	0.9946376565017665
G696T	T768C	G770A	T783C	1.2348002689094593
G789A	T796C	A803T	G804A	C808T	C816A	G817T	C818T	G820T	C828T	G832T	T834C	1.1839411264977666
T788C	C792T	T798C	A799C	G807T	C808A	A814T	C818T	A819T	G820T	C831T	G832C	A833C	T834A	1.2600461503351394
T788C	A790C	C792T	T796C	T798C	A799C	C811T	A815C	C826A	A833T	1.5095910044278724
G674T	C801T	G807C	A812T	A815C	C816T	A819C	C828A	G830A	1.510490105681254
T793C	T795C	G820C	A821T	1.670470539226442
A688G	C723A	0.4802940889032559
C662A	C681A	A684G	1.1283490191157401
C399T	G787T	T793C	T796A	C805T	C811T	A821C	G822T	C825T	C829T	T834C	1.3074163063627764
C450G	C464T	1.112782455169822
A823C	G824C	G827T	0.741147145187602
C735G	C737G	G762T	G770T	T779G	0.8799714394799605
T785A	T793C	T796A	C825A	C828A	G832A	1.5848791984960384
A790T	A814T	G817A	G820T	A821T	0.8295432767590458
C435A	G787C	A790C	A794C	T796C	G817C	C829A	A833C	1.484669761994395
C792A	A799T	C802A	C806A	C808A	A812G	C816T	C825T	G832C	T834C	0.57046424352494
G770T	G786T	G787C	T798C	G804A	A814C	C816A	C829T	A833T	1.2697371331196832
T795C	A812C	G822C	A833C	1.4276703801771227
G703C	C713T	C723A	0.8630125444937956
A257T	C266T	1.063120904982216
G789A	A790C	C791A	C792T	T796A	C800A	C801A	G804T	G807C	A810C	G822T	G832T	T834A	1.4765486870250883
A794T	A799C	G804T	C805T	C806T	A814G	A819C	C826T	C829T	1.1630993681301067
C717T	C792T	T796C	T798A	C808A	A823C	G824A	C825T	G830T	A833C	1.1514626279104256
G585A	T593C	G596A	T597A	G601C	C602A	G610T	A611T	C615A	A617C	C619T	A626C	G627T	G631C	0.48251767264817835
C635A	A649G	T651C	A667G	C677T	1.149630483985006
T785C	G786T	A794T	T796C	T797C	T798C	C801T	C806A	A814T	A819C	A821T	A823T	C826T	1.1135023214957964
G748A	T755C	C756G	C760A	C773T	0.6302271642751718
G457T	A790C	T795C	A799T	G804A	A810T	A815T	A833C	T834C	1.0382449232153907
C351T	G639T	T641G	G646T	G647T	C673G	0.8079365681550894
T252G	A263T	G276A	0.7639863150262824
A790C	A794C	C802T	C811T	A812C	C816A	G817T	A821G	C826T	C828T	1.5836477461273548
A652T	C669T	C681T	0.9798820429163008
A211G	A217T	G620T	1.3165113763200824
C689A	G742A	C760A	G766C	T768C	T783A	1.2785181644690586
C801T	C808A	G817T	A819C	G827T	C829G	G830T	A833T	T834A	1.213517500073263
C313T	C321A	A325T	G330C	0.5888351259435397
T798A	C818A	A821G	C825T	C831T	A833C	T834C	1.2123256525285482
G787T	C802T	C805T	C806A	A810T	C811T	A812C	G813C	G817T	C818A	C828A	1.3583400088863231
G292T	C466A	1.197047327266561
C539A	A541C	A545C	C549A	C557A	G573C	A584C	0.720773286943337
A739G	C769T	1.2012109322327422
G786A	G787T	A790T	C792G	A803T	C806A	C808T	A812T	A819C	C828A	G830T	1.3859302790280208
C686A	C713G	G722C	C729T	1.147772867645119
C309A	C522A	G789T	A810T	C811A	A819C	G820C	A823C	G824T	C826A	G827C	A833T	1.3362027857949557
C391T	A392C	G393C	T394A	A401C	A406C	C429A	G573T	1.239272008168343
T98A	G475T	0.8297500165164936
T795A	T798C	C802T	G804A	G807C	C808A	A815T	C816A	G820A	A823T	G824T	C826A	C828A	G832A	A833C	T834A	0.9813918765725661
G558T	C756A	C769G	C778A	0.8432347677346806
A794T	T798A	C801T	C806A	A810T	C816T	A823T	G827T	1.146185324788847
G787C	T788C	C792A	A799T	C800T	C802A	C808T	A810T	A815T	C816T	G822A	G824C	C828A	G830T	G832T	A833T	0.9900362609776096
G444A	A754G	C776G	1.7232774023149227
T785A	G786A	T788A	C792A	T795C	C800A	C802T	C805A	G807T	G813A	C818A	A819C	G822C	C826A	C828A	A833T	1.7999833950782114
G789C	T793C	A815C	A821T	G824C	G830T	G832T	1.2619462509743107
A105C	G108T	C132T	G153T	G234A	G658A	1.3825721279317433
G748T	G762A	1.0913488721676077
A257G	G279A	0.8841341786248059
T785C	T788A	C791T	C800T	C802A	C816A	G817C	G827T	G830C	G832T	A833C	1.2688675552579005
C653T	C677A	1.147244816086578
T189G	T233G	0.7291378164461362
C635A	C689A	1.0261135317075185
T641C	C665G	C681G	1.801849211147743
T394C	A406C	C407A	C408A	C410A	C417T	T421C	C430A	A431T	G432A	1.2570489224033234
G753T	G765A	G774A	C775A	1.1388836244122444
G786T	T788C	G789C	T796C	C800T	C806T	C811T	A814C	C816A	G817T	C818T	G820T	G830C	A833G	1.4686192780809422
C308T	T746A	A764G	1.3660553949503387
G786C	G787A	A790C	T793C	T797C	T798A	C801T	A810T	A815C	C816T	G817T	G824T	A833T	1.175858451499561
G753T	T757C	1.560800775351505
G448T	C474T	0.9335157752971012
A296T	T318C	C391T	1.4395358012297654
G789A	C791T	C792A	C808A	A815G	A823T	C826A	C828A	T834A	0.8455547787358555
G177A	G440A	1.8507527170067115
G393A	A395C	A419C	A420C	A424T	G427C	C429A	1.3443278441939297
G787C	C791A	T797C	A799T	C800T	A823T	C831A	T834A	1.3145346325117941
A790C	C791A	T793C	T797A	C800T	C801T	C805T	A810G	G813T	A814T	G817C	A819T	G822T	C825A	C826A	C828A	A833C	1.3914463118226539
C791T	T793C	A794C	T797C	A799T	C801T	C806T	G813T	A819C	G820C	G822C	C826T	C831A	A833C	1.1824420114166057
C538A	C551T	T566C	G581T	T582C	1.2119048522326341
C222T	T231A	G387T	0.9650353452963567
G789A	T798C	C801T	C802A	G804A	C806A	A812T	A821G	G827T	1.3896508972267536
G385A	T388C	A392C	A397T	C399A	C408A	C411A	A415T	T421A	A424T	T426C	G427A	C429T	1.173346939655482
T187C	G193C	C204T	T212C	1.0498736174103223
G706T	A707T	C734T	1.1195576211293081
G786A	C791A	C792T	T793A	T796C	C800T	C802T	A814T	C816T	C828A	A833T	G849A	1.1287778046065688
G786T	A794T	T795A	A799C	C801T	C808A	A809T	G813A	A814C	G817A	C818A	A819T	G822T	A823G	G832T	1.3777353482687538
C714A	G787T	T793A	C800T	A803C	C811T	A814T	A815T	G817T	C818A	A823T	C825A	C826A	C829T	G832A	A833T	1.0224558744790573
C653T	C678G	T683C	1.051224446413601
C791T	C792A	G817T	C825A	C826T	G827C	0.7895743734242918
G787C	A794C	T795C	C800T	C801A	G807C	G830T	0.5118419510964102
T788C	C792T	A794C	C800T	C811T	A812T	A814T	G817T	A821C	1.1810064282380344
T394C	C407A	C408A	1.3736252690874007
C290G	C775T	1.080509660118143
C538T	C539A	A541C	C546A	G562T	T566A	G567T	G570T	G581A	A584T	0.8230800785793488
C615A	G700T	T747C	0.4766760543352464
G787T	C792A	A799T	C801A	A819C	C831A	0.4121147382048499
C336A	C732T	C734G	1.0135217240713763
C769T	G772T	1.3062212799887618
A739G	G777A	C778T	1.7301430493360979
C791T	A794T	C806A	G813C	C816T	C818A	A823C	C826A	G830T	1.130410165856904
C386A	T389C	G390C	A395C	C411A	T413A	G423T	A424C	1.1871700055703656
A790C	C792T	T798C	C801A	C802A	C816T	A823T	G824C	C826T	G827T	1.0627109875328302
C800A	G807A	C808T	A809C	A812C	A814T	A815T	C818A	G824T	C828T	T834C	1.141731957815408
C791A	T797A	C800A	C801T	C805A	C806A	A810C	C811A	A815C	G817T	A823C	C826A	0.9519943271166763
T757A	G766T	G780T	1.043937606232537
A584C	T788A	G789C	A794T	G804A	C806A	G807T	C816A	G827T	1.400857759301163
C692G	T699G	A733T	1.2311081846650151
G786C	T798C	C800A	A809T	C816A	G820T	C831A	1.2654105852230373
T744G	C763A	T771A	0.755245052840627
G387A	A392C	C417T	A431T	1.3772363721817353
T214A	A617G	1.058936791556143
A823C	G824C	C828A	C831T	1.1580424143556283
T746C	A754G	C769T	C775T	T779G	0.7163148954777081
G687T	T691A	G703T	A709G	A712C	1.0527658312323893
G315A	C792T	A794G	A799C	G804C	G807C	C808T	A810C	C818T	A819C	G822A	1.1319211568889598
T317A	G636T	1.4428069424758645
G750A	C773T	C784G	0.7357728047010897
T793A	T797C	A803T	G817C	A823C	G824A	C828T	1.1724408102712398
T785A	C791A	C792T	A794T	T798A	C801A	A809T	A812C	A815C	A821T	G822A	G824A	1.2503536823072154
G789T	T795A	A799C	G807A	A809T	A812G	G817A	G822T	C828T	G830T	T834C	1.6563515744722923
C692T	G703C	A710G	A733T	1.3174358927360377
G674T	C738G	G770A	G781T	1.4298759797335434
A736T	G767A	G817C	1.005146838866132
T785A	A794T	C808T	A810T	A812G	G820A	C828A	1.9101730546072215
T492C	C503G	G533A	0.8665623508783612
C660A	A794T	T795A	T797A	C801A	A815T	G824T	1.055674024136346
G117A	C159A	0.8736710522505478
A736G	C773A	C776G	G777C	C778T	T779G	G781T	T782C	T783C	C784T	T785G	G787T	T788G	1.0704593746144462
G786A	A790T	C792T	C806A	G807A	G824T	C826T	G827A	C829T	G832A	1.4145859719872063
C109A	C116G	A127T	1.182168297988037
T785C	G787T	C792A	A794T	A803C	C805T	A812T	G822C	C831A	1.3027977161500817
A754G	G770A	C776T	1.9448040546430396
C662T	A684T	1.0455649705536452
G742C	G762T	G780T	1.2319600152719448
G544C	C546T	C549T	A550T	C554A	G561T	C571A	A584C	0.7423348809971975
G774A	T785C	1.5754079545548647
G786T	T796C	T798C	C800T	C802A	A810C	A812T	C825T	C828T	1.5614055025019704
C738G	T757A	G772T	4.480018099331993
G789T	A790T	C792T	A794C	T795A	A803C	C806T	C811T	G813T	C818T	A819C	G820C	A821T	A823T	1.5157623224550105
C769A	G774T	0.9942081187333688
G337A	A372C	0.9274365656094856
A739G	T746G	G753A	C776G	C784G	0.9492150937341214
A392C	A404C	A412T	A419T	T425C	1.2533816053174824
G560T	C756G	C763A	0.6499217631587709
C329A	C738G	G750A	1.1658145110962699
C792T	C805T	A810T	A812C	A814C	G817T	G822A	C825T	G827C	G830A	1.6405600870038064
A764G	C773T	0.998312426168645
G721T	C791A	C792T	C806T	G807C	G813C	A821T	A823C	G827T	1.2285715201415308
C738A	A754G	0.9810304062681197
C791T	T798C	A809G	A812T	G813A	A815C	C826A	G827C	0.593867904797758
T793A	T797C	G804T	C806A	G807C	C816A	G817T	C826A	1.491801363471224
C386T	T389C	A397C	G398C	G400T	A403T	C410T	A419T	T425C	C428A	A431C	1.1643361231293001
G721T	C729A	C749T	1.3303881522623404
G786C	T788C	C792A	T797C	A799T	C806A	G807C	A809T	C811T	A812C	G813T	A815C	0.9288053493978587
C760T	G777T	1.038603062202357
A644G	G664T	A684T	C686A	1.087993516704773
C749T	G777C	1.394869112612065
C801T	G804T	G807T	G813C	C818T	G824C	C825T	C828T	C829A	G832T	1.4398940072675799
G664C	C665T	C666A	0.8397500548543736
A404C	A416C	A418T	A419C	A424C	G427C	C428A	A431T	G636T	1.1188258385706766
C159A	C692T	G730A	1.0319189830891735
T785A	G787C	A790C	T796C	T797C	C800A	C801A	C802T	A803T	C805T	G807T	A809C	A810C	C811T	C816T	G824A	G827T	C828T	G830A	T834A	1.1845936513690727
G758T	G772C	T783C	1.3015462293910518
G366A	C580A	C737G	A739T	C776A	1.4898791295803402
G787C	T793A	A794C	T797C	T798A	A799C	G807A	A812T	C818T	G827A	T834A	1.2557086420723678
T498G	A526T	C530T	0.9295323727269256
A697G	C720A	1.3123298416893794
G153C	G700T	0.7196873761532152
T785C	T797C	C801A	C808T	C811A	C825T	C828A	1.1942312398042414
G288T	T306C	A319C	1.2940875117441115
G787A	T788C	C802A	C805T	C806T	G817C	G822C	G824T	G827T	A833C	1.184973633294131
C735A	C737T	1.1653256999805064
C737G	C760T	1.3013831692270088
C802A	G807A	A812C	G813T	A819C	A823G	C825T	G832A	T834C	1.2992670990331439
G636T	A684T	1.2115772218319223
G573T	T577A	C580T	1.4942482765879073
A790T	C791T	C792T	T796C	T797A	T798C	A799C	C801T	C808T	A814T	0.9502473592834121
C465G	A733G	G742T	1.233749787691226
G273A	G703C	C720G	0.9825814424835633
G781T	G786T	1.489598126349563
C735G	C773G	1.1502001406692468
T705C	G716T	C717G	C734A	1.1991911295865387
G786C	C792G	C801A	C802A	A803G	G813A	A819T	G820A	A823T	C826A	A833C	1.0132871125611744
C534T	T785A	A794C	C800T	G804C	G832C	1.2952918856866655
A650G	A670C	T683C	1.1859141289059523
G765C	C778T	1.447553017944535
T785A	T795C	T797C	T798C	C800A	C802T	A803C	G804T	G807C	A819T	G820T	G824C	1.7449954188920422
T796C	A799T	C805A	A812C	A821T	C825T	G827T	C829A	G830T	1.1471174859183109
C665T	A670C	G676T	0.8350509926646026
C508A	C763G	T768A	1527.7211359928817
G624T	A754C	1.0527658312323893
C737A	C776A	1.4871036468501235
G789A	A790T	A794C	A803C	C805T	A809C	C811A	A812C	A815T	C818G	G820T	A821C	G827T	C828A	C829T	1.2367443260108648
C778T	C800T	1.2970075040783036
C686A	G703T	1.3562658906867717
G695T	C769T	1.0062121831484123
T699C	C734G	0.9207050997527079
T785C	T788A	G789A	T795C	C806T	A810C	G813C	A814C	A821C	C825T	C826A	G830T	0.7352650249877003
C698T	G716T	C723T	1.160132743623418
G786T	G807T	C808T	A814T	A815C	G817T	C818A	G824A	C826A	C831T	1.308522502096755
A790C	T793A	A799G	A812T	G817C	C826T	G827T	C828T	C829T	0.9676365187338133
G687C	G703T	T708C	A733G	1.4919564847526499
C666G	A684C	0.8432347677346806
C792T	T793C	A794T	G807T	A809C	G817A	A819C	G820A	A821C	A823T	G824T	C826A	G827C	C828A	A833C	1.4916436236287174
T694G	G702A	1.5568526012515809
A211T	G213T	0.7286062854859052
T494G	G495C	G513C	1.3148079813644686
A728T	C732G	1.0339664413889538
A395C	A415T	T421A	T426A	1.3506037396064483
C769A	C775G	C776A	1.41357290015241
A739T	G759C	G780T	1.17405221731907
T793A	G807T	G817A	C818T	T834C	1.0781774202621366
C537T	G540C	C563G	G564C	T566C	G576T	T577C	1.2619692976952357
G786T	A790C	T795C	A803T	A809C	A815C	A819C	G820T	G827T	1.4974686392529675
C386T	C391T	G393A	A397C	C399T	G400T	T405C	G409A	G414A	A416C	A418C	A419C	A420C	G427T	1.1907891150186407
C808A	A809C	C816T	G822T	A833C	T834C	1.067698679902352
G787A	A794G	T795A	A799T	A803T	C806T	A815C	A819T	G820A	C826A	C829T	1.1897696037900287
T755C	G774T	1.5697250117864012
C792T	A794T	T797A	C805T	A812T	G813C	A814T	C818T	G820A	G827C	1.230769715740281
A794T	A799C	G804C	G807C	A810C	A812T	A815T	C818A	A821C	G830T	C831T	T834C	1.2867137937284756
C698G	G730T	1.2082556355743004
T793C	A794T	A799C	C806A	C818A	C828A	C831T	1.1431319970034097
C801T	C805A	C806T	C811T	A812T	C816T	A821C	C825T	C826T	G832C	1.3491756283754892
G787T	C800A	A815T	C818A	G820C	A821C	A833C	1.2098950597745368
C354T	G370A	1.1458391481854648
T744G	C749G	1.1695461469485648
C537T	C539A	C546A	A553T	A565T	1.669095307466507
C749G	G759C	1.4578193514051345
C642A	G658T	T683A	G711T	1.1725988134187575
G786A	T793C	C802A	C805T	A809T	C811T	A812T	A814T	C829A	G830T	A833T	T834C	0.979227041550715
A392C	G393T	A401C	A404C	T405C	T426C	T434C	G560T	1.4672842238892563
T744A	G774A	1.0722614947737297
C642T	T683C	0.7651759542586498
G786T	G787C	C792A	G807C	A809C	A812G	G813A	C816T	A823C	G824A	G827T	G832A	1.1672576059818003
A739C	C749T	G758C	G759C	1.1630268149913052
T785C	A803T	A823C	G824C	G830T	1.0180592653675853
C552A	C714A	T785C	G789A	C792G	C801A	C805T	C808T	A812C	A814T	G822T	C825A	C828T	G830T	1.4445435522107628
G177T	G385T	A392C	T394A	C408T	G414T	T421A	A431C	1.1502253488778176
G724T	A794T	T795C	A799T	C802T	C805T	A810C	A812C	C816A	G820A	A821T	G824C	C825A	C828T	1.5566782681619704
C791T	A794T	C800A	C801T	A814T	A815C	G820T	A821T	A823T	C825T	C831T	A833C	1.0894475675122635
C738A	T757G	C776G	0.88593408748518
C336T	G610A	0.780757239159364
C763G	G772A	1.0766923273967617
C345A	C351A	1.44029347422365
G467T	G786A	G787A	C791A	T793A	A794C	C801A	A812C	C816T	G817T	A819C	G824C	C825T	C828A	C829T	G830A	T834C	0.8382612650831626
C776A	G780C	1.2272125778335172
G789C	C791A	C792T	C805T	A810C	G817C	A819T	C826A	G827T	G832C	1.0919506636603937
G664T	T788C	T793C	T795C	T798C	C802T	A809C	A812C	C816T	G824C	C829T	1.2592031139603042
C485A	C534G	0.7877839553439647
C537A	C800G	G807T	A809C	A814T	C825T	G830T	T834A	0.792344809822272
G638T	T683C	A853G	0.9047206362153345
T637C	A667T	1.5726501923348035
G636A	T651G	1.0739909487975583
G786C	G787T	A790T	A794C	T795A	T796C	A814C	A815T	C816A	G822T	C825T	C829T	G832A	1.1938581591295134
G789A	A794G	C802T	G804C	G813A	C818T	G822A	C825T	C828T	A833C	0.8542935843607092
G481T	G585T	0.5831868273733379
C737A	G742A	C756G	C778T	T782G	0.8218365521233489
T785C	G789T	A794C	G804T	A814C	C816T	G820A	C828A	1.8228445411153407
T785C	T795C	T796C	C800T	C806A	A810T	A812T	A819C	A823T	C825T	C829T	1.2004098197588828
C792T	T795C	T797A	C802A	A803T	A809T	C811T	A812T	C829T	1.275286495382752
C792A	T796C	T798C	A799C	C806T	C808A	G817T	A819T	A821G	A823C	C826T	G827A	1.046092196803024
C769A	C773T	0.7888572304874851
A790C	T798A	A799C	C806T	A812T	A815C	0.7763412833669016
C792A	T795C	A803T	G804A	A810T	C816A	G820T	1.0348464128284336
G687T	C737T	G781A	G820A	1.239233579937757
C737T	A764G	C831A	1.2305254184564898
G695T	G704T	1.0650891770829354
T788C	A794C	T795A	A803T	C805A	C818T	G820T	A821T	C831A	0.9798820429163008
C450T	T587C	C590A	G591T	G596C	G608A	A626C	1.3234770449778606
C737G	T744A	G748T	C776G	0.6433568968642378
C735A	T752C	G767T	0.6852321978435669
T788A	G807T	C808A	A810C	A812C	G817T	G822A	A823T	1.3996863845119336
C660A	G787T	A790C	A799C	C800A	C801T	A809C	G813C	C816T	G824T	C826T	G832A	1.084348806169361
C294G	A320T	1.0306820409458242
G772A	C775G	C776G	1.3791880910190233
A101G	G141A	0.8534835482062426
A392T	C760G	C773T	1.3090914249237535
C802T	C811T	A814C	G820C	A821T	G822T	C828A	C829T	G832A	A833T	1.1198651919043436
C159T	A173T	G180T	T182G	G787T	T796A	C802T	G813T	G817A	C818T	A819T	G830A	1.6270017391773288
G659A	G676C	1.5505170401414266
C735G	A754T	C784G	0.9610310492577826
G786T	G787T	C792T	G807T	A815T	G830T	A833C	1.3729368829989406
A135G	G180T	0.8679118737140682
A745C	T768G	1.1215275634525226
G366A	G523T	C623T	0.7663515977353421
A201C	T212C	1.216431107516416
T796A	A799C	C801T	A812C	G813A	A823T	C826T	G832C	A833T	1.0678669804508867
C737G	G759T	C760T	G780T	1.3987013175165668
G786C	T788C	A790C	C791T	T798C	C805T	C806T	C808T	G820C	A823T	G824T	G832A	1.2185672792174205
G661A	A663T	0.8721658350795526
T788C	T797C	C800T	C801T	G807A	A815T	C816T	G817T	A821C	C831T	G832C	1.5762243973173826
A667G	G675A	1.137155877824164
G789A	C791A	T793C	T796C	C800T	C801T	C802T	C806A	A819C	A821T	G822C	G827T	C831A	1.2500150677116477
A799T	G804T	C805A	C811T	A814T	A823C	C829T	G830T	1.2539312766908075
C236T	A707C	1.0476178320576588
G390A	C391A	A392C	A395T	A403C	A404C	T421C	C429A	C430T	1.0307183792694072
C499A	G532C	0.9894415707071327
G758A	G765A	1.2975265146841772
G445A	G560T	G646T	1.3684184963579962
C190T	C286A	C563T	C816T	A823C	C828A	1.0960895279909237
G748T	T755A	T768A	1.3438034842352
C749A	G767T	T782A	1.2890238723527636
C345A	T746A	G759C	1.0860460998698727
C749G	G765T	0.6649047355151931
G385A	T389C	A397C	C399G	A403G	A404T	A406G	G409T	C411A	G414T	A419C	T426C	C443G	0.9384136805985261
A127G	G128C	C129A	A130G	G131C	C132G	G134A	A135G	G138C	C139G	G141C	C142T	T143G	G146C	C147G	G148T	T149C	C150G	G151C	C152G	G153C	C154T	T155C	C156A	A157T	T158C	C159G	G160A	A161T	T162A	A163C	C164G	G166A	C167G	G169T	T171A	A172T	T174C	A175G	G177A	C178G	A179G	G180T	T182C	G183T	C184T	T186A	A188C	T189G	C192G	G193T	T195A	G196T	A197G	T198A	G199A	A200C	A201G	G203T	C204T	T206C	T207C	C208A	C209A	A210T	A211G	T214C	G215A	C216G	A217T	G218A	T219C	A220C	C221A	C222G	A223T	G224A	T225A	A227G	A228T	G229T	T230A	A232G	T233G	G234C	C236G	G237C	G238C	C239G	C242G	G243C	C245G	G246T	T248C	G249T	C250T	T251A	T252A	A253G	A254C	G255A	C256G	A259T	T261A	G262A	A264C	A265G	G267A	C268A	A271G	A272C	G273A	C274G	A275C	G276T	C277G	T278C	G279T	C280T	T281A	T282A	A283T	A284C	T285A	C286G	A287C	G288C	C289T	C290G	G292C	T293G	C294A	G297T	A298C	T299A	C300A	A301G	A302C	G303C	C304T	C305G	T306C	G307C	C308G	C309A	G310T	A311C	C313G	T314G	G315T	G316T	T317A	T318A	A319C	A320T	C321A	T322C	C324A	A325T	A326C	T327C	C328G	C329A	G330T	A331T	T332G	T333C	G334C	C335G	C336A	G337A	A342C	C343A	A344C	C345G	G346T	T347C	C348A	A350C	C351G	G353C	C354A	A355C	C356A	A358T	T359G	G360A	A361C	C362G	G363C	C364T	T365G	G367C	C368A	A369G	G370A	A372C	C373T	T374G	G375A	A376G	G377C	C378G	G379C	C380G	G382C	C384G	G385C	C386G	G387T	T389G	G390C	C391A	A392G	G393T	T394A	A395C	C396A	A397G	G398C	C399G	G400A	A401C	C402A	A404T	T405A	A406C	C408G	G409C	C411A	A412T	T413G	G414A	A416C	C417A	A420T	T422G	G423A	A424T	T426G	G427C	C430A	A431G	G432C	C433T	T434C	C435G	G437T	T438G	G440C	C443G	G446A	A447G	G449C	C450G	G451T	T452G	G453A	A454C	C455G	G457C	C458T	T462G	G463C	C466G	G467C	C468G	G469C	C470G	G471A	A472T	T473C	C474G	G476C	C477G	G478A	A479T	T480G	G481A	A482G	G483A	A484C	C485G	G486T	T489C	C490G	G491T	T492C	C493T	T494G	G496A	A497T	T498C	C499G	G500C	C501A	A502C	C503T	T504G	G505A	A507C	C509T	T510A	A511C	C512G	G513C	C514T	T515G	G516A	A518T	T519A	A520C	C522G	G523C	C525A	A526T	T528C	C531G	G533C	C534G	G535A	A536C	C539G	G540A	A541G	G542A	A543G	G544A	A545C	C546A	A547C	C549A	A550C	C552A	A553C	C554G	G555C	C557G	G558C	C559G	G562C	C563G	G564A	A565T	T566G	G568C	C569G	G570C	C571A	A572G	G573A	A574C	C575G	G576T	T578G	G579C	C580G	G581T	T582C	C583A	A584G	G585C	C586T	T588A	A589C	C590G	G591C	C592T	T593G	G596T	T597C	C598A	A599T	T600G	G601C	C602G	G603C	C604T	T605G	G608C	C609G	G610A	A613C	C616A	A617G	G618C	C619G	G622C	C623G	G624C	C625A	A626G	G627T	T629G	G631T	T632G	G633A	A634C	C635G	G636T	T637G	G639C	C640T	T641C	C642A	A645G	G647C	C648A	A650T	T651A	A652C	C653G	G654A	A655C	C657G	G659C	C660G	G661C	C662A	A663G	G664C	C666A	A667G	G668C	C669A	A670T	T672C	C673G	G676C	C678G	G680C	0.9073935423981158
C662T	G787T	T795C	T798C	C801T	C808T	A815C	A819C	G820T	G824C	0.7480178274545923
C313A	T582C	0.9910632695470883
T746G	G748A	1.398977413315524
T651G	A663G	T682A	0.5960512426830439
G787T	T796C	A799C	C801T	G813A	G822C	G827T	1.1258745695124162
T788C	A794T	C802T	G813C	C816T	A821T	A823T	C826A	A833T	1.3407148067793089
A790C	C791T	T793C	T796A	A799T	C800A	C801T	G807A	G813T	G820T	1.1986415641076618
C150T	C689G	G696C	G722T	C723A	1.6321403155347778
G786T	G787C	T793A	A794T	T798C	C800A	A809C	A810C	C811A	A814T	0.7815010158228165
C614A	C615A	G618T	G627C	G630T	1.1124713008277445
G786T	A790T	C801T	C805T	A814T	A815C	A821T	G832C	A833T	0.9650353452963567
A447G	A482G	1.1950634001202218
C737G	C738T	T755A	G766C	1.2506858075040783
G591T	A739T	G750A	1.3484055509620327
G789A	A809C	G813T	C831A	1.017756991238913
C304T	C305T	0.9414978978501042
A644C	C673G	T682C	0.7720282762370854
G750T	C773T	1.1862873512911312
C738T	A740C	G766A	1.0974228655897198
C109T	G540A	0.8140434205220969
C509A	G787T	A794G	T796C	A803T	C811A	A812G	G817C	G824T	G830T	A833C	T834A	1.4683312909293849
T796A	C802T	A809T	G824T	G830C	1.3703501903208266
G687A	A688C	T694C	1.9300706905927134
G658A	G820A	1.1135023214957964
C657T	T672G	0.7761678380399653
G471A	G804T	0.7369360818626723
A617G	G786T	G789C	A790T	T793C	T796C	C816A	C825A	C828T	T834C	1.3242820796767523
G759C	G762T	A764T	0.8801122349102773
G680T	T797C	G804C	G807T	C811A	A814C	A815T	C816T	G820T	G822T	G824C	C829A	1.1050023037744543
T293A	T306C	G316T	T318G	1.290438001525085
C735T	A736C	C769A	1.3495983024445288
T788C	G789A	C792T	A794C	T796C	A799C	C802T	A812T	A814C	C816T	G820T	A821T	G830T	0.7343683603230813
C321A	G639A	C673A	G674T	1.2098950597745368
A197C	G789A	A790T	C800T	A809T	A814T	A815G	C826A	G827T	C829T	1.161981334132348
C800T	C802A	G824T	C828T	C829A	1.016526043582393
T489G	G495T	C503A	A511G	C514G	A517T	T519C	1.3751753670473084
G638A	A684C	0.9135942288093442
A572G	T587C	G594T	G607T	0.4750943238382064
G453T	T746G	A754C	1.311844922512235
T785A	G786C	T788C	G789A	C802T	A803C	C805A	C808A	A809C	C811G	A812T	C818T	G822C	G824A	C831T	G832A	T834C	G850T	1.3579153475316323
C791T	T795A	0.5960512426830439
A740C	G767C	C773T	1.6543463062223258
A743T	A745T	G765T	0.6176226209896684
C686T	T699A	A712G	A725C	0.8777855743517546
A790C	C791T	A803C	C806T	G807T	A812C	A814C	A815T	G817T	C818T	G822T	T834C	1.8957277957423093
T785C	G786T	T788A	G789T	C792T	T795C	A814C	A823T	C825T	G827C	G832A	1.1516443899669229
G385T	A395C	C407A	C408T	G414C	A416G	A418T	T421C	T422A	A424T	T425A	C430T	0.8862569497619603
G787T	A790C	C800T	C802T	C805T	C806A	A814C	A815T	C831A	1.3594410951131286
T788C	T798C	G804T	A809T	C811T	G813A	A814T	C829T	C831T	1.7348950027799672
C290T	C778G	1.187735809595516
G387T	T389C	G393T	T394A	A395C	G400A	A403T	A406T	C407G	A412T	A416T	0.5034967018937513
G786C	A790T	C791T	T797A	C800T	A814C	C816T	C818T	A821C	C825T	1.3919468921003213
C735T	G774T	0.8879850924307978
T788C	G789T	C791A	C800A	C806T	A812C	A815T	G817C	C826A	G830T	T834A	72.88703481000012
G247A	C499T	1.831931502935457
G595T	A599C	G606A	C615A	G624C	G633A	A634C	1.6665555040542248
G668T	C678A	1.5440565524741707
T691G	G703C	0.8851279600170405
C689T	A718G	0.9597036583057691
C204G	C208G	0.7395004225970766
G748C	G759T	C773T	G774A	0.9859235562335074
G576T	C735G	G750A	G770A	C773G	G781T	1.5049449878189882
A794T	A799C	C800A	A819T	A821G	C826A	C828T	1.308248752619329
G787C	T793C	A799C	C825T	C826T	G827A	C828T	1.253044479465425
G449C	G463T	0.8306633351918007
A645C	A655G	G675C	G680C	G702T	0.9124558839013331
A507G	G731A	1.4253710389251182
T785A	G786T	T788A	A799C	G817C	A819C	C826T	1.1231014794397256
T785A	G786C	G787A	T788C	G807A	G813C	C818T	G820T	A821C	G822T	C826T	G827T	C829A	C831T	0.9366519527876405
C559A	G774A	G780T	1.1420141456448236
G444T	C778A	1.3412355646491738
T389C	G393A	C399T	G400T	C402A	C408A	C410A	C417T	A419C	A420C	G427A	C430T	A431T	T434A	1.3327853873658124
G789A	A790C	A799T	C800T	C801A	A815T	G817T	A823G	1.6217162015631084
T797A	C802A	A814T	A815C	A821T	C826T	G830T	1.450932519153744
A745G	T757G	T783A	1.0007773951221477
C493A	T519C	1.1240258427972891
G789A	A803C	A815C	C828A	C831T	G832C	1.34415637380564
G303T	T333G	0.7611546385436054
A754T	G759T	1.32890113122777
G787C	G789A	A794G	G807C	G822T	C831A	G832C	1.4695158913202455
T785C	G787T	C792A	A794T	T798C	C800T	C811T	A821T	C825A	1.797281827079935
A740C	A764C	C778T	G780A	2.7125317813735434
C590T	C738A	G762C	T768A	T782A	1.3733195298448153
A259C	A283C	1.6005464263451772
G658T	G765A	C773T	1.532848627029226
C791A	T796A	T797A	C800T	C801T	C802A	A803T	C805T	A809C	G827A	C828A	0.9911173816557177
G696C	G849T	0.6667516931138465
T641C	C735G	G765A	C775G	1.4802045897778704
G786C	C792A	T793A	A794T	T796A	C800A	C801T	G804C	C805T	A819C	1.634171351268395
C792A	T795A	T797C	C806A	A814G	G822A	C826T	A833T	1.3940531703964267
G750A	T788A	G789C	A799T	C802T	A803C	A812C	G813C	A814T	A815T	A819T	A823C	G830A	C831A	1.481217041617664
G702C	T727G	C829T	1.0350379092038644
C763G	T779A	0.9027056682059462
G446T	C466A	G724T	0.9443264323071645
T741A	T746C	1.623423945358357
G789C	T793C	A794T	C801T	C805A	C806T	C808T	A810C	A812T	A815C	G817A	C818A	G822A	A823G	1.177977416793675
T219A	C221T	1.105226290727922
A790T	C805A	A809T	C811T	A821C	C825T	C828T	1.447553017944535
T587A	C592T	C602T	A613T	C614T	G618C	C619A	G633T	1.230769715740281
C713G	C723G	1.3601169296123148
C738A	T746G	G750A	1.3207815723811644
C345A	G786T	C802A	A803C	G804T	G807A	A814C	C816T	G817T	1.590644465695374
G807T	G813T	A814C	A823C	G827T	C828A	G830T	0.9350653035169668
T768A	C775T	1.1893408579868614
G117A	T785A	G786T	C792A	A794T	T796C	G804T	A812C	G813A	A815C	C826T	2.023086145561037
A257T	G276A	0.5237377753367163
G375T	T785A	G787C	C792T	T795A	T797C	G804T	C806T	A809C	C811T	G813T	A815C	C816T	G817T	A819C	C829A	1.100800774102308
G199C	G218A	C222T	1.3934023651328806
G711A	T727A	1.3746546645228679
T744A	T755A	T757G	C778G	1.5001913095061545
A799T	C808T	C825A	G827T	1.2181593702921225
C336A	G382A	1.2719482256037227
G352T	C735T	C738G	G781C	1.3724947133103742
A644C	A663G	C666T	G770A	1.0017667944252837
A790C	A794T	A799T	G804T	C806T	A812T	A814T	C828A	G830T	1.2501594245884622
G486T	G748A	G780C	1.4363316767201588
C686T	A709T	G719T	T727C	1.350632621494685
G765C	C773T	1.8779066178739916
A754T	C776A	G777T	1.7912166840752521
C433T	A740T	T741C	G777T	1.5440565524741707
G695C	C713G	1.2939021389448357
G375T	G570T	G703T	1.3109914124780695
G742T	C761G	T783G	1.228385879234891
C763A	G767T	1.0808395867319196
C240A	G700T	1.0030288628277093
G789C	A790C	C792A	T797A	T798A	A799C	G807C	A814C	G820C	A821C	C825T	C828A	1.137155877824164
G789T	T796C	A799C	A810C	G813T	A815G	C826A	G830C	A833T	1.4802045897778704
T785C	T788C	G789A	C792A	A799T	A810T	A812T	G813C	C816T	A819C	G830C	A833T	1.34722756125531
G786T	T796C	A799T	C800T	G804A	G813T	A814C	G817T	C818T	C829T	C831A	1.420240696851242
G555T	A688T	C698T	0.7303923819976083
C801T	A803C	G807T	C808T	A814T	A815C	A821T	A823T	G824T	C829A	A833T	2.3673523314301255
A482G	G786T	0.4353542911111384
G241C	A257G	0.9733546155144288
G385T	T388C	G390T	G393A	T394C	A403C	T405C	G409A	A416G	T421A	T422C	T425C	1.1630268149913052
A736T	T744G	G753A	1.1234739840763557
C811A	C818A	A821T	G824A	0.7313106155889115
G765A	C776A	1.3541625006577909
A790C	G827A	C831A	1.3310832348915265
G759A	C760T	1.0749760808364481
T785C	T793C	C801T	A803T	C811A	A815T	C816T	A823C	C826T	C828A	G830A	1.0966310742004053
C433A	G787T	T796C	C802T	G804A	C808T	C816A	G830T	1.0151670515455182
C735G	G765T	C773T	T779A	T782G	1.6566440094254122
C648T	C669T	A684T	0.7126414857573097
C686T	A688G	G695T	G700C	1.1788455714997412
C802A	G804C	G807C	C811T	C816A	A819T	C826T	A833T	1.1822834784827934
C329A	A350C	C485T	C499T	1.2407597296667443
C512A	G789A	A790C	T795C	C801A	G807T	A810T	A812T	G817T	C825A	G827C	C831T	1.0681888792211436
C792A	C802A	G813T	A814C	C816T	C831A	G832T	1.382261847718214
C640G	G647C	G654C	C656T	1.193134608730041
A790T	C818A	A821G	C825T	G830C	A833C	1.3112226278947323
G789C	C792T	T793C	A803C	G807C	A815T	G820T	A823C	C828T	C831T	T834C	1.3124480696030452
T746A	G765T	1.414917277176331
G279C	T282A	C792A	A794C	C805A	G807A	A810T	A812C	A814C	G817C	C818A	A819T	G822T	G824C	1.2612343126645456
T588C	T597A	T600C	G601T	T605C	C616T	1.0860890169806594
T312A	G316C	C321T	0.9847299441799559
T793A	C805T	A812T	G813T	C828T	C829T	G830T	1.0856647634584013
A707T	C726G	C729G	0.9712613797821398
C791A	T793C	C801T	C806T	C811T	G817T	C818T	G827C	1.0545521985930775
G787T	G789A	T793A	A794T	T796C	T798C	A799C	C801A	C808T	A814T	A815C	C818A	A821T	C828T	C831T	1.2004098197588828
G786A	T788C	A790C	C801T	C806A	G822T	C825A	G830C	1.146103832764333
T788A	T793C	C800T	C806T	C808T	A812C	C816T	G820C	A823C	C825A	G827T	C831T	1.4218905547242446
G786A	G787C	A790C	T793A	C801T	A803C	C806T	G807C	A812T	A814T	G817A	C818T	A819T	G824A	C825T	T834C	1.7112772519830133
C760G	C778T	2.1055316624647786
T785C	G786A	T796C	T798C	A814T	G817C	A821C	C829A	1.632201513146909
A257G	C383A	1.1183903913882274
G786A	A790T	C792T	T795C	C805T	C806T	G807T	A812C	A819C	G820A	G822C	G827C	G832C	0.8218365521233489
G770T	T783A	0.6330135383937517
T699A	G730T	1.2638687446492234
A754G	G774T	0.3789956992436601
G704A	G711C	1.5509496620834304
G696A	C714T	C729T	1.5426281930361745
A341T	C356G	G363T	G370T	1.282343162635648
C386A	A395T	G400T	C410A	C411T	T413A	T425C	C429G	C433A	T434A	1.2697162535207018
T785C	G786T	A794C	A812G	G813T	G817T	A819T	A833C	T834C	1.3532748687546292
A725T	G731A	C732T	A733C	C734G	1.1334706725041397
T785C	G786T	T788C	C801T	0.9481958023582995
T187A	A188C	1.369257697477095
C761T	G772T	0.8758303974118196
A790C	C791A	C792T	T795C	C805T	A815C	G820T	A821C	G822T	C826T	G830C	1.011180486547534
C732G	G849A	0.8653503755624473
C792T	C800A	G804A	A810T	A821C	A823T	C826T	1.27361080193898
T788C	C792T	T795A	A799T	C800A	A803T	A814T	A821C	A823C	G832C	1.2098950597745368
A794C	T796C	C801T	G807T	A809C	C811A	C816T	G817C	A823C	G827C	G832C	1.0261135317075185
C769G	G770T	1.0612787624822468
G751A	G759T	1.5421872346140326
G449C	A479C	1.1105300463914576
C811T	A815T	G817T	G822T	C825A	C826T	G832T	0.8525465627157999
T637A	C678G	A846G	0.8503108636876989
A220G	T225G	0.9366519527876405
C294T	A296G	A320G	1.612464121254672
T785C	T788A	C792A	T797C	A799T	C806A	G807C	G824T	C825T	T834C	1.0001985765014871
T796C	C800A	A803C	A810T	A812C	G813T	C818A	G822A	C826T	G827T	A833T	1.0899222723347088
G789C	T797C	G804C	C811T	A812T	G813T	A814T	A815T	C829T	0.7471241382939536
A257G	C266T	G273T	G475T	0.8795258843207302
C769G	C776A	0.9561818100184086
T741C	C778T	1.0030288628277093
G191C	G679T	1.4118738942628037
T637C	C662T	0.86625219971484
G292T	G702A	A707G	0.9770982871125613
G748T	C776T	1.081869939054829
G99T	C100G	A101C	G102A	C103G	A104C	G786T	G789C	C801T	G804A	C808T	G813T	A819T	G820A	G830A	C831T	G832T	A833C	1.7765423402046567
T785C	C792T	G807T	C811T	G813C	A815T	G830T	C831T	1.3004754385811867
T504A	C508T	1239.605978064134
T498C	C508T	1527.2828729356772
C216T	G244C	1.3074672420144189
A743G	T755G	C763A	0.7288378831608849
T394C	C411A	A412T	A418C	A420C	T422A	G423A	T426A	C433T	G722T	1.435589769862349
T694A	C698A	G700C	A707G	1.154543796789599
C623A	A790T	T793C	C806T	A812T	C816A	G820T	1.0251523012328512
C738T	G774T	0.814248572593801
C689T	C769A	0.6554957062390347
G215A	C222T	0.7016374628154688
G758C	G765A	1.0999327591549872
C294T	A311C	C642T	1.4057162255183924
G787C	C792T	A794C	T797A	C805T	C806A	A809T	G813C	G820T	A821T	G822T	G827A	C828T	1.1823856482910318
G786T	C792T	A794C	T798C	C808T	C811T	A823C	1.1238386299653775
G591T	G594C	G606A	C609T	G624C	C625T	T628C	G631C	1.2453608164269425
C773T	C775A	1.2701110350997211
G523C	C776G	C784A	1.0765720937476946
T788A	A794T	T797C	C806T	C816T	A819T	A821T	1.3510494834148994
G567T	C735A	C749T	C760A	G774T	1.5632813719348582
T785C	A790T	C792A	A794C	T798C	C800T	G804C	C806T	G807A	A809C	A810C	A814C	G817T	G820A	G824T	A833C	0.8908018571966371
A392G	A518T	1.0996914399888718
A355G	G702T	1.135335700348655
T795A	A799C	C800A	C802T	C811T	A812C	G822C	A823C	G827T	1.4910417352218386
G241T	C266A	1.3520816067788528
C749A	G765T	G774A	G777T	1.1234739840763557
A511G	C521G	C529A	1.4748653390378283
G789A	T793A	C802T	C806T	C808T	G813C	C816T	C831T	1.090533215312475
G437C	C442T	1.2410129976254436
G513T	G807A	1.2563667702914834
C792A	T795C	T798A	C800T	A803C	G807T	A819C	C825A	G827A	G832C	0.9958595700846925
A740T	G758A	1.3176056697783243
C749G	C761A	1.2911971170515715
A745G	C778T	1.1163862124003896
A743T	A764C	1.2355682663626995
C508G	C525T	1474.3426506049705
C735T	A743T	G758C	G780T	0.938079050735006
G385T	C391T	A395C	C396T	A397C	G398C	G400T	A403C	C417T	T421C	A424C	C428T	G432T	C433A	A663G	1.5098236639845053
T785C	G786A	C792T	T797C	G804C	C808T	A814C	A819G	G820T	G830A	G832T	1.1647252642323713
T593C	G786C	C792A	T793G	A799C	A803C	C805T	C811A	A812T	C816T	G824C	C828T	C829A	1.2098950597745368
T788C	A794C	T796A	T797A	G807T	A809T	A810T	G817C	A819C	G820C	C825A	1.564211660707375
C756G	T757C	G772T	0.77720967406418
G199T	C208G	G840T	1.3045702300496056
C666G	T682G	1.2248525536453758
T796C	A803T	C805A	A810C	A812C	G813T	A814C	A815C	C818T	C831A	1.1181099173088822
G601T	C773T	0.6142857600707654
G786A	A790T	T795A	C802T	A809C	A812T	G817T	G822T	C826T	1.454976366754507
T785A	G787C	C792T	T798C	A799T	C811T	A819C	G822A	A833T	1.3896508972267536
C142G	G297T	1.2862015668997622
C698A	T788A	T795C	T798C	A803T	C806T	C811A	A814T	C816A	C826A	C828A	T834C	1.1761368270799348
G390T	C391A	A395C	G398A	A401G	C417T	A420C	A424C	T426C	G427C	C429A	1.0696777321357207
A643G	G647T	G679T	0.819537708620906
G750C	G765A	G772T	1.1985827119662513
A790T	T795C	A799C	G807A	A812C	A814T	G817A	G822A	G830C	1.260979517853906
G787A	T788A	A790T	C792T	T793C	T798C	C801A	A812T	A815C	C825A	C826A	C831A	1.0190773246329528
C289A	T314A	T332G	1.1663736547466759
G751A	G777T	1.9822347633114354
T755A	T779G	1.57726206973168
C791T	T795A	A799T	C806A	A809C	A810C	A814C	C816T	1.3518004836836126
A790C	C791T	C792A	T793A	C802A	A803C	C806T	G807C	A810G	A812T	G822C	C825T	C831A	G832T	0.7794516250470573
T785C	A790C	C792A	T793A	T796C	C805A	G807T	A810T	G813T	A814T	A819C	A823C	G830T	G832T	1.6543463062223258
A790C	T796C	T798A	A803C	G804C	G807T	G813T	A815T	C818T	G822C	G827A	G830A	1.6637593719760801
G390C	C391T	A392T	G409T	C411A	A416C	A419C	A431C	G432C	T434C	C825T	C829A	G832T	1.4658764738678838
G191T	A201T	A211T	1.3624028404183859
T438G	C442G	C443A	G457T	0.8820685056554934
T785C	C791T	T796C	C811T	A812T	A819C	C829T	C831T	G832T	A833T	T834C	0.7944989537159195
A652G	T785C	G787A	A794C	T795A	T796A	A809C	G813A	C816A	A823T	G827C	G832C	1.1431319970034097
C737A	G765C	1.128139910698558
A127G	T459A	G630T	0.9376195684413466
T699G	A709G	1.154130108901724
G500A	C522A	1.8298349751696665
G409A	C792A	A794C	T798C	C801A	C805A	C808G	A810T	G813A	A821T	C825T	0.7720282762370854
T788C	C792A	T793C	C800A	C805A	G813T	C816A	A819T	G820A	A823C	C825A	C831A	G832A	A833T	T834C	1.4726550934002207
C776G	G780C	2.0060577256554186
G562T	G564C	A565T	G570T	C575A	T578C	G581T	C583A	1.0711779814094033
C792A	T795C	G807A	C808T	A812T	G822C	G832T	1.1794876442511026
T788A	G813A	A814T	G827T	C831T	A833C	A855G	1.1912876511313877
G753T	T779A	1.0573984641531038
G753T	G758A	1.6604284617599079
T785C	C792A	A794T	T795C	A799T	C802A	C805T	G817T	C818T	A819C	G824A	C826T	C828T	1.1633302792613616
C734G	G751T	1.272182118439961
T793A	T795C	C802T	C806T	C811A	G813C	A815C	G820T	G824A	C825T	C826T	G832A	T834C	1.0406882117536238
G787T	C792A	T798C	A799C	A803C	A812T	A815T	C818T	A821C	G824A	C826A	C828A	C829A	T834C	0.9650353452963567
C792T	C802T	A803C	C805T	A810C	A815T	G817T	G820C	A823T	G827A	C831A	1.3296527721390978
G440A	C623T	C686T	C729G	1.4426125639583762
C642G	A645G	G661T	1.2315003286990822
C749T	T755C	G767A	1.3863888059187097
G787T	G789A	C791T	A794C	C802T	A812C	G813C	G817T	A819T	A823C	C828A	1.0316636208067957
G661A	G679A	T683C	A684C	1.0861869687318302
C159A	C791A	C792A	T796C	C801T	C808T	A814T	G817T	G824A	C829A	G832T	G841T	0.3289893222601216
C539T	A541C	C552T	A553C	G555C	C556A	C557T	G576T	1.5127581088429376
A764G	G766C	0.5470016012509303
G786A	G787A	C792T	C800T	C801A	C805A	A809T	A812C	A821T	G822T	A823T	C829A	1.1827986654938718
G766T	G781A	0.5790212071778141
T785C	C802A	A803T	G804T	G820C	C828A	G830T	G832C	1.3366701529813128
A688T	T727C	C760T	1.5814676143182587
T405C	C524A	G786T	G787T	G789C	A790C	T796C	C801T	C802T	A803C	G804C	C808T	C811T	A814C	A823T	G824A	C831T	1.332841269352704
C113G	A645T	C662T	A663G	1.3234770449778606
G786T	C800T	G807C	A809C	C811T	A815C	C828T	G832C	1.3063958402864637
C669T	T699A	T741A	T783A	1.482859189113914
A790C	C792A	T795C	T797A	T798C	A799C	A803C	G804A	A819T	A821T	G822T	C825A	C826T	T834C	1.3190719808488662
T785C	G786A	G789T	C800T	A810T	C816A	A819C	C825T	C829T	A833C	1.0666180132222889
C142A	T489C	C490G	G491T	T492C	C493T	T494G	G496A	A497T	T498C	C499G	G500C	C501A	A502C	C503T	T504G	G505A	A507C	C509T	T510A	A511C	C512G	G513C	C514T	T515G	G516A	A518T	T519A	A520C	C522G	G523C	C525A	A526T	T528C	C531G	G533C	C534G	G535A	A536C	C539G	G540A	A541G	G542A	A543G	G544A	A545C	C546A	A547C	C549A	A550C	C552A	A553C	C554G	G555C	C557G	G558C	C559G	G562C	C563G	G564A	A565T	T566G	G568C	C569G	G570C	C571A	A572G	G573A	A574C	C575G	G576T	T578G	G579C	C580G	G581T	T582C	C583A	A584G	G585C	C586T	T588A	A589C	C590G	G591C	C592T	T593G	G596T	T597C	C598A	A599T	T600G	G601C	C602G	G603C	C604T	T605G	G608C	C609G	G610A	A613C	C616A	A617G	G618C	C619G	G622C	C623G	G624C	C625A	A626G	G627T	T629G	G631T	T632G	G633A	A634C	C635G	G636T	T637G	G639C	C640T	T641C	C642A	A645G	G647C	C648A	A650T	T651A	A652C	C653G	G654A	A655C	C657G	G659C	C660G	G661C	C662A	A663G	G664C	C666A	A667G	G668C	C669A	A670T	T672C	C673G	G676C	C678G	G680C	C681T	T683A	A684C	C685G	C686A	G687C	A688G	C689T	G690C	T691G	C692T	T694G	G695A	G696C	A697T	C698G	T701G	G703T	T705A	G706T	T708A	A709G	G711C	A712C	C713G	C714G	G715C	G716A	C717G	A718C	C720G	G721C	C723A	G724C	A725T	C726A	T727C	A728G	C729G	G730C	G731C	C732A	A733C	C735A	A736C	C738A	A740T	T741G	G742A	A743T	T744A	A745T	T747G	G748C	C749G	G751T	T752G	G753A	A754T	T755C	C756T	T757G	G759C	1.1243130236462409
T785C	T788A	A790G	T793C	T798A	C806T	A812C	C816A	G817T	A821T	C828A	G832C	1.3301838543274107
G679T	G786C	G789A	C792T	C800T	C802T	G807C	A809T	C811A	G817A	C818T	G824T	G827T	A833T	0.9758784390637315
A754C	C773G	1.067698679902352
C242T	G243A	G244A	A254T	G292A	1.4658764738678838
G237C	A269T	0.8796920834674273
A739G	G742C	G777A	G780A	0.9694418993844679
G777T	G827T	0.9445026783751578
G750T	C761A	C776T	1.2923449263049678
C245T	A263T	A271C	1.2914971163817415
C660T	A684C	0.9045215777695225
G711C	C723T	1.0173691492712134
G786A	A790T	C791A	T795C	A803T	C806A	A810T	C811A	G817T	C826A	1.5660938593765865
C778T	G781A	0.8797531519910973
A743G	A754T	C760A	1.6543463062223258
C737T	C773G	1.3212564459091058
T788A	G789T	T796C	C811A	A812G	C816A	G820T	A821T	G832A	A833T	T834C	0.8785149350284075
C665G	C669G	A670T	1.1274404590388591
A736T	C760T	1.55441934812836
C239T	C256G	C280T	1.4439431600444241
G703T	G789T	C791A	A794T	A803C	C806T	G813T	G820C	A821T	G824A	G830T	C831T	1.1647621962571113
C685T	G702T	A725T	C726A	1.0427870081875323
A794T	C800T	A803C	C805T	A815C	A819C	C825T	1.0611913280809877
G813T	C816T	G830C	0.9271336549977083
G789C	A790T	T793C	A794T	C805A	C806T	C808A	A819C	G827T	0.7593720749872972
G564A	G570T	T577A	T578C	1.141731957815408
T462A	G467A	G674A	1.1760804581929432
G393A	T405C	A412C	T413C	A416C	A420C	T422C	C433A	0.9750135541842069
C294T	A395T	C396A	G400A	C410A	C411T	T425A	G427A	G432C	T434C	1.2705526304529795
G144T	T788C	G789A	C792A	T796C	G807C	A809C	C811T	G817C	C828T	C831A	G832T	1.2098950597745368
T785A	G789A	T796C	T797C	T798C	C802T	A803T	G813C	G817T	G830T	1.409257964559759
T785C	A794C	G813A	G817T	G820C	C831A	1.5291053006456357
G437T	G445C	C468G	1.2589589664263086
T651G	C657G	1.4096762040506507
C525T	G766T	0.8629923329538416
G244T	C250T	C256G	1.1962561525624853
C441G	C450G	G570A	1.2286922168229477
C499G	A517T	C531G	G532A	1.0278920536106788
G789T	T797C	C806T	A810T	A815T	A833T	1.1135904498948066
G762A	C775G	0.9931989735986327
A790C	C792G	T797C	A812C	G813T	A819T	G824T	C826T	G827A	1.5265104552869642
G560T	G852A	1.3017411081077863
A745T	T746C	C749T	1.8284880226667812
T788A	C792A	T796A	C800A	0.7947349902440586
C791A	A794C	T797C	C800A	G813A	A814C	A815C	C816T	A819C	G820A	C825T	C828A	1.1873776262994982
C665T	C669G	T671G	1.5634897585121754
G693A	A697G	C714A	1.0137745041497082
T793C	T796C	T798A	C800T	C801T	A803C	A810C	C811T	G822T	C825T	G830T	C831T	T834C	1.7136950526338892
G693T	T705C	1.1655621702930024
G786C	A790G	T793C	T795C	T796A	C801A	A810T	A812C	G813A	C816T	G817C	G820T	C828A	C829T	G830C	1.9471509621908794
C165A	G787C	T788C	G789A	A794T	T795C	T796C	G804A	C811A	A812T	A815T	C828T	T834C	1.3378107313855632
A745G	T755C	C756G	G762A	C778T	0.8271731531111629
G310T	C802T	A809T	A815C	A819C	G820T	G827A	1.4924651640860125
A754T	C756A	A764G	1.0319189830891735
T795C	A799C	C800T	G813C	C826A	C829T	G832T	T834A	0.8464695719240205
T746A	C756T	G762C	1.147742164164409
G375T	G385C	C402A	T413A	A415T	A420G	G423C	A424T	T425A	C428T	C430A	C433T	1.3136606794610093
A790T	T798A	A799T	C802T	G807T	C808A	A809C	C816A	A819C	C828A	C831T	1.18882447669872
G675T	C838T	1.0093030216860979
C685A	C726A	1.2750466997438912
C657T	C660A	G661C	0.8952932951320822
G759A	T782G	1.2344614569273193
C761A	G766A	0.9989503254824906
G787A	T788C	G789C	T795C	T797C	T798C	G807T	C808T	C811A	A812C	C828T	1.2337353565188627
C763G	A764T	G774C	C776T	0.902370712484905
C435G	G467T	1.2261625563765475
T487C	A511G	1.072946645888601
C538G	C539T	G542C	A543T	A547T	A550C	C556T	C557T	G560T	A565C	G573C	C575T	0.4958468901246474
T747A	G777C	1.0489514622786487
C737G	A743T	T757C	1.4411194489758927
T785C	G786T	G787C	A790T	T795C	T796C	T797C	A799G	C801T	G807C	C808A	A810T	A814T	G817T	G822C	G830A	1.265534218301416
A790C	C802T	C808A	G813T	G822A	G827C	T834A	0.5762770308404784
G787T	T793C	A794T	T796C	C800A	C808T	A810C	G822C	C825T	C828T	G830C	C831T	G832T	1.667220596543122
T788C	C792A	A794T	T796C	C800T	A803C	C805G	G807A	C808T	A810T	G813T	C831A	G832A	1.3911966713059825
T788C	G789T	T797C	T798C	C801T	C802A	C805A	C806T	G807A	C826T	G830A	C831T	G832A	A833C	2.0178011765287462
G786A	C801T	C816A	G827A	0.8155228270110058
C686G	G706T	1.6460469100372639
G753T	G770C	1.4807755462252292
T797C	C801T	C808T	A809G	G813T	G820C	G824C	G827A	C829A	A833T	T834C	1.384834083024928
C391A	C399A	T405C	C407T	A415T	A416C	C417A	G423T	G427T	G432T	1.4069674193105761
T641A	T671G	1.3491756283754892
G444A	A447G	G471T	G476A	G486A	1.1304833670980148
C792A	T793C	T798A	G804A	C818T	G822T	C825A	G830T	2.1973112477517045
A739C	A743C	1.1101060181186848
G387T	T388C	A401T	C402T	C411A	T413C	C417A	A419C	A420C	A424G	T434C	G767T	1.2394383668023496
G664T	T683C	A684T	0.6055123735192827
C300G	T797C	A799T	A803C	G804T	C808T	A809C	A810T	G813A	A815T	C826T	G827T	C829T	G830T	1.1425131099485604
A790T	T793C	A794C	T797C	A809T	A810C	A814T	C829A	G832C	0.8707085822222768
T747C	G753T	G767A	C769A	G774A	0.570865978907704
A799G	C800T	A810T	G817A	C818A	G820T	C831A	0.6745878141877446
G639A	T699C	G722T	C732T	0.9206194925839721
C660A	G703T	1.3922849498345489
C792A	T798C	C800A	C801T	C805T	G813A	A815C	A823C	0.8585847918369033
G581A	C583T	1.4116869867764348
C749T	A764T	G770T	0.9926077837333955
G751T	C776T	1.1196542680233974
G647T	G679A	1.3147699591556379
C698A	G730T	1.216181838846843
G535A	C538T	A543G	1.044767610292352
G674A	C681G	1.0131604675027366
T388A	C391G	T394C	G398C	C402A	A403T	C408T	C411T	G414C	A420T	T422C	A424T	C428T	A431C	1.2508921402282396
A424C	T426C	G427T	C428T	1.1409621427574625
C737A	C738T	G742A	C756G	1.1275676139778483
A545G	G564C	6.403103600267191
C791T	C792T	T795C	T798A	C802T	G807A	A809C	A815T	A821T	G827A	C829A	G830T	1.809441272430669
G638A	G674C	0.9650353452963567
C791A	A799C	C800A	C801T	C802A	C806T	C808T	A810T	G813T	C816T	A833C	1.0707214423575377
G387C	T388C	A392C	A395C	G400A	0.7940862269867165
G789C	A794C	T796C	C802T	A810C	C811G	A815C	G817T	C831T	0.6920572197344391
C791T	A794C	T797C	C801A	A803G	C808A	A821T	G827A	T834A	1.21202328327458
A645C	A652T	T683A	1.4820733601848657
C466A	G471T	1.225283586802084
G767A	G777C	0.7327120214287154
T785A	A794T	T795C	A803T	C806T	G817T	A819C	G824A	1.3337005333871
G676A	T683A	1.5197968839047984
G774C	T782G	1.2783585093536154
G748T	G759C	C763T	G770A	1.4052649522517735
C435A	A447T	0.7707274703799041
G750T	C775T	1.1494217512214673
G786T	G789C	A794T	T796C	C802A	A814C	C825A	G830A	A833C	1.6543463062223258
A790C	C792T	T793C	T795A	T797C	A812T	A815C	G817T	C826A	C828T	G830C	G832A	1.1935256081102574
T498C	C534G	1.0704593746144462
T487G	C501T	C503A	C524A	1.3529604444946943
T785C	C792A	T796C	C801T	A810C	C811G	A815C	G824C	C828A	C829T	C831T	T834A	1.030125705829542
G495A	G664A	1.015826679259323
T504C	A507C	C514T	0.8016840690347109
C286G	C305A	A325G	T327C	1.562010698433173
T143G	G505C	C529T	G533C	0.9512491260778374
T788C	T797C	A799C	A803C	C805A	C811A	A812C	A814C	G817A	G824T	C829A	A833C	1.4778529123106936
C775T	T783A	1.3915571398841293
G789T	T797C	C801T	A819T	G820C	G830A	G832A	A833T	0.9559824808939519
C580T	C686A	1.4021881085502619
G591T	G603T	A736T	C776T	1.119007276793079
G199T	T231A	1.091527459775555
G471A	G483T	1.3397321116951006
C499G	C514T	6.0317289389432185
C792A	C802A	A803T	G804A	C811T	A812C	A814C	A815T	A819C	G820T	A833C	T834C	1.4765040783034258
C386T	T388A	C391T	G393T	A403G	C407A	A418C	T421C	T422C	C522A	T785A	G789T	A794C	T795C	C808A	A812C	G822C	C828T	A833T	1.5187441499745944
G639T	C657G	1.0648665879132213
C669T	C802A	1.4375698936828487
A790T	A794C	T795A	A799C	C801A	C805A	C808T	G813A	A819C	A821T	G824A	G827A	1.4917156523903006
T694A	T705A	G711T	G719A	1.627468218387682
T299A	A301G	1.4927890497553018
C539T	G540T	A545T	C546A	C548A	C552T	A553C	G558T	A584C	1.2227777045991104
T388C	C399A	C410A	A415T	A419T	T421A	T425C	1.3786219218519382
T785A	T793A	C805T	A809T	G813A	G820A	G827A	C831A	1.481217041617664
C717A	C760A	T785C	G786C	T798A	C800A	A809T	G813T	G827A	A833C	1.055527184232343
C729A	G789T	T793C	C805A	A810C	C811T	G813C	A819T	G824A	C826A	C828A	C829T	G832T	1.3234770449778606
G789A	A799C	A803C	A814T	G817C	G824C	C825T	C828A	G830T	1.1080035445995207
C539A	A541C	C549T	A553C	G555T	C556T	G564A	T566C	T577C	0.8954245964659502
A650C	C665A	0.9389533089369958
T798C	A799T	C805T	C808A	A809C	A823G	C831T	1.7260608432497782
T682A	T683C	A684C	1.0021520893462166
T788A	C791T	T798A	C800A	C801T	A803C	G804C	C806T	A812C	A815C	G822T	C825A	C831T	1.4053912795578012
G787C	C791T	T793A	C806A	A814C	C816T	C818T	A821T	A823C	G824C	C831A	1.5380250815660685
T785C	C791T	T795A	A799C	C802A	C806T	G817C	C818T	A821C	A823T	G827C	G832T	1.2582019083778089
T744A	G762C	1.596076834487083
C737T	G774C	1.0392688333960765
G346C	C735G	C737G	C761G	G766T	T771G	C775T	C776T	1.2232842405165085
T741A	G742A	1.0527658312323893
A799C	G804A	A809T	A812T	C818T	A823T	2.2057950749631012
A745G	G767T	G772A	C776T	A823T	C828A	1.1243130236462409
A790T	A799C	C800A	G807C	A810G	A812T	A819G	G822A	G827C	G830A	1.2202037367961887
G786C	A790G	C792T	T793C	C801A	A809C	C826A	C828T	G830T	1.2274182271972096
A688T	C689A	A712T	1.163583287151588
A745T	C761A	G767C	T779G	0.9561818100184086
C470A	C677A	0.8589061385246346
A397T	G400A	A401C	A404T	A412C	T413C	A418C	T426A	C433A	1.2612343126645456
T771G	G774C	0.7525185364043792
G646C	C653G	1.1747048951377235
G789C	T795C	C805A	A809C	C811T	A812C	G820A	A821C	G822C	1.401034300921743
G786C	A790C	C791T	C792A	T795A	C801T	A803C	G804T	G822T	G824T	G832C	0.8333307696355636
G787A	T795C	T796C	A803G	G807T	G813T	A814T	G817C	G820A	A823T	C825T	C828A	C829A	C831A	G832T	1.1482699045298421
T741G	G770A	1.2189920151111875
G787T	A790T	C792T	T797A	T798C	A799C	C801T	A814C	C816A	A821C	G822T	G824A	C829A	G830A	0.7237765089722675
G495T	T793C	T796C	G804A	G807T	C808T	A809T	A815C	C818T	A819C	G824T	C825T	C826T	G827T	C828A	G830T	C831A	T834A	1.2616804514380384
A739T	G748C	G758T	G777A	1.3691141844598558
C735G	A743G	T779A	1.1058229951406529
C450G	G453A	T461A	C465T	C477A	A484T	0.8764340853063688
G789C	T793C	A799C	A803C	A810T	G813C	A819T	G820T	A823C	1.2510707523509554
C351A	C735G	G770T	1.3491756283754892
C792A	A794C	T797C	C801T	A803C	C806T	A809T	C816T	G824T	C825A	C826T	1.6629328787459712
G742A	C756T	C761T	G774A	1.0937067246692043
G721C	C734A	1.4791802267399619
G786T	T797A	A815C	C829A	1.1301969814786186
G789A	A790C	C792A	A794T	G817T	A821T	G822T	C828A	1.5503204735795426
A740T	G750C	C769T	T779A	1.096753261506723
A745C	C769T	G777T	G830T	0.8989370339746884
A645T	G675C	G679A	1.4639758236586544
C776T	C792T	1.1568855288268014
T785C	G786T	G789A	C791A	C792A	T796C	T797A	G807A	C808A	C811T	A812T	C818T	1.555960072151835
C202G	T593C	1.2485062119137882
G695T	G704A	0.933290761569503
C791T	G813T	A823T	G830A	0.8306633351918007
C305A	C616A	0.7056518885472525
G789A	A790T	T795C	C800A	G804A	C808A	C811T	G813A	G820A	G824A	1.6810293111613956
C356A	A754C	C773T	1.270426277352166
C800A	A803C	G807A	A812T	A814G	G830T	T834A	1.6270017391773288
G753T	G777T	0.9480347226331048
C692T	A697C	G703T	1.3074672420144189
G786T	G787T	T788C	T795A	T797C	C805A	C806T	C808T	A809C	A815C	C818A	A821G	G832A	1.439017917602881
T795C	A799C	C800T	A809T	C811T	C818A	G820C	G832T	A833C	1.3448234489291166
G787T	C791A	A799C	C801T	C806T	A809C	C816T	A823C	C831T	T834C	1.0489514622786487
G246A	T248G	G249T	C250G	T251C	A253T	G255A	C256G	A257C	G258A	A259G	G260A	T261G	G262T	A263G	C266A	G267C	C268G	A269C	G273A	C274G	A275C	G276A	C277G	T278C	G279T	C280G	T281C	A283T	T285A	C286T	A287C	G288A	C289G	T291C	G292T	T293G	C294T	G295C	A296G	G297A	A298G	T299A	C300T	A301C	G303A	C304G	T306C	G307T	C308G	G310C	A311G	T312A	C313T	T314C	G315T	T317G	A319T	C321A	T322C	A323T	C324A	A325C	T327A	C328T	G330C	A331G	T332A	G334T	C335G	G337C	A338G	C343A	A344C	C345A	G346C	T347G	C348T	A349C	C351A	G352C	C354G	A355C	C356A	A357C	T359A	G360T	A361G	C362A	G363C	C364G	T365C	G366T	C368G	A369C	G370A	A371G	C373A	T374C	G375T	A376G	G377A	C378G	G379C	C380G	G381C	C383G	G385C	C386G	G387C	T388G	G390T	C391G	A392C	G393A	T394G	A395T	C396A	A397C	G398A	C399G	G400C	A401G	C402A	A403C	T405A	A406T	C407A	G409C	C410G	A412C	T413A	G414T	A415G	C417A	A418C	T421A	G423T	A424G	T425A	G427T	C428G	A431C	G432A	C433G	T434C	C435T	G436C	T438G	G439T	C441G	G444C	A447G	G448A	C450G	G451C	T452G	G453T	A454G	C455A	G456C	C458G	T459C	G463T	C464G	G467C	C468G	G469C	C470G	G471C	A472G	T473A	C474T	G475C	C477G	G478C	A479G	T480A	G481T	A482G	G483A	A484G	C485A	G486C	T487G	C490T	G491C	T492G	C493T	T494C	G495T	A497G	T498A	C499T	G500C	C501G	A502C	C503A	T504C	G505T	A506G	C508A	T510C	A511T	C512A	G513C	C514G	T515C	G516T	A517G	T519A	A520T	C521A	G523C	C524G	A526C	T527A	C529T	G532C	C534G	G535C	A536G	C537A	G540C	A541G	G542A	A543G	G544A	A545G	C546A	A547C	C548A	A550C	C551A	A553C	C554A	G555C	C556G	G558C	C559G	G560C	C563G	G564C	A565G	T566A	G567T	C569G	G570C	C571G	A572C	G573A	A574G	C575A	G576C	T577G	G579T	C580G	G581C	T582G	C583T	A584C	G585A	C586G	T587C	A589T	C590A	G591C	C592G	T593C	G594T	T597G	C598T	A599C	T600A	G601T	C602G	G603C	C604G	T605C	G606T	C609G	G610C	A611G	C614A	A617C	G618A	C619G	G620C	C623G	G624C	C625G	A626C	G627A	T628G	G630T	T632G	G633T	A634G	C635A	G636C	T637G	G638T	C640G	T641C	C642T	A643C	1.346560946925149
G608T	G780T	0.603147090810223
T785C	A790C	T793C	A799T	C801T	C802A	G804T	C806T	A812T	G824A	G827C	1.1201772672922288
G469T	G716A	1.2087105853580093
C336T	T347G	A355G	1.0862709414391152
G581A	C583A	1.2133721860390068
C738A	G781A	1.5440565524741707
G786A	A803C	G807T	A812C	A821T	C826A	1.4358980016969944
G787C	T788C	C792T	C805T	A810T	C811T	A812T	C816A	G820T	G830T	0.6736534820351299
G787A	C791A	T795A	C800A	C802A	G804T	A810C	C816T	G817A	A823C	C829A	1.2650883518170728
A790C	C792A	A794G	T795C	T796A	A799C	C801T	C806T	C808T	C811T	A812T	A815C	A819C	G822A	G827T	G832C	G841A	1.4252829715146194
A790C	T797C	A799C	C801T	A810T	C811G	A821C	G822A	C826A	G832C	A833T	0.7851135012580529
C305G	G804T	G827T	0.7751602367897713
G367T	T793C	C800A	A809C	A815T	C818T	A819C	A823C	C825T	C826T	G832A	1.1465766478768595
A707T	C713A	C720G	1.3653775191092559
C176A	T747G	A754C	C756T	T779G	T783G	1.4679410886198103
C657T	G687A	1.6253226868149167
G523C	C525G	1.4649934157510958
G786C	T788C	C792A	A794C	G807C	C811A	G817T	A819C	G822C	G824T	C831A	G832C	1.2424184993588123
C384A	G748C	C773T	C775T	1.1376011438029194
C328A	A739C	G780C	0.9330199546941079
G478T	G786A	T795A	T798C	C800T	A803T	C806T	C808T	A809T	A812T	C816T	G820T	A823C	G824T	G827A	G830A	A833C	1.078515512899409
G141A	C735T	T752A	G759T	G780C	1.584292553841576
G288A	T327G	1.4380918871082964
C450T	G690A	0.9542888492462859
G695A	C729G	1.2974491889085702
C769T	G786A	A790C	A799C	C802T	C811A	A812C	A815C	G822A	A823C	C826T	C831A	1.4787606286133228
T798A	C805T	A810T	C811A	A815T	C825T	C828T	G830A	1.5011660926832215
T285C	G469T	0.8466464120096749
G679T	C801T	C805T	C808A	A810C	G813A	C816A	G817A	A823T	C829T	1.2628087717125185
C305A	A323T	1.0561706366374097
C300T	T317G	T785A	T798C	A799C	C802T	C805A	G817C	C828T	2.002039428208035
C735A	G742T	G758C	1.0409370016679802
C391T	T394C	A395C	A397T	C402T	C408T	G409T	A412C	C417T	A418C	G432C	1.848759508505659
T293C	G316A	1.1834010073707149
T788C	T793A	C800T	A803T	G807C	A809T	A823C	C831A	1.193134608730041
A790T	T797C	A799C	C805A	C806T	A810T	C818T	A819C	0.7639863150262824
G703C	A707C	G719C	C720T	2.747897254403185
G276C	C280A	0.7047297587361553
A645C	G679C	0.9176939887346487
A740T	C775T	0.9194757367201338
T186G	A220T	1.3037563605328264
G675T	G679T	1.6727279318470183
G659A	C665G	C673T	C681A	1.8404602656723374
G753T	G777A	1.5248245313579445
C648T	T651C	G675T	1.028922702650471
G781T	G789T	C792T	T793C	T798C	A819C	C826A	G827T	C829T	C831T	A833T	1.1407581992159919
C737G	A754G	0.6988186983180514
G789T	C791T	C792A	C801T	C806T	G813T	0.9669092003357671
C749A	C756A	G767A	0.8063406440698447
A794T	A815C	G820T	A823C	C825T	C829T	0.9671563020992058
A663G	A670G	0.868531810766721
A790C	C791A	C792T	A794T	A819C	C828T	G830C	T834C	1.2752252777130428
G687T	A733G	1.0736817086740924
T798A	A810C	G813C	A814T	A819C	A821T	C825T	C826T	G827T	1.1512702364938991
T747A	C760A	0.9911738974441454
G238T	C239T	G247C	A263T	A270G	1.3624028404183859
G789C	A799T	A803C	A809T	C811T	C816A	G817A	A819C	C826T	T834C	1.5327031954706842
C735T	G762T	0.700994197551833
C713A	C717G	A725T	1.0527658312323893
A418C	T421C	A424T	A431C	G432T	1.6142409412229968
G787A	A794T	C801T	C802A	A803T	G813C	A814T	G817A	G820T	C826T	C829T	1.820821406219541
C735G	T752A	T755C	1.1913295639361985
G730T	G770A	1.2213728588907016
T785A	A794C	T798C	A803T	C805A	C811A	A812C	C818T	G820C	A821T	G824A	C831A	T834C	1.7728988102512875
T651G	A663C	0.9470978853466103
C386T	A392T	G393T	A395T	A397C	G398C	A401C	A403C	A404G	T405A	C407A	C410T	C429T	G432T	1.3335947126932086
T785C	C791T	C808T	A810T	A819G	A823T	C826T	C828T	G830T	1.7643993866791758
C653A	C666G	G679A	1.8890053567503156
T785C	G789A	A790C	T796C	C805T	C806T	G813C	G817T	A821T	A823T	G830C	0.9783069512238115
C791A	A794C	T795A	T796C	T797A	C801T	C805T	G813T	C816T	A823C	G824C	C825T	C829A	G830T	C831A	1.2496860586571525
T641G	T683C	1.3394225515438591
A296C	T318A	0.9660170699609512
C428A	G765A	0.5567511607478982
C499T	C501T	1.0114203970632392
T510G	C512A	0.9603001375176701
T785C	G789T	C792T	T795C	T796C	T797C	T798C	C801T	A812C	G830C	G832T	A833T	1.025694709857842
C192A	T212C	T219G	G595T	1.4036877749765189
G789T	A790C	C792T	C802T	C806T	C808T	A810T	C811T	G827A	G830C	G832T	A833C	1.231251992274662
G762T	T788C	G789A	A794C	G804T	C805T	C806A	G807T	A814C	C818T	C829T	1.1028975374815506
C525T	C657T	0.8346251634995517
G787C	A790T	C791T	T795C	T796C	T797A	A799C	C808T	C816T	A823T	T834C	1.4817471837227525
C791T	T795C	A803T	C806A	A812C	A815C	C816T	G820A	G822T	G827T	C828T	C829T	A833C	T834C	1.7487217666444048
T793C	T798C	A809C	A823T	C825T	C829A	T834C	1.1041799764786222
C760G	T768C	G774A	0.9697892139923978
G786C	A790G	C805T	C808A	A809T	A815T	C818A	A819C	A823C	C829A	1.1403043467396776
T788C	A790G	T796C	T797C	C806T	A810C	A815C	C818A	A821T	G832A	T834C	1.2017421281048972
G693A	C713T	A728T	1.1572443148281604
C808T	A809T	C816A	G822A	G830A	0.7568904668991033
T785C	G787A	T788C	G789A	C801A	A809C	A819T	A823T	G830A	C831A	1.0422381729200652
T793C	C802A	C808T	A810T	G813A	A821T	C825T	C828T	G830C	G832C	1.404446714465568
T795C	T796A	C808A	G813T	A814T	A815T	C818T	G820C	A821C	C828A	C831A	T834A	1.1938581591295134
A707G	C717T	C726A	C734A	A809G	G817T	1.2749090800245448
C653T	C678G	1.0256414297835676
C791T	A794C	T795C	T796C	C800A	C816T	C818A	A833T	T834C	1.1471174859183109
T788A	C791T	T795A	C801A	C806T	G807T	C808A	G822T	C828G	1.346560946925149
G535T	T741G	G753T	C760T	0.8462617643368052
G789T	C791T	A799T	C802A	C805T	C806A	G807C	A809C	A814C	G824A	C825A	G827A	C829T	C831T	A833C	1.1688316293962084
G591T	A736G	A745T	C763A	G765C	T783C	0.9523375118056153
C192A	T195C	C208G	A210G	0.9576686632711938
C386A	G387T	G390C	A397G	G398A	A404G	C430T	1.1022800136643718
C698T	A725T	0.8974828711256118
C329T	G787T	T793C	A794T	A799T	C802A	G807A	C816A	C818T	A819T	G820T	C825A	C828T	G830T	A853G	1.6592846534050791
T788A	T795C	C802A	C805A	A809C	A810C	C811A	A812T	G813T	A814C	G817A	C825T	C829T	1.1990629903409773
A707C	G724C	A725G	1.6637593719760801
G759A	C769G	1.2119048522326341
G540T	A543G	C554A	G555T	G560C	T566A	G567C	0.9536819882928702
C277A	C345A	1.4235072867494432
G830A	G832T	0.9855680122175559
G352T	G381T	0.9675161559526456
T488C	C490A	1.4617768949160233
G789C	T793C	C802T	A803C	C806T	A810T	A814C	C816T	G817A	C818A	A823C	C826T	G832T	1.2867137937284756
C109A	C113A	C116G	T741A	G742T	1.3998314898804296
A745C	G750A	1.1621200284906832
G505T	G516T	0.7294755366019704
G564T	T744C	G759T	C761G	1.822094707902212
C345T	A355T	1.1179254715950404
G787C	T797C	C800A	C802A	G807C	G817A	A819C	G820C	A823C	G824A	G832A	A833T	0
G786A	T798C	A803T	A812T	G817C	G824T	C826T	A833T	G847A	1.3294746750910533
C756T	C773G	0.9680510807504078
G112T	T755G	1.0924928437317247
T785A	T788A	A790T	T796A	T797A	A799T	C801A	C805A	C806T	A810C	G822T	C829A	1.0924928437317247
G766T	C778T	1.1347651798962184
A652G	G668C	T683C	0.9530473285846008
G385T	T389C	G393T	A395T	C396T	A412C	A424T	T425C	C428A	1.1388529507171703
G579T	C583T	1.3410382602911979
C236T	T795C	A799C	C816T	G820A	G822T	A833T	T834C	1.0594856131338724
T251G	C277T	T459C	G820C	0.9725746839314845
G260T	C738A	G777A	1.3983908399766076
G237T	C386A	G387C	A401T	G409A	A415T	T422A	A424T	1.7179750103078
C792A	T798C	G804T	C808T	G830T	1.3087465641690317
G786C	C791A	C800A	C802A	C805A	G807C	A819T	G822T	C829T	0.7624970629502079
C735T	C773T	0.8977775960940265
G244C	C250T	A257T	A270C	G721T	1.0450626666136156
C236A	C396T	A397C	G398C	A404C	A420T	A431C	C433A	1.0441366031075336
A790T	T795C	T796A	C800T	C801A	C808T	A810C	A812C	1.2301549456524987
C689G	G704T	1.0856647634584013
T785C	C792T	C801T	G804T	G807T	A814C	A815C	A823C	G824A	C826T	1.1963248082186242
T701G	C720A	1.2604168863471428
T788A	C801A	C806A	C825A	C826A	1.4330290746206769
G540T	C749G	C763A	0.7445005257067517
T757C	G759A	C775T	1.737063621533442
G787A	G789T	C806A	A809C	C811T	C826T	C828T	C829A	1.131322731746539
G787C	A794T	G804C	C818T	G820C	G827T	1.118766566797832
G716A	C726G	0.9942788406083676
C586T	A599C	G603A	T605A	T628C	T629C	1.4402050330818725
G141T	C778T	0.9305697972500584
C477A	A803C	C805T	G807T	G813C	A815T	C818A	C828T	C831A	A833C	T834A	1.3968604998063996
G786T	A790C	C791T	C801T	A815C	C816A	G817T	A819C	C826A	G827T	G832A	0.9786273924132068
C791T	C801T	C805A	G807T	C808T	C811T	G832C	A833T	1.4266189357353747
C277G	G448T	0.9951926998368679
G786A	T793C	T798A	C805T	A814T	C816A	C829A	0.9135942288093442
G787A	T788A	T793C	A799C	C801A	C818T	A819T	G824A	G827C	C828T	1.1104516302040268
A790T	A794C	A803T	G804T	C806A	C816A	G817A	A819C	A821C	C825A	G827C	C828A	G830A	C831T	1.4565814151458525
C760T	C763T	1.206294181620446
A650G	G654C	T672A	1.2607719833710467
G787A	T788C	C791T	T793A	A794T	G807A	A809C	C816T	G817T	C826A	G830A	1.1256791391063214
G789C	T798C	G807T	A812C	G817C	C818T	A819C	C826T	G827C	C828T	1.397307375999353
C499T	T515G	0.8085431271401907
T788C	A790T	C792T	A794C	T795C	C802G	G804A	A810C	A812C	G813A	C818A	G820A	C826T	G832A	1.4312883772934728
G789C	A790T	T795C	C801T	A803C	G807T	A812T	A815C	C816T	A819T	A833T	1.7982025067633975
A412T	A416T	G432C	G786A	G787A	A790C	C792A	T793C	T796C	T798C	C805T	A814T	A815C	A821T	A823C	G824A	G830T	0.8106296900489397
A790T	C791T	C800T	C802T	C806T	C808T	A809T	G817T	A821G	G824C	A833T	0.9062940634087525
G576T	A740C	1.5181060221804874
G659T	C666G	G676A	0.6669354218802046
T785C	T788A	T793A	T795C	T797C	A803C	C805T	G807T	A819T	G822C	G830A	2.227004642991593
A645T	G654T	T682G	0.9774302946854844
G353T	G758T	C761A	1.3285760575655323
C689T	A710G	1.2241880595063759
G787C	T788A	G789T	C800G	C805T	G807A	C808A	A809T	A812C	A814C	C816T	A823C	C826T	C828A	1.4264379820263813
C156G	T158A	C167A	A172C	1.9095380236715143
T793C	T795A	T796C	T798C	C805A	C806T	A810T	A814C	A815T	C816T	A821C	C825T	T834C	1.18952997244989
A484G	C485A	G486C	T487G	C490T	G491C	T492G	C493T	T494C	G495T	A497G	T498A	C499T	G500C	C501G	A502C	C503A	T504C	G505T	A506G	C508A	T510C	A511T	C512A	G513C	C514G	T515C	G516T	A517G	T519A	A520T	C521A	G523C	C524G	A526C	T527A	C529T	G532C	C534G	G535C	A536G	C537A	G540C	A541G	G542A	A543G	G544A	A545G	C546A	A547C	C548A	A550C	C551A	A553C	C554A	G555C	C556G	G558C	C559G	G560C	C563G	G564C	A565G	T566A	G567T	C569G	G570C	C571G	A572C	G573A	A574G	C575A	G576C	T577G	G579T	C580G	G581C	T582G	C583T	A584C	G585A	C586G	T587C	A589T	C590A	G591C	C592G	T593C	G594T	T597G	C598T	A599C	T600A	G601T	C602G	G603C	C604G	T605C	G606T	C609G	G610C	A611G	C614A	A617C	G618A	C619G	G620C	C623G	G624C	C625G	A626C	G627A	T628G	G630T	T632G	G633T	A634G	C635A	G636C	T637G	G638T	C640G	T641C	C642T	A643C	G646A	C648G	A649C	T651A	A652T	C653A	G654C	A655G	C656A	G658C	C660G	G661C	C662G	A663C	G664A	C665G	A667C	G668A	C669G	A670C	T671A	C673T	G674C	C677G	G679C	C681G	T682C	A684T	C685A	G687C	A688G	C689A	G690C	T691G	C692T	G693C	T694G	G695T	A697G	C698A	T699C	G700T	T701G	G702T	T705G	G706T	A707G	T708A	A709T	G711A	A712G	C713A	G715C	C717G	A718C	G719A	C720G	G721C	C723G	G724C	A725G	C726A	T727C	A728T	C729A	G730C	C732G	A733C	C734A	A736C	C737A	A739C	T741A	G742T	A743G	T744A	A745T	T746A	G748T	C749G	G750C	T752G	G753T	A754G	T755A	C756T	T757C	G758T	C760G	G762C	C763G	A764C	G765A	T768G	C769T	G770C	T771G	G772T	C773G	G774C	C775G	G777C	C778G	T779C	G780T	T782G	C784T	T785C	G786T	T788G	G789A	A790G	C791A	T793C	A794T	A799C	C800A	C805T	C811T	A812T	G822C	G827T	G830C	0.8271731531111629
G772A	C773T	0.6176226209896684
T746C	T752G	G765T	C778G	1.2441778005473692
C411A	C749T	C769G	G780A	0.8540135799082803
G762C	G767T	C769T	C776G	1.594406222663546
G390C	A392C	C402T	A403T	A404C	A406C	A415T	G423C	C429A	G432T	1.379617316741362
T489A	G496C	1.4929105431263245
C286G	T299A	G310A	1.352029214729921
T637A	G639A	C640G	G646T	A684T	1.1632510009269428
G387A	A395C	C399A	A401T	A416T	C417T	T425C	C429T	0.9212826735250078
C738T	T771C	1.1413970408433296
T788C	C792A	A794C	G804T	C806T	C808A	C818T	G822C	C829T	1.2833187705260258
T788A	T796C	T797A	C802T	C806T	C808A	A812C	G827A	G830T	A833T	1.3491756283754892
G703A	C717G	1.3786219218519382
A649T	G654T	G668A	1.2729626539481713
G753A	C778G	1.068579910242318
G786A	C791T	T793C	T797C	C800T	G807A	C816T	G822A	C826T	G827T	C828A	C829T	1.8197809368445583
C266A	G840T	1.2749090800245448
C354A	G789T	A790T	C791T	A794C	T798A	C801T	C802A	G813A	A814C	G820A	C828T	G832A	1.3994470264116352
T798A	G804A	G813T	A814T	A815G	C818T	G822A	G824C	G832T	1.107258383244418
G668T	G781T	0.9987778398871384
C152A	C458T	T473G	1.551444382868784
G789T	A799C	C805T	G824T	C831T	A833C	T834C	1.1028975374815506
G724T	A728C	1.3036889097407247
C546A	C761A	C776A	1.3931337315556427
T641G	C656G	1.0180592653675853
T793C	A794C	T795C	C806A	A819C	G824T	C828T	C829T	1.3664624436377495
A743G	C749T	G750T	T752C	C761A	C778A	1.647424355150266
G238A	T252A	G258T	A270T	C277A	0.8708855555113464
G774A	C776G	C778T	1.5726501923348035
T785C	G789C	C792A	T793C	T796C	T797C	G804A	G807C	G822T	G830T	1.1912876511313877
G620T	A740T	C763T	C778G	0.9828404254678763
T793A	C802T	G813A	A819C	A821C	G827T	G832C	A833T	1.2232842405165085
T755G	C769T	G780C	1.6619437634265615
A743T	C756A	G766A	0.7299980835479604
T207G	T214G	C216T	1.4502587245201324
T788A	A790C	T798A	A803C	G804T	C806T	C808T	C816T	G820T	G832A	1.324789217154852
T93C	G94A	C109G	0.6634617998912452
T747A	C775G	T783G	1.0323633926426143
G603T	G690A	0.24744496033239918
G786A	A790C	G804T	C805A	C806T	C808A	A810G	G820T	G824C	1.5659358963351409
C433A	C455A	C784G	1.3559357383277924
G787T	T788A	T796A	A803G	C805T	A812C	A815T	G817A	G824C	C828T	G832A	1.1468234889205358
G596A	A599C	G601C	C604A	G610T	A611T	C619A	A626T	G630C	T632C	G633C	A634C	1.220939286700822
G751T	C778A	1.2244534488706462
A790C	C791T	T797C	C802T	A803T	G813T	A815C	G820A	A821T	G822C	1.4986431244602247
T788A	A790T	C792T	T797C	A799T	C805T	A814T	G822A	G824C	G832T	1.1979749114023739
A507C	A526T	1.3203621669954337
G247A	A259G	0.9298150772198474
A794T	T795C	G813T	C818T	C828T	1.6348834085020632
C791T	C792T	C806T	G807A	G813T	A814C	A821C	G824T	C825T	G827T	G832T	1.4036877749765189
C619T	G748T	T752G	T783A	1.3771315197742606
T785C	T793A	A794T	T795A	A803T	G804A	C805T	G807C	C808A	C811T	A815T	A819C	A823T	G824T	C826T	G830C	C831T	1.0689622286359646
C329A	A790C	C806A	C811T	G813T	C816A	G820C	A821C	C829A	2.386269217460082
T699A	C720G	1.532960835947314
G387A	G400T	A406G	C407T	G409T	A416T	A418T	T421C	T422C	G423C	A431C	C433A	T434C	1.0122748377234512
C792A	A799C	C802A	G804C	A810C	A833T	T834A	1.263318997478867
C430G	T797C	A799C	A803C	C806A	A812T	G820A	A821T	G822A	A823T	G827T	1.8706839001129378
G647A	T683C	1.759770335540415
G787T	G789C	A794T	C802T	G807A	A809C	C816A	G822T	C825A	C828A	G830T	1.199330853577136
C485G	T498A	G516C	1.318307212770916
T755C	C763G	C775A	1.3037563605328264
A652G	G770T	1.4857902674751455
G789T	C792T	C800T	C801T	A810T	C811A	G820T	A821T	G824T	0.9318786155302974
G595T	A754C	G774A	C784T	1.2189920151111875
A790C	C791T	T793C	A794C	A809T	A815C	A821T	C831T	1.9056394160282486
A644C	A649T	0.9885727927426095
G770T	C776T	1.0763216932048867
C737A	C792A	A799C	C802A	C806A	C808T	A812T	G822A	G824C	G827C	1.645306162472477
A688C	T691C	A728C	1.3003118258946946
A790T	C791T	T793C	T797C	A799C	C805A	G807A	A809C	C818A	G820T	G827A	A833T	1.2586361112803512
A697G	A733G	1.2606993624400307
G337A	G700A	1.2519377452493277
T788C	A790C	C792T	C800T	C802A	G807T	C811A	G817T	C818A	A821T	A823C	C825T	C826T	C829A	1.1440338367626164
T796A	C801A	G807A	C808T	A810C	C816T	C818A	A821G	G824T	C825A	G832A	A833C	1.4731281596043324
G570A	T785A	T788C	A790T	T795C	A799T	C801T	A803T	G807C	A810T	C816A	A823T	C828A	A833T	0.5532049750106504
G658A	C678G	A684T	1.1455903453840621
C720A	C732G	2.1196312048473547
G787T	T796C	A803T	C805A	C811A	G824A	C829T	1.073565156165552
C801T	C806T	G807A	A809T	G822A	G824T	C826T	G827A	C828T	G830T	1.8284880226667812
T694A	A697T	A709T	G722A	C729G	A733G	0.8147032060793363
C756T	T783C	1.5473842605613994
A736T	T779A	1.1805286748285528
G471A	G777T	1.339883785204859
A739C	C763T	T782G	2.096456094954154
T388A	T394C	A395C	A397T	G398C	C411A	A415T	A419C	A424T	T425A	1.216431107516416
G758T	C792T	1.0559657273759526
G804A	G807C	C808T	C811T	G813C	G817C	G820A	G822T	A823C	1.1866207142807135
T171G	G247A	0.6094960075555937
A392C	A397C	A403T	T405C	C408T	T413A	C417A	T421C	G423A	G432A	T434C	0.9116201047817983
A790C	T793A	A799C	C802T	A821C	G824A	C825A	C828A	1.2573750427314094
T285G	C309G	A331T	0.9425926628476043
C294T	C305T	T318C	C324T	0.951815683032023
C791T	C792A	C801A	G817C	G820T	A821C	G822A	C828A	G830T	0.9693628580555332
A736C	G767A	1.2131872912297057
C485T	C503T	0.7947349902440586
T768C	C775T	C778G	1.5658038278611308
G787T	A799T	A803T	G807T	A809C	G817T	G822T	G824C	A833C	1.0293710349827805
A799G	C801T	G804A	C805T	G813C	G817A	G822A	C825T	C828A	C829T	G830T	1.3578684735659952
C508T	C509G	A520T	3.662048134162042
G786A	T788C	A790C	A794T	C801T	C806T	C808A	A810C	G813A	A814T	C825T	C831T	1.6413199573544335
A790C	C801T	C802T	G820C	A821C	A823C	1.56048268601113
A740T	C775G	1.5075108352558473
T747G	G766A	G777T	0.9918418826657001
A617G	G787A	T796A	C800T	A803C	A809C	C811A	G813A	A814C	A815C	A823T	C828A	C831T	T834C	0.9453407464127576
C689G	G719C	C726T	1.0151962204979517
T785A	G786T	T793C	C805T	C806T	G807T	C811T	C818A	A819C	G824T	G827A	1.370266637477078
G786T	T788C	A790T	A799G	C800A	A803T	G804C	C816A	G824T	C826A	1.2788198440736998
T744G	T752A	C775G	1.6478966130206794
C773G	C784G	1.6019030515582178
C792A	C801T	A803C	G804C	A812C	A815C	G817A	C818T	A821C	G824T	C826T	C831A	A833C	1.3917516544410042
A790T	T796A	C808A	A810C	G822T	C826T	G827A	C828A	G832C	A833T	0.5729897362697118
T459A	G475A	0.7914678371495301
C590A	A745T	1.0954455270931618
G789T	A809T	A814C	G830A	C831A	G832A	A833C	1.1154524131271373
G467T	T779G	1.3575920959253833
C665G	T683A	0.933905172867442
T785A	C792T	A794C	T795C	C805T	A809T	C811A	G813T	T834C	1.2143605864823457
C640T	A645T	G664C	1.0486210838653327
A794C	G804T	C806T	C811A	G817T	G822T	G824A	C828A	1.2616804514380384
C681A	T752G	G765T	G774C	1.5616333783779925
T785C	G789C	C792T	T793C	A803C	C811A	A812T	A823C	A833T	0.8473481080650936
A420C	G423A	G427A	C430A	0.864771932798034
A227G	A812G	1.3319337673099876
C692G	T708G	C720T	0.9934187378050732
C737T	G759T	1.850480146650746
C763G	T779C	1.2506858075040783
T796C	T798A	G804C	C805T	G813C	C818A	G820C	A821T	C829A	1.2040138523546227
C503G	C508G	C525A	C669A	1.2527635617039776
C485G	A497G	1.3205746830371197
T797C	A799C	C806T	G807A	A810T	C811T	A812G	C818T	G822A	C826T	G832C	1.1512702364938991
C313T	C653A	A684C	1.0449791017114396
G789C	A790C	C792A	T797A	C802T	A809T	A812T	C818T	C826A	G830C	A833T	1.3910419391659197
C792T	T796C	C802A	A803C	C808T	A814C	G817T	G820A	G824A	C826T	C831A	0.9215191626172107
T755A	T779G	T783A	1.5570318176210125
C681A	T682G	G748A	1.486575628184375
A799T	C808A	A810C	A814C	C818T	C826T	1.6138977412780147
T143G	T162A	C167A	0.9382288079270135
T588A	A589T	C590T	G594T	G603T	G608A	C609T	C625A	A626C	G627T	G630T	0.9897798413295967
C343A	A650G	T671A	G674C	G675C	T683C	1.47236821253787
C586T	A599C	G603A	T605A	T705C	G719A	C720A	C723G	1.0322906448875129
G716A	G731T	0.9871836974834862
C735G	G748A	1.3100586544471353
C738A	A745G	T752G	A754C	C769G	1.5318021353910425
T494C	C503T	A506T	C530G	1.32890113122777
A745C	G772T	0.882465476180091
C557A	G562C	C848T	1.4264141484761388
A124G	G128A	C129G	A130C	G131A	C132G	G133C	A135G	G136A	C139G	G140C	C142G	T143C	G144T	C147G	G148C	T149G	C150T	G151C	C152G	G153C	C154G	T155C	C156T	A157C	T158A	C159T	G160C	A161G	T162A	A163T	C164A	G166C	C167G	A168C	G169A	A170G	T171A	A172T	T174A	A175T	C176A	G177C	C178G	A179C	G180A	T182G	G183T	C184G	T185C	A188T	T189A	C190T	G191C	C192G	G193C	T195G	G196T	A197G	T198A	G199T	A200G	C202A	G203C	C204G	T205C	C208T	A210C	T212A	G213T	T214G	G215T	C216G	A217C	G218T	T219A	A220G	C221T	C222A	A223C	G224C	T225A	A226G	A227T	G229A	T230A	T231G	A232T	G234A	G235T	C236G	G238C	C239G	C240G	G241C	G244C	C245G	G247C	T248G	C250T	T251G	T252C	A253T	A254T	G255A	C256A	A257G	G258C	T261A	A263T	A264G	C266A	G267A	A269G	A270C	G273A	C274G	A275C	G276A	C277G	T278C	G279T	C280G	T281C	A283T	T285A	C286T	A287C	G288A	C289G	T291C	G292T	T293G	C294T	G295C	A296G	G297A	A298G	T299A	C300T	A301C	G303A	C304G	T306C	G307T	C308G	G310C	A311G	T312A	C313T	T314C	G315T	T317G	A319T	C321A	T322C	A323T	C324A	A325C	T327A	C328T	G330C	A331G	T332A	G334T	C335G	G337C	A338G	C343A	A344C	C345A	G346C	T347G	C348T	A349C	C351A	G352C	C354G	A355C	C356A	A357C	T359A	G360T	A361G	C362A	G363C	C364G	T365C	G366T	C368G	A369C	G370A	A371G	C373A	T374C	G375T	A376G	G377A	C378G	G379C	C380G	G381C	C383G	G385C	C386G	G387C	T388G	G390T	C391G	A392C	G393A	T394G	A395T	C396A	A397C	G398A	C399G	G400C	A401G	C402A	A403C	T405A	A406T	C407A	G409C	C410G	A412C	T413A	G414T	A415G	C417A	A418C	T421A	G423T	A424G	T425A	G427T	C428G	A431C	G432A	C433G	T434C	C435T	G436C	T438G	G439T	C441G	G444C	A447G	G448A	C450G	G451C	T452G	G453T	A454G	C455A	G456C	C458G	T459C	G463T	C464G	G467C	C468G	G469C	C470G	G471C	A472G	T473A	C474T	G475C	C477G	G478C	A479G	T480A	G481T	A482G	G483A	A484G	C485A	G486C	T487G	C490T	G491C	T492G	C493T	T494C	G495T	A497G	T498A	C499T	G500C	C501G	A502C	C503A	T504C	G505T	A506G	C508A	T510C	A511T	C512A	G513C	C514G	T515C	G516T	A517G	T519A	A520T	C521A	G523C	C524G	A526C	T527A	C529T	G532C	C534G	G535C	A536G	C537A	G540C	A541G	G542A	A543G	G544A	A545G	C546A	A547C	C548A	A550C	C551A	A553C	C554A	G555C	C556G	G558C	C559G	G560C	C563G	G564C	A565G	T566A	G567T	C569G	G570C	C571G	A572C	G573A	A574G	C575A	G576C	T577G	G579T	C580G	G581C	T582G	C583T	A584C	G585A	C586G	T587C	A589T	C590A	G591C	C592G	T593C	G594T	T597G	C598T	A599C	T600A	G601T	C602G	G603C	C604G	T605C	G606T	C609G	G610C	A611G	C614A	1.1279633906061313
A201G	T205G	C769T	1.275147827043276
G337T	G363T	G370A	1.389355289718303
C534T	C734A	1.045973793611535
G742T	T785C	G786T	T788C	C792A	C800T	C802A	C811T	C816T	G824T	T834C	1.0559965900305597
G787A	T788C	T793C	T795C	A799T	C802T	G807T	C811T	A819T	G822C	G832T	0.9019928353021225
A217T	G234T	1.183017222383729
C530A	C737T	T768G	0.839161169822919
A790C	C802A	C808T	C811A	A814T	A815C	C816A	C818A	A819C	A821T	G824T	C828T	C829T	G830C	1.5278734690018767
C726G	T727A	0.593867904797758
C443T	G715A	C720G	G722T	1.3443278441939297
A709G	C717T	1.2907537114481882
G696A	T705C	0.8448120867914234
C792A	T797C	A799T	C800T	A819T	G820T	G824C	C828T	C829T	G832T	1.3177724025426114
C368A	A371C	0.7761590949497029
T785A	C792T	C801T	C802A	A803C	C806A	A815T	A819G	G822T	C825T	C828T	1.1541950973644135
G770A	G774A	T782A	C800T	0.7568904668991033
C470T	A482T	0.5961840822735683
T797C	C800T	A810T	C818T	A823C	G824A	C828A	0.9264339314845025
C792T	T793C	T797C	A833C	1.5409435352312792
G387A	C391A	0.24639200305438896
G385A	C386A	G390T	C391T	G398T	C399T	A403C	C408T	C411T	A412C	A419C	C430T	G432T	1.4211834040030717
G748T	G765C	1.083882062697386
A275G	A284T	1.0527658312323893
C735G	T744A	T755C	C756A	C760G	1.454203338088231
T785A	G789C	A790T	C802T	A803C	G804T	C805T	A809T	G813C	A819C	G820C	G832A	T834C	0.9887771699997403
A754T	G780T	0.9190812812346254
A790G	C791A	C792A	A794C	C801A	G804C	G813C	A819C	C826A	G827C	C831T	1.7695929028355666
C749T	G750A	C773G	0.881119228314065
A688T	A733G	0.9616961226482724
A794T	T795A	C800T	A812T	G813A	G817C	G820T	G830C	T834C	1.75534850176011
C735G	G777C	1.0789215040580387
G758T	G765A	1.3590914446257025
A803C	C808T	A809G	A814T	G817C	C831A	1.567515975232756
G523T	G786A	G787A	T797C	A799C	C801T	G813T	C825T	C831T	T834C	1.401034300921743
T795C	T796A	C801A	G804T	A809C	A810C	A812C	A815T	C818A	A819C	G820A	G824A	C826T	G832T	T834C	0.9550865273036108
G647C	A652T	A709G	1.263318997478867
G786A	A790T	T793A	C805A	A810C	A812C	A814C	C818T	G820A	C826T	C829T	G832A	1.428148821993536
G676T	G766T	1.0391822511093294
G787T	A790T	T795C	A799T	C800T	C808A	A809C	A810C	A819C	G820T	C831A	0.7630512032575845
A754G	T771C	1.0051724392236916
A644T	G659A	T671G	0.8908018571966371
A688G	T705G	T708C	0.7945402499867088
T788C	T793C	A794T	T797C	T798A	A803C	G807A	A812T	A819T	G822T	C828T	G832C	1.7214143997178257
T785C	G789T	C791T	C792A	C800T	C806T	A812C	G813T	A815C	C818T	A819C	G820C	1.3115538283564385
T489A	C509G	1.361460653115192
G638T	G742A	T783C	0.9949767760573415
C749G	G759A	G774T	1.6654992026687687
T793A	A794T	T797A	A799C	C802A	A810T	C818T	G820C	A821T	A823C	C826T	C829T	1.165481658987463
A790T	C800T	G804T	C805T	C806A	C811T	A812T	G813C	C825A	C826A	A833C	1.0422381729200652
G706A	C714G	G716A	A728G	1.3324755813715385
C190G	G215A	1.852867862969005
C689T	G716C	1.1229502199812151
T744A	G781A	1.4617447141988933
C289T	G476T	1.0149834637540784
A799T	A814C	G822A	C828A	T834C	1.0345178901576944
A809C	A810G	G813T	A815C	C816A	G824T	C828T	C831T	G832T	1.0918685621067352
G702C	T708G	C713T	G724A	0.9569597357122868
T691A	C714T	C726A	A733C	1.1265793864458784
A764G	A790G	T793C	T797C	C802T	C805A	G807C	A809T	A810C	A812C	A821T	A823G	C826T	G827T	G830A	G852A	1.514363157234283
G97A	C737T	T744A	G758A	1.6278143371602696
A790T	A794C	A799C	C802A	G807C	A809T	A810C	A812T	A815C	A819T	G822C	G824A	C828A	A833C	1.0360864098615126
C698A	C732T	0.7870191165523686
C735T	A739T	T755A	1.1541950973644135
T785A	C791A	T795C	T797C	T798C	C805T	C806A	G813A	A815T	G827T	C829T	G830C	1.0055361050844818
A645C	A649C	A684G	0.776735765726336
A790T	C792T	T797C	T798C	C805A	C806T	A810C	C811T	G822C	G824T	C826T	G832C	T834C	0.9650353452963567
C308T	G393T	A395T	G409A	A415C	G423A	T426A	1.388282168328402
T394C	A743T	G758A	1.3408912166223061
G789C	C792T	T795C	C800A	G804C	C806T	A812T	A814T	C818T	G832C	1.1206862074409305
T752C	C760T	1.0998168181031105
G786T	T788A	G789T	A794C	T796C	T797A	A799C	C805T	A810G	C811T	C816A	C818T	A823T	C825T	0.8221396450800605
A790C	T793A	A794C	T796C	C805T	G813T	A819C	A823T	C828A	G830A	0.9849329812818487
C351A	G444A	0.9591148830552747
C749A	T783G	1.4431531607471353
A652T	C660A	G674T	A684G	1.140041755065126
G451T	T752G	G753A	1.007925805087306
C735G	T782A	1.809441272430669
G787A	A790C	T795A	T797A	C805T	G807T	A809T	C811T	C816T	C818A	A823T	1.0026341249832278
A259G	G276T	0.9366519527876405
G787T	A794C	T796C	C801A	A809G	A812C	C816T	A823T	C828T	G832A	1.6896704266398845
G400T	G751T	G772A	1.816537120557848
G789A	A790C	T793C	A814T	C829T	0.8106296900489397
C792A	A799T	C801T	A803T	G804T	A812G	A814T	A815C	G817C	A823C	G824C	0.9366519527876405
C763A	C776G	1.5294899812244145
C689A	T691C	G693C	C729G	1.0423726726197582
T582A	A584T	1.0832029385979516
A739T	A743G	A745G	G748T	C778A	1.4351807699279153
T741A	C756G	G758T	G766C	1.204364110929853
A263G	A271C	1.0188056431281187
T793A	A794T	C802T	C806T	C808A	A814C	A821T	A823T	C825A	C828A	A833C	1.3865263308473792
T746G	G770A	0.7452748211199587
C791A	C792A	C801T	A810C	G813T	A821C	A823C	G827A	G832A	0.9062940634087525
G789C	A794C	T795C	G804T	G807A	A812C	G813C	A814T	C816A	C818T	A819T	G822T	C831T	A833C	0.9813918765725661
T796C	C802A	A803C	G804T	C805A	G807A	C811A	G813C	G820A	G824C	C826T	C831T	1.1066616928995765
G759C	G762T	1.1979749114023739
C391T	T394C	A395T	C396A	G398T	A401T	A406T	G414T	A419C	C430T	C433A	1.25642268087714
T788C	G789T	C801A	A812T	C818T	A821C	G824C	C825T	C829A	T834C	1.091273694867052
C692A	G716C	A725T	A733G	1.0793405027003913
G193T	C216T	T231G	0.6094960075555937
C304A	A790T	C801T	C806T	C811A	G817T	C825A	G827T	C831A	1.364269145679233
G687T	G700T	G730C	0.7582420570185661
C805T	A809G	C811A	G813A	A814C	C816T	C831A	0.982724384212176
C648T	A670G	G675T	G680T	1.56572061124613
A745G	C763G	0.8828126028720035
C290T	G295T	C313T	1.9049231897380852
A536C	A550T	C551T	G561T	C580A	1.2319600152719448
T797C	C801A	C818T	A819T	A821T	C826T	T834C	1.1525540616809569
T797A	C808T	A809C	A810C	A814C	G817A	G822A	C825T	1.3716618888484138
C635T	G636T	1.0180592653675853
T691G	G702T	1.1908334812300796
G636T	A643G	A649G	A650T	C681T	1.2160380764639067
T705C	G719A	C720A	C723G	1.1060704302821305
C441A	G449A	A454T	C466G	C468A	1.1596530435828265
C548T	C556T	C559T	G562C	1.3060628733334152
A790C	C792T	A794C	T795A	G804C	C808T	C816T	C818A	A819T	G822C	A823C	C825T	G827A	1.3522052143673502
G789A	A790C	T796C	C802T	G813C	A823T	G824C	C828A	C831T	G832C	0.842780193735902
G704A	G731T	1.2009328741465772
G400T	A404T	C408A	C410T	A416C	T421C	G423A	C429T	1.2581535576527267
C773G	G781A	0.42419136056982715
C760A	G765A	G780A	0.9483968048602126
G475T	G646T	0.9666464226674693
T788C	A794C	T798C	A812T	G813A	A814C	C816T	A819T	A821C	G827C	G832T	1.492736753764769
G393T	C402A	C417T	A418C	T421C	G432T	1.1028975374815506
T785A	T788C	G789A	A809C	C825A	G827C	C831A	0.9129794967948935
T785C	A799T	C802T	G807C	A812C	G813T	A823T	C828T	C829T	G830T	1.447553017944535
C689A	A733T	0.7611546385436054
G807T	A809T	A815C	C816A	G822C	C825A	1.2488692703835205
G789C	C791A	T793A	T796A	A803C	C805T	C806T	A814C	A815T	C825T	C829T	C831T	T834A	1.5769088195480894
T489C	A507T	G716T	1.0026341249832278
G786T	T788A	C800T	G813A	C825A	C829T	1.2222630133628274
C763T	C773G	C776T	1.3205746830371197
G789A	C792T	T798A	A799G	C801A	C802T	C805T	G820A	A821T	C828A	C831A	1.178008662879001
C351T	T797C	A799C	C801T	A809C	C811T	G813C	G817T	A821C	G822T	C829A	G832T	1.225754039782719
T793C	A794T	T796C	T797C	C800T	C802A	G817A	C818T	A823T	G824T	G830A	2.004304178692433
T798A	G804C	C806T	G807T	C811A	G813T	A819T	A823C	C825T	C829T	1.1020081039835814
G787T	C791T	G804T	C805A	G813C	A814T	A815C	G820A	G824T	1.1695734199039771
G636A	T682A	1.1894621697838816
G758C	C760G	T779G	1.1551900931380035
T788C	T795C	T796A	A799C	C805A	C818A	G820A	G832C	1.0180592653675853
A454T	C468A	0.43774799168082157
C308T	G353T	0.9846157725922249
A101C	G102A	C103G	A104C	G146C	C147G	G148T	T149C	C150G	G151C	C152G	G153C	C154T	T155C	C156A	A157T	T158C	C159G	G160A	A161T	T162A	A163C	C165G	G166C	C167A	A168G	G169A	A170T	T171A	A173T	T174A	A175C	C176G	G177C	C178A	A179G	G181T	T182G	G183C	C184T	T186A	A188C	T189G	C192G	G193T	T195A	G196T	A197G	T198A	G199A	A200C	A201G	G203T	C204T	T206C	T207C	C208A	C209A	A210T	A211G	T214C	G215C	C216A	A217G	G218T	T219A	A220C	C221A	C222G	A223T	G224A	T225A	A227G	A228T	G229T	T230A	A232G	T233G	G234C	C236G	G237C	G238C	C239G	C242G	G243C	C245G	G246T	T248C	G249T	C250T	T251A	T252A	A253G	A254C	G255A	C256G	A259T	T261A	G262A	A264C	A265G	G267A	C268A	A271G	A272C	G273A	C274G	A275C	G276T	C277G	T278C	G279T	C280T	T281A	T282A	A283T	A284C	T285A	C286G	A287C	G288C	C289T	C290G	G292C	T293G	C294A	G297T	A298C	T299A	C300A	A301G	A302C	G303C	C304T	C305G	T306C	G307C	C308G	C309A	G310T	A311C	C313G	T314G	G315T	G316T	T317A	T318A	A319C	A320T	C321A	T322C	C324A	A325T	A326C	T327C	C328G	C329A	G330T	A331T	T332G	T333C	G334C	C335G	C336A	G337A	A341C	A344G	C345T	G346C	T347A	C348A	A349C	A350G	C351G	G352C	G353A	C356A	A357T	A358G	T359A	G360C	A361G	G363T	C364G	T365G	G366C	G367A	C368G	G370A	A371C	A372T	C373G	T374A	A376C	C380G	G381C	G382C	C383G	C386T	G387T	T388G	T389C	G390A	C391G	A392T	G393A	T394C	C396G	A397C	C399A	G400C	C402A	A403T	T405C	A406C	C407G	G409C	C410A	C411T	A412G	T413A	G414A	A415C	C417A	A419T	A420T	T421G	T422A	G423T	A424T	T425G	T426C	G427C	C429A	C430G	A431C	G432T	T434G	C435G	G436T	T438G	G439C	G440C	C442G	C443G	G445A	A447G	G448C	C450T	T452A	G453C	A454G	C455G	G456C	G457T	C458T	T461G	T462C	G463C	C466G	G467C	C468G	G469C	C470G	G471A	A472T	T473C	C474G	G476C	C477G	G478A	A479T	T480G	G481A	A482G	G483A	A484C	C485G	G486T	T489C	C490G	G491T	T492C	C493T	T494G	G496A	A497T	T498C	C499G	G500C	C501A	A502C	C503T	T504G	G505A	A507C	C509T	T510A	A511C	C512G	G513C	C514T	T515G	G516A	A518T	T519A	A520C	C522G	G523C	C525A	A526T	T528C	C531G	G533C	C534G	G535A	A536C	C539G	G540A	A541G	G542A	A543G	G544A	A545C	C546A	A547C	C549A	A550C	C552A	A553C	C554G	G555C	C557G	G558C	C559G	G562C	C563G	G564A	A565T	T566G	G568C	C569G	G570C	C571A	A572G	G573A	A574C	C575G	G576T	T578G	G579C	C580G	G581T	T582C	C583A	A584G	G585C	C586T	T588A	A589C	C590G	G591C	C592T	T593G	G596T	T597C	C598A	A599T	T600G	G601C	C602G	G603C	C604T	T605G	G608C	C609G	G610A	A613C	C616A	A617G	G618C	C619G	G622C	C623G	G624C	C625A	A626G	G627T	T629G	G631T	T632G	G633A	A634C	C635G	G636T	T637G	G639C	C640T	T641C	C642A	A645G	G647C	C648A	A650T	T651A	A652C	C653G	G654A	A655C	C657G	G659C	C660G	G661C	C662A	A663G	G664C	C666A	A667G	G668C	C669A	A670T	T672C	C673G	G676C	C678G	G680C	C681T	T683A	A684C	C686G	G687A	A688C	C689G	G690T	T691C	C692G	G693T	T694G	G696A	A697C	C698T	T699G	G700T	T701G	G704T	T705G	G706A	A707T	T708A	A710G	G711A	A712C	C714G	G716C	C717A	A718G	G719C	C720G	G722C	C723G	G724A	A725C	C726T	T727A	A728C	C729G	G731C	C732A	A733C	C735A	A736C	C738A	A740T	T741G	G742A	A743T	T744A	A745T	T747G	G748C	C749G	G751T	T752G	G753A	A754T	T755C	C756T	T757G	G759C	C761G	G762C	C763A	A764G	G767T	T768C	C769G	G770T	T771G	G772C	C773G	G774C	1.1128335513327356
A649G	A655C	1.221183133173101
T785C	C791T	C792T	A794C	C800A	C802T	A803C	C805T	G807T	A810T	0.8984811835517804
C662T	T672G	A684T	G695T	G837A	0.9042248988804219
A617G	G618C	C619G	G622C	C623G	G624C	C625A	A626G	G627T	T629G	G631T	T632G	G633A	A634C	C635G	G636T	T637G	G639C	C640T	T641C	C642A	A645G	G647C	C648A	A650T	T651A	A652C	C653G	G654A	A655C	C657G	G659C	C660G	G661C	C662A	A663G	G664C	C666A	A667G	G668C	C669A	A670T	T672C	C673G	G676C	C678G	G680C	C681T	T683A	A684C	C686G	G687A	A688C	C689G	G690T	T691C	C692G	G693T	T694G	G696A	A697C	C698T	T699G	G700T	T701G	G704T	T705G	G706A	A707T	T708A	A710G	G711A	A712C	C714G	G716C	C717A	A718G	G719C	C720G	G722C	C723G	G724A	A725C	C726T	T727A	A728C	C729G	G731C	C732A	A733C	C735A	A736C	C738A	A740T	T741G	G742A	A743T	T744A	A745T	T747G	G748C	C749G	G751T	T752G	G753A	A754T	T755C	C756T	T757G	G759C	C761G	G762C	C763A	A764G	G767T	T768C	C769G	G770T	T771G	G772C	C773G	G774C	C776G	G777C	C778T	T779G	G781T	T783C	C784T	T785G	G787T	T788G	G789A	A790C	C792T	T793A	A794T	T798A	A799C	C802A	A803G	G804C	C806G	G807C	1.0573430739768779
G742C	A743C	T752A	C756A	T768G	0.713163950189683
A790C	C792T	T795C	A799T	G804T	A809T	A812T	G813T	G822T	C828T	1.3939399432058486
C142A	T515C	G516T	A517G	T519A	A520T	C521A	G523C	C524G	A526C	T527A	C529T	G532C	C534G	G535C	A536G	C537A	G540C	A541G	G542A	A543G	G544A	A545G	C546A	A547C	C548A	A550C	C551A	A553C	C554A	G555C	C556G	G558C	C559G	G560C	C563G	G564C	A565G	T566A	G567T	C569G	G570C	C571G	A572C	G573A	A574G	C575A	G576C	T577G	G579T	C580G	G581C	T582G	C583T	A584C	G585A	C586G	T587C	A589T	C590A	G591C	C592G	T593C	G594T	T597G	C598T	A599C	T600A	G601T	C602G	G603C	C604G	T605C	G606T	C609G	G610C	A611G	C614A	0.48540700002930515
A790T	T796C	A799C	A812C	A815C	C825T	G827A	1.4140090086160522
C735T	A754G	1.0248162958899363
T798A	C802T	G804A	C805A	G807C	C808T	A814C	C818T	A821C	C825T	1.18294655229876
C760T	G765A	G774A	1.1165698210040491
T746G	C756G	G767T	0.6930927168213236
C738A	T788C	G789C	C792T	T793C	T797C	C800A	C811T	A812T	G820T	C828T	G832C	0.7968181750153405
G385T	C391A	A392T	C399T	A401C	T405C	A406C	T413A	A420C	C429T	A431C	1.3807428786547875
A403T	C408A	C411T	T413C	A418C	T421C	T422C	G423T	T426C	G841T	1.0593507621548748
T785C	A790T	T793C	T795A	C805T	G807C	A819C	G830C	1.4141111990481268
G445T	C760T	C775G	1.450734453148809
C714T	A725G	429.57527685405944
T788C	T793C	A794T	A799T	C802T	G804A	A809C	G813T	G817T	C818T	G820A	1.2979514687828728
C466A	C734G	1.0370529083781743
A424C	C429A	G840T	1.4503638005036508
C791A	T793A	A799C	C800T	C802T	A809C	C811T	G813T	A815T	G820C	1.3122293647089271
A650T	T651G	C653G	A655T	G807A	0.8434560891960283
C735G	G781C	C784T	0.9885727927426095
C466A	T701C	A718T	1.426971695414518
A790C	C791T	T795C	T796A	T797C	C800T	G807T	A810T	C811T	G813T	A814T	A819G	G820T	C826A	C828T	T834C	1.2352452419793367
A301C	G310A	0.6988186983180514
T752A	G753T	G781T	1.0278482967653504
A745C	G777T	1.6702534822436943
C386A	G387A	A392T	G393C	A415G	A418T	C428T	C429A	T434C	1.285366449441849
G247T	A265G	0.6788524497946785
C100A	A105C	C118G	1.0218021303137896
C539A	G540A	A543C	G544A	A545G	C549A	A550C	A553C	G555T	C557T	A565T	A572C	C575A	G576T	G579T	C583T	0.7334540273892085
G787T	A815G	G817T	A821T	G824A	G830A	T834A	0.5732883239384298
G596T	C735T	G766C	1.0748680973024616
G330C	G827A	1.1905108932627952
C493A	A507G	C534A	0.9940278234812259
T793A	C806A	C811T	G827C	C829A	T834C	1.1385248455743535
C290T	T293G	C294T	A301T	1.3704643956871339
A644G	G675T	0.8446897610593993
G748C	G767T	G770T	C816T	0.8977072979500993
A168G	G382T	C737G	T752G	1.2060377960345543
A707T	C723A	A725T	0.7042149817027469
C713T	A728C	1.2380799030367946
T798C	C806A	A814T	A819C	G822T	C825A	G830A	2.6724055715899113
C778A	T783C	0.8949323140306245
G724T	A725G	C729T	1.4665165945988303
G786C	T793C	C800T	C801T	A815T	G822A	A823C	0.8646018025732065
C642G	C666A	0.996535015320867
G390C	A401T	C410A	A412C	T413A	C417T	G423T	T426C	A431C	C433A	1.283544547931115
C660A	T785A	T788C	T796C	C801T	A803C	G804T	C811T	A812C	A814G	C816T	G817T	C818T	A821C	C829T	0.9196771199906932
A743G	C778G	T782A	1.3624028404183859
G693T	C732A	0.7575978411672333
C256A	C280A	0.6374545400122724
A357G	G711A	G721T	0.48862549128929456
T747C	T785C	G789T	A790T	A799C	A803T	C805T	A809C	C811A	A819T	G824C	C826A	G827T	G830T	1.315299493117056
A403T	C408A	C411T	T413C	A418C	T421C	T422C	G423T	T426C	1.352853287798631
G636A	A650T	1.3159572890404865
C522G	C525A	A526T	C530G	1.3140906829567411
G463T	G742T	0.8150445145024949
G444T	T785A	G786T	A790C	A799T	A810T	C816A	G820A	A821T	G822C	A823T	G824C	C826A	A833T	1.4217765349633298
T785A	A790T	C802T	G804T	G807T	A814T	G820C	G832C	A833T	1.6083922421605947
G786T	T788C	C792A	C805A	C825A	G827C	C829T	C831A	G840A	1.5157623224550105
C756A	C761G	C773T	1.2922361705255936
A736T	T755A	C778A	T783C	C784T	1.6844253299718226
G786C	C800T	G804T	C808A	A819C	G820T	C828T	G832A	1.0909095207697945
A790T	A794T	A803C	A809C	C816A	G820A	A821T	A823T	G832A	1.0675340893859497
G456C	A482T	1.079031373864969
G787A	G804A	C811A	G813C	C816T	C818A	C826T	G830T	C831T	1.1448328050664005
G789T	T795A	C801A	A803C	C808T	A812C	G817A	A821C	C829A	1.1528493990446163
C351G	A709G	1.7761386723245831
T785A	C791T	T793C	C808T	A810C	A812C	A819C	C829T	G830C	G832A	0.8515017752614913
T785C	T788A	C792A	T796A	C806T	C811A	C825T	G832C	A833T	1.548973930029821
G144A	A157C	1.1744852072572294
G789C	C791A	C792A	T796C	A799C	C800T	C811T	A812T	C816T	C818T	A819C	C831T	1.2417496448810947
G387C	T388C	A392G	C399T	G400A	A403C	A404T	G414T	A418T	A420G	T426C	C428A	A431T	1.2805276697201657
C662T	C677A	1.0049128389036444
A259C	A264T	A431G	1.9024982521556748
C466T	G687C	G731T	G777T	0.7356975338259284
G787C	G789C	A790C	A794T	T795C	T798A	G804A	C828T	C831T	G832C	1.4239942889002297
T798A	G807T	A809C	A810T	A815T	C818T	A819C	G820C	A823T	C825A	C826T	A833G	0.8486581700750893
C490A	C514T	G533T	G668A	T793C	1.1213207975923691
A790T	C791T	C805T	A814T	C825T	G827A	C828T	1.508148260556167
T788C	T793C	A799T	G804A	A809T	A819C	G822T	C825T	G827T	C828A	C829T	G830C	0.9550865273036108
G467T	G767T	C775G	1.040157857205654
G787T	G789T	T793C	T797C	T798C	C806T	C808T	A812C	A819T	G824A	C828T	G830T	C831T	1.4820933285679405
C428T	T434C	1.1131267726521215
A397C	A404G	A406C	G409C	C411A	A415C	T422C	A424T	C429A	T434C	1.4455227893078668
G238T	G387A	T388A	C391T	T394C	A395T	A406C	T426A	C430A	T434C	1.529138131677319
A743G	G753T	C773T	1.0319189830891735
G758A	C773A	T779G	1.275809439544336
C761G	G770T	G772T	G780C	C784T	1.046130752464118
A740C	G781A	G787A	1.6094826775790085
T785A	C791T	G807C	G817T	G822C	C828A	1.0171994180150787
C294G	T771A	G781A	T783A	1.0615388798259924
T785C	G787A	T797A	G807C	A812T	C816A	G820T	C826T	1.2765821890534483
T755G	C775T	C778A	T783C	1.4487934232726796
A652G	C666T	1.3170868661126243
G786T	C792T	T795C	C800T	G804A	1.1626016364593905
T389A	A392T	G393C	T394C	A397C	G398A	G400A	A404T	C407A	C410T	A415C	A424T	C429A	T434C	1.0637131362365388
G680T	A684G	0.8642107569818119
G774T	G781T	1.1798922712302626
A201T	A323G	0.9734269569945859
G787T	T797C	C800T	C801T	C802A	G804C	C811A	A821C	C826A	C829T	G832C	1.2951790160556367
G194C	T205A	C209G	0.7334268624252313
C760G	C761G	C773A	1.032789249994583
G467T	G777T	0.6433568968642378
C192A	G213T	T214C	1.6148001793803577
C738G	C756T	1.1437455944253117
G762A	T795C	T796C	A799T	G804C	C808T	A810T	C811T	G824C	C829A	G830A	A833C	T834C	1.0624242333537872
C737G	C763T	0.995451932110855
A740T	C749G	G762T	G765A	C776T	0.9774302946854844
C147A	T394C	A401T	A418T	A419C	T421A	T422C	T426A	C430A	1.0333936067953864
C328G	T796C	C802A	A803C	A809G	A810C	G813C	A814T	C816T	A819T	A821T	A823T	C826T	A833C	0.8377328103849224
C242A	C280T	T510A	1.149527396603013
G753T	C763T	C776T	1.4164228455156205
T788A	C791A	A809C	A815C	C816T	A821T	G822A	G824C	C828A	A833T	1.3362027857949557
G700T	G724C	C734A	1.3448234489291166
G787C	A790C	C791T	T793C	G813C	C816A	C825T	C828T	G830C	A833T	1.0856647634584013
G742C	C769T	C778A	1.5516254571431618
G363T	C468T	A790C	C792T	A794C	C800T	G817T	C828T	G830T	1.277252662892237
C756T	C775G	0.9380314107446178
A697G	C713T	C723G	1.2413430675744392
G759C	C776A	T783C	1.0244221357761327
A794C	A799C	C801T	C802T	G804T	C805A	A809T	C811A	A812C	A815C	A823T	C826T	C828T	1.3769826567843377
A823C	G827A	1.025694709857842
A799T	C808A	A814T	A815C	G817A	G820A	A821C	C825G	G827T	C829T	C831T	A833C	1.347437471544791
G696T	C717T	1.2734193338670745
G750T	G762T	0.781678629690049
T796C	T797C	A799C	A809T	A810C	G813C	C816A	A821C	C825T	1.5440565524741707
G247C	C268G	0.864771932798034
C428A	C433A	C474G	G758T	1.4738721637253447
C791T	T795C	T797C	A803T	G807A	C808A	A809C	G822T	G824C	C825A	C831A	G832A	T834C	1.0132871125611744
C556A	T788C	A799C	C800A	C802T	A803C	C805T	C806T	G807T	C808T	A810T	G822C	C831T	0.8510547927022989
T746A	G770T	1.0563224725541203
C749A	G751T	1.1217054763881253
G249T	T788A	A803T	A810C	G817T	C818T	G822C	A823T	C826T	C829A	C831A	1.3443669576022566
T788C	T796C	A799G	C801A	C811A	C818A	G822A	A823T	C828A	G830C	1.1146932330695885
G762T	C778G	2.0198414203877233
C737T	G762T	1.2867137937284756
G786T	T788A	A790C	A794T	T795C	C802T	C808A	A810C	A812C	A815C	C818T	A823T	C828A	G832A	T834C	1.8117760353628376
G750T	G762C	C778G	G781T	0.8331240391047684
A643G	T785C	G786T	G789T	A794C	T796A	C802A	G804C	C806A	A809C	A810C	A812T	A815T	C818G	C828A	1.1505156762864643
G759A	C761A	0.8652869845745664
C791A	A794C	C805T	C808T	A809T	G813T	C825A	2.745873765997881
G706T	T727G	1.68331909617368
C609T	A612C	A613T	C616A	A634T	T699C	0.6770094114694442
C686T	G690T	G721T	0.7293583329489174
C159A	T389C	G400C	C402T	C411T	A412T	A416T	T425C	C428T	G432C	1.1078524154247817
G786T	G789T	C791T	C802A	A803T	A810C	G813T	G817C	A819T	G830C	1.003254566892252
C514T	T515C	A520G	C522T	0.695819476436858
C391T	C791T	T795C	C802A	A812C	C825T	C828T	1.3476802827081291
T641A	C642G	C653A	G679C	G759T	C775A	2.000806265640614
A739G	C775T	1.2309899680158252
T793A	T797C	C802A	C805T	C808T	A814G	A815T	G817T	G824T	C828T	0.7271429113395805
G787A	T788A	C791A	A794T	T798A	C801A	A803C	G804A	A809T	G813A	A815T	A819C	A821C	A823T	G827A	1.0887578254625563
C738T	G753T	T768G	0.7643844319179063
A790C	A799G	G804C	C806T	G824A	C829A	0.9618292478036778
G789T	T797C	A799T	C801A	C805A	A809T	C811A	A814C	G822C	C826T	1.2095109661047672
A392T	T394C	G398T	C399A	A412C	A419T	T422C	T425C	T426C	C430A	A431C	C433A	1.0562789541397275
T582A	C583T	A584T	1.0527658312323893
G786C	G789A	C791T	C792A	T793C	T796C	C801A	G817A	G820T	G827A	1.6331367381938344
G303C	T322G	T779C	1.119407979659418
T747C	G772T	G780A	0.9968801271354044
G787C	G789T	T793C	A799T	C800A	A810C	A821T	C826T	C828T	0.5913408073305335
C660A	C665G	1.0261135317075185
C640G	A645T	1.1617901244344488
C657A	C665G	1.1112212924814113
T788C	A794T	C806T	A810T	G817T	A823C	C825T	C829A	G832A	A833T	0.711078675481526
G787A	T788C	T796A	A799C	A809C	C811T	G813A	A814T	A815C	G822T	G824A	C831A	0.9411652130805458
A736T	C749A	1.3153074335891084
G786T	G787C	T788A	T796C	A803C	C805T	G807T	G824T	C825A	G830T	1.025480323727446
A392C	G398T	T405A	C408A	A412C	T413A	A415C	A420C	G423C	1.1921024853660878
G591T	G758T	1.2539312766908075
C776A	C784G	1.162991313562276
T741A	A743T	G766A	G767A	C775A	1.0813046640067612
T746A	G767T	T779C	1.553471531452672
G786C	T798A	C801T	G804T	C805T	C808T	A810T	A819T	G824C	C825A	C831T	0.41709154754334066
C391T	C399T	C411A	T413C	A418T	A419C	T426A	A431G	T434C	1.1847181881280477
T388C	C391T	C402T	A404T	T405A	C408T	A412T	G414C	A415C	G423C	T425C	A431C	1.1123764344164273
T793C	A799T	C800T	C808T	A814C	G830C	1.3230025670697663
T291G	C760G	1.1538082556194103
G542A	G544T	C546T	A547C	T566A	G567T	G570T	C580T	0.7814344314302271
C386T	G390T	A392C	A397G	C399A	A406C	A412T	T413A	A416T	T421A	G427T	G432C	1.2876192925277217
T785C	G789A	C801T	G804A	C805A	C806T	C808T	C828T	T834C	1.2502311779848112
C791A	C792T	G804A	C816T	A819T	G820C	A821C	A823G	G832A	G849T	0.9062940634087525
G387C	C399T	T422C	A424C	1.5226855275264313
C761A	G765T	G770A	0.8405146555806978
G804C	C811T	A814C	G824A	C828A	G830T	T834A	2.1349385292589793
G385T	C386T	T389C	C396T	A401C	G409A	C410T	A419C	T425A	A431T	1.1447315820067128
C648A	C653T	C665A	0.8309415957221477
C689G	A707G	A718C	G731C	C732G	1.33975651660824
G715C	C726G	0.9047206362153345
G787C	C791T	C801T	C806T	C811T	A812C	A814T	C816A	C818T	A819C	A821T	G827C	C829T	A833C	T834A	1.0087477476965403
A794G	T795C	T798A	A799C	C800T	C801A	A815C	A823T	G827A	C828A	G832T	0.5997829237698472
A707G	C723T	1.035785737180254
A265C	C266G	G267C	C268A	A272G	G273C	C274A	A275G	G276C	C277T	T278G	G279C	C280T	T282A	A284T	T285C	C286A	A287G	G288C	C290T	T291G	G787T	G807T	C808T	G813A	G824T	C825T	G827C	C829T	C831T	0.9796129184881447
C530A	G781T	1.1048461197032493
G787A	A790C	C791T	A799G	C808T	A810T	A815T	G817A	G820C	A821T	G822A	C829A	G830T	C831A	1.1221341224376242
G636T	C665G	T683C	1.2727125554942158
C769T	C775T	T783C	1.5760340550402039
C665T	C723T	0.5025467081165933
A790C	T793C	A794G	C801T	G807T	A812C	C818A	A819T	G827T	C829T	C831A	T834C	0.8692684789692374
G199C	A211G	G224C	1.119608106231271
C192A	T779G	1.1752410640737811
T793A	C801A	C806A	A814T	G822T	G830C	A833C	1.1133515425761624
A790C	A794T	T796C	A799C	C801T	C808A	A810T	A812T	A814C	C818T	1.0069934037875026
G767A	T783A	0.7210452768629383
G535C	A550C	C551A	A553G	C556A	C557T	G570A	T577C	1.606394239375302
A710G	G786A	G787C	A814C	G822T	G827A	0.9098904684222792
C309A	C386A	C720A	G789T	A790T	C791A	T796C	A803T	C811A	A815C	G817A	C828T	C829A	G830T	C831T	1.3484055509620327
G789C	T793C	T795C	A799G	G804T	C806A	A812C	A814T	A819G	C828A	0.9708140000586103
A655T	G674C	1.0852561579772353
T746G	G766A	1.376194770581072
T796C	T797C	C801T	G804T	C806T	C808A	A812C	A819T	C825A	C826T	C829T	1.1610193871431749
G787C	C800T	C801A	A803T	C805T	G817T	A819T	G820T	G827C	G832T	1.246660446063776
A645T	G647C	C669T	G679T	1.6086881744958588
C756A	C778G	C784A	1.0203016866569412
T793A	T797C	C802A	C806A	G807C	A809C	C816T	C818T	C829T	C831T	1.5345084995878464
T492C	A502T	1.1135023214957964
G440C	T473C	1.447553017944535
G787T	T788A	G789T	A790C	T798C	A799C	C800T	G804T	C806T	C808T	C816T	A821T	G822A	G824C	G832C	0.7076925865506616
A803T	G804T	A810C	A814T	A815T	C816A	G824C	G827T	C828T	A833T	1.0319189830891735
T691G	A725T	A733T	0.8649279443320044
G789A	A790T	C791T	T798A	A799T	C802A	G804A	G807T	A812C	C818T	A819T	A821C	G824C	C825A	G830T	1.1938581591295134
C525G	G772C	G777C	0.8965489659527444
T785A	C791A	A794T	A799T	C805T	A812C	C816A	C818A	A823T	C825T	C828T	G832C	A833T	1.0892478154830165
A743G	G753T	1.1643361231293001
T793A	A794T	C801A	G807C	A812T	A815T	A821C	C829A	G832C	1.2155338817349854
G789T	C792T	T796C	A799C	G804T	C805A	A815C	A819T	A821T	1.0689622286359646
G787A	T788C	G789T	T793C	A794T	C818A	G822C	G830A	A833T	1.273846655791191
T405C	A406T	G414A	A419T	A424T	C428T	C429A	G432T	C433T	T434C	1.0200373597951127
C791T	A794C	C800A	C801A	A803T	C808T	A812C	G822T	A823C	G824T	G830C	1.2220548091190044
T744C	T746G	G781A	1.0618413987430133
T785C	A794C	A803C	A814C	A815C	G820A	C825A	G827T	0.9658322365806643
G702T	G719T	0.9458624576414623
G789T	T795C	T796C	C801T	G804T	C808T	A810C	A814T	A815C	G822T	C831A	A833C	1.235731887448374
C648A	C681G	0.7956016587176071
T798A	A799T	C800T	A803T	A809T	A823T	G824T	C826A	C829A	C831A	1.7716320518127147
C756T	C760G	A764G	T779C	1.0797104777355948
A736G	C763T	T783C	1.4536097251325875
T788A	A799T	C800A	C802T	C805T	A815T	A819T	A821G	C825A	C826A	G827C	C829T	G830A	A833G	T834C	1.1336377135772293
T788C	C792T	T793C	G804C	G807T	C811A	C816T	G817A	A821T	A833T	0.9935384989548989
C660T	A684T	0.9663341815618969
A743G	T752G	0.9784014858129267
C791T	T795C	T796C	C806A	C808T	A809C	A810C	G813C	A814C	A819C	A823T	C828A	C829A	C831A	1.8235023702532385
A338T	C373T	G381C	0.9499566680261012
G742C	A754T	C775T	1.1139064965671197
T747C	G748T	C756A	T771C	0.8956083420376261
C583A	A584C	0.7551088253779935
C236A	A270T	1.2069139290899022
C569A	T793C	A794C	T797G	C801T	A810C	G813A	A814T	G820C	C828A	G830A	T834C	1.1008337322093171
G770T	T771A	G777T	0.9259529169821741
T757C	G774T	1.6800615337801856
C656T	G679C	1.3827372111708993
A655T	G675A	0.8882711701023284
C514G	C524G	64.2702426316564
G664A	T785A	C791T	T793A	A799C	C808A	C818T	G820A	C825A	C829T	1.0908012419091724
G675C	A684T	1.547614286466047
T637G	T672A	G675C	1.4108130936312222
A265T	A271T	T785C	T798C	A799C	C800T	G813T	A815C	G817T	A821T	G822T	1.1565783910757854
G787C	T793C	C800A	C801T	C802T	A812C	G813T	C818T	A821C	G827T	G832T	1.473249225363669
A764G	C778T	0.5715014512404398
A626G	C729T	0.7076925865506616
T492G	C524A	1.063293489544713
C100A	T388A	C396T	A401T	A406C	C411T	A412C	G414A	G423T	A424T	C430A	0.8647930438478301
G787A	T788C	C792A	T793C	A794T	T797A	C800T	C801T	G807A	C808T	C811A	A815C	G820T	C826A	C828A	A833T	1.5894699804881172
G787C	T796C	C808A	A809C	A810C	A812C	C816T	A821T	A823T	C826T	G832A	0.7537554176279236
C737T	G759C	C775G	T779G	1.607941080241335
A710C	G715A	C723A	A725G	1.0603761866388883
C686G	G715C	1.2052587359709863
G377T	G451T	A736C	A740G	G759A	G777T	1.5712133260101488
A794T	T797A	G807A	C808T	G813T	A815T	G817T	A819G	G820A	A823T	C826T	C829T	G832A	1.0942133049029557
C477G	C686G	G724A	0.9207676689066157
G786C	A790T	C805T	C808T	A809T	C811T	A814T	G817T	A819T	A821T	G822T	A823T	C826T	1.0006830889220797
T452G	G463A	C466A	G475A	1.1420778847833872
T788A	T796C	T798A	C805T	G807T	A810T	G813T	A823C	C828T	C829T	A833C	1.1508496043285745
G385C	T389C	G390T	A412C	T422C	G427T	1.0527658312323893
T651G	A655G	1.2903434518207986
T785C	G787T	C791A	C792T	T793A	T796A	A799T	A809T	A815T	C816A	G817C	G820A	G824A	C829T	1.447553017944535
C792G	T796A	C800A	G807C	A823T	G827A	C831T	G832A	1.069529618353924
G786C	T796C	C802A	G813T	A815G	C818A	G830C	T834A	0.9561818100184086
C514T	G516T	A520T	0.9916937802492948
G787C	C802A	A814C	C826T	G827T	C831A	1.1757593358548102
C386A	T394C	C407T	A412T	T413C	A415C	A420C	T426A	C429A	C433A	1.3443669576022566
A790T	C802T	G804C	C805G	A814C	G817A	G820A	G822C	G824C	C831A	G832T	1.2250748095977704
T788A	A803C	C805A	G807C	C808A	A814C	G824T	A833T	1.9749560554902184
T746A	G748A	G758A	G762T	1.1988835006412077
C791A	T793C	A809C	G813T	A815T	C818T	G827C	A833C	1.4553945835888715
G687T	A707G	1.2310964918967542
T793A	T798G	G807C	A809C	A814T	A819T	A821T	C826A	C831T	A833T	1.4219174863398503
G423A	G854A	0.9717838442145131
T487G	A507T	C514T	C522G	1.2996067175133301
G789C	C792T	A794C	C801T	C805A	A810T	G820C	A823C	G824T	C825T	G827C	C828T	C831A	1.1206862074409305
C662T	C666G	1.5886686848901646
C147G	C176A	0.9298672876234196
C689G	A697C	0.995602075690359
G303C	A319T	T333G	1.1699809959469232
T637A	G659C	C677T	1.111720717781403
A644C	A652G	C662G	C826T	2.9839129695052997
C756G	G765T	1.2867137937284756
C501A	C514A	1.86258570141115
G668T	C749G	G774C	1.3846159302078163
C791T	T795A	A803G	C805T	C808T	A812T	G817A	A819T	G820T	C831A	1.5832611133768353
T788A	C791A	C792T	T793C	C802T	C806A	A809C	C811A	G820A	A821T	C826A	G827T	2.027156741427357
C648G	C657A	G659T	1.4746607523629722
T744A	G751T	G762T	1.1283490191157401
T746C	G765C	G772C	G777C	1.1045943029238299
A736G	G852T	1.129797477420125
G573T	G576T	T577A	T578C	1.2336113197015863
A431G	G722T	G731T	1.5003676850177161
A272G	G273C	C274A	A275G	G276C	C277T	T278G	G279C	C280T	T282A	A284T	T285C	C286A	A287G	G288C	C290T	T291G	G292T	T293C	C294G	G295A	A296G	G297A	A298T	T299C	C300A	A302G	G303C	C305T	T306G	G307C	C309G	G310A	A311T	T312C	C313T	T314G	G316T	T318A	A320C	C321T	T322A	A323C	C324A	A326T	T327C	C329G	G330A	A331T	T333G	G334C	C336G	G337A	A342C	C343A	A344C	C345G	G346T	T347C	C348A	A350C	C351G	G353C	C354A	A355C	C356A	A358T	T359G	G360A	A361C	C362G	G363C	C364T	T365G	G367C	C368A	A369G	G370A	A372C	C373T	T374G	G375A	A376G	G377C	C378G	G379C	C380G	G382C	C384G	G385C	C386G	G387T	T389G	G390C	C391A	A392G	G393T	T394A	A395C	C396A	A397G	G398C	C399G	G400A	A401C	C402A	A404T	T405A	A406C	C408G	G409C	C411A	A412T	T413G	G414A	A416C	C417A	A420T	T422G	G423A	A424T	T426G	G427C	C430A	A431T	C616A	A617G	G618C	C619G	G622C	C623G	G624C	C625A	A626G	G627T	T629G	G631T	T632G	G633A	A634C	C635G	G636T	T637G	G639C	C640T	T641C	C642A	A645G	G647C	C648A	A650T	T651A	A652C	C653G	G654A	A655C	C657G	G659C	C660G	G661C	C662A	A663G	G664C	C666A	A667G	G668C	C669A	A670T	T672C	C673G	G676C	C678G	G680C	C681T	T683A	A684C	C686G	G687A	A688C	C689G	G690T	T691C	C692G	G693T	T694G	G696A	A697C	C698T	T699G	G700T	T701G	G704T	T705G	G706A	A707T	T708A	A710G	G711A	A712C	C714G	G716C	C717A	A718G	G719C	C720G	G722C	C723G	G724A	A725C	C726T	T727A	A728C	C729G	G731C	C732A	A733C	C735A	A736C	C738A	A740T	T741G	G742A	A743T	T744A	A745T	T747G	G748C	C749G	G751T	T752G	G753A	A754T	T755C	C756T	T757G	G759C	C761G	G762C	C763A	A764G	G767T	T768C	C769G	G770T	T771G	G772C	C791T	1.140041755065126
C749A	G759T	1.6445572748245607
C737T	G751C	T755A	0.623561300037646
G786C	G787C	G789A	C791T	T793C	T796C	T798A	C806A	A810C	A814C	G822A	C829T	0.9977911141967553
G786T	G789T	C791T	C792A	A794C	T796C	C800T	A815C	G817T	C818A	A823C	G824C	C826A	C828A	1.267422732353236
C657G	C677G	C681G	A684T	1.3325419562448324
G385C	T388C	G390C	G393T	A401G	G409T	A412T	A418T	A419T	T421A	C429A	T434C	1.519507407725404
G297C	T306A	C324G	A821T	1.184361560136438
G786T	T788C	A790T	A799C	C806A	A810C	G813A	A833T	T834A	1.374933301325244
G390T	C396T	A404T	C410A	A412C	T413C	A415T	A416T	A418T	T426A	C429A	C430T	A431C	1.3490877227442424
G753A	T768C	C776T	1.0257718355597638
G786C	T788C	C801A	C808A	A810C	C811T	A814T	G817T	C825A	1.252576488996904
G693A	G721T	1.1970775519181773
G307T	C737A	G772T	0.9650353452963567
A697G	A725T	T727G	A733C	C828A	1.7670401962919666
C791T	T795C	T797C	T798C	A799C	G807C	C808A	A810T	C811A	G813T	A815T	C818T	G820T	A823C	C826T	G832C	A833T	1.027806641312594
A697T	C717G	0.8184045331135181
T785A	T798C	A803C	C811T	A812T	G813T	A815T	G817A	G820C	G822C	C826G	C831T	1.1979749114023739
C735A	C763G	T779G	1.292458051736192
G787C	T793A	T796C	A799T	C800A	C802T	C808A	A809T	A810T	A812C	A815T	A821G	A823T	G827A	C828A	G830A	1.4216377465235333
C669T	C749A	T785A	C791T	T797C	G813T	G820T	G824T	G830A	T834C	1.2277240496033879
C304A	C464T	C465A	C474T	1.2494447482910107
G133T	T785C	C791T	C792A	A799T	C801T	C802A	C816T	C829T	G830A	1.3234770449778606
G636T	A709G	0.8803831220247464
T261C	C769T	1.718649519538388
G789C	C792A	C801T	A812T	C816T	G820T	G824T	G827T	C828A	T834C	0.9774935970231221
A790C	C792T	C802A	G804A	C805A	A823C	G824T	G827T	C828T	G830T	0.9699340018714652
A710G	C734G	1.056646995587163
G702A	C717A	A718G	0.6818000154817846
A736G	G777T	1.161097935237833
G787A	C792A	C802T	A809C	C816T	A819T	G820T	G827A	C831T	1.1757593358548102
T788A	G789C	A790T	A794T	A799C	C802T	C811A	C816A	C818A	G820A	G822C	G824T	C826A	G827T	G830T	1.3446464052944498
C760G	C761G	0.7537554176279236
C792A	T795A	C801A	C802A	G804T	A814C	A823T	C826T	1.2749090800245448
G817T	A819T	G822C	G832A	1.0248162958899363
C791T	T795A	T796A	C800T	C801A	A809T	G813T	A815C	G824C	C829A	1.058425862583101
C737A	C775A	1.327691940025561
T785C	A790T	A799C	C802T	A809G	A810T	C811T	C816T	C829T	C831A	1.0486210838653327
G787C	T798C	A803C	C805T	A809T	A810C	C826T	G830A	1.3212564459091058
C791A	T793A	A794C	T795A	T797C	C802A	C808A	A809T	C811T	G813T	G820T	G824T	G827T	G832A	A833T	0.9979877717211104
G620T	G777C	1.4436721787543354
G787C	G789T	C791T	C792T	A794C	C808A	A810T	A814C	A815C	A823G	C825A	C826T	C831T	1.3624028404183859
G787T	T788C	A794G	C800A	A803C	C805T	C808T	G820T	A821C	G822T	C826A	C828T	G832C	1.0629978965467428
T788C	A799T	C800A	C801A	C805T	C806T	A809T	G817T	A819C	G827A	T834C	1.0850127125494173
G385A	A395C	C396T	C399A	C408T	A412T	A418T	G423A	A424T	T425A	T426C	C428A	A431T	1.1492582746765716
A536C	C539A	A547C	C548A	A550T	C552A	G555C	A565T	C575T	0.8454299459642106
C666A	A794T	T796A	C806T	A819C	A823C	G824A	C825A	G827T	C829T	C831A	A833C	0.4353542911111384
G807A	A815C	G820A	A823C	G824A	C826T	C829G	G832C	A833C	1.2458657367847146
C625A	T727A	0.8174417042510316
G711C	G719A	1.2425347793515324
T701C	G716T	1.0808395867319196
G676T	C735T	T779A	1.0616749920044546
C791A	T795C	A809T	A812C	G813A	C818T	A819T	G820C	G824C	G830A	C831A	1.237138130922825
T798C	A803C	C805T	G807T	C808T	A814C	C816T	G820C	G824T	0.8642107569818119
G766A	C773T	2.026574225122349
T699C	G704A	1.200212026082864
G238A	C464T	C792T	A799C	G804T	C806A	A815T	A819T	A823G	G830A	1.3124480696030452
T498A	C503T	A507T	A526G	C800T	C802A	A823C	G824C	C831A	T834C	1.512220334897384
C735T	T768C	C775A	1.08672601933666
G237T	G238A	1.4110600847190427
C735T	C737T	C778G	0.7818007860628712
C749T	G767T	T779A	1.0287178807727662
T785C	C805T	A809C	A810C	G813A	G824A	G827C	G832T	A833C	1.7495604821200137
G702T	A707G	0.79599367727327
G646T	T788A	T797C	A810C	A823C	G830T	1.0093528072640432
T785C	C792A	T795C	C801T	C805A	A814C	A815T	C816T	G820A	G822C	C829A	C831T	A833T	1.4332208098460744
G787A	T788C	T793C	T796C	T798C	C802T	G807T	A812T	G820T	A821C	G822A	A823T	G824T	G832A	1.4930735531000237
C300T	T318A	0.8771659353920962
A790G	A794C	T797C	G804T	C806T	G813T	A815C	G817T	C829A	1.0847268820139722
C714T	G731A	0.9568570796582521
C791A	C800A	G807A	A809C	C811T	A812G	A815C	G817C	C826A	G827A	C828A	C831A	A833T	1.0246054283393418
A739G	T744C	0.9459257344984091
G654C	T683C	0.954430561282111
G731C	A733C	1.3240775336552553
G366T	A754T	1.0864363802057067
G789C	C791A	T795C	C800T	G804T	C805A	A812C	C818T	G822C	C828T	C829T	0.863137203246431
C557A	G780T	1.7168652073295652
C737T	C775T	1.4593217416676614
C499A	G787T	C800T	C802T	C816A	C818T	G824A	C826T	G830A	1.5091510187081325
G469A	C470A	G471A	1.0161886664946937
A790T	T793A	A803C	C806T	C808T	A809T	A810C	A821C	G824A	1.4969816575816657
A697G	G704C	C723A	0.9011257197800416
G624C	G631C	0.9512491260778374
G535A	A547T	C549T	C551A	C552T	A553C	C556T	G560T	G576T	C583A	A584T	1.0132871125611744
G393C	A403C	A419C	T422A	A424C	T425A	G427T	A431C	G432C	C433A	T434C	1.27361080193898
G624A	A794T	C802A	C805T	C808T	A810C	A812C	G817A	C818T	A819T	A821T	C825T	G830C	1.2127199617646711
G690T	C698T	0.9838521904692662
C508A	C530T	0.9644810458447218
T785A	A790C	C801A	G804T	A810T	A819T	G824T	1.810216193746485
C791T	T793C	T795C	T797A	T798C	A799C	C800A	G804A	C806A	C831T	1.1138423222046498
T747G	C773T	1.345941126005966
A790C	A815T	C818T	A821T	C825T	G832C	1.5972998818698319
C791T	T798C	A799T	C802T	G804T	C808T	A809C	G813T	A814C	C828A	A833T	1.1580424143556283
A736G	A739T	A743G	A745T	T747C	C749G	1.0356476876351146
G748T	G751C	C763T	0.7302970180621078
G786C	C792A	C805T	C808T	A814C	G817T	G822A	1.3167246110749125
C791T	T795A	T796A	A799T	G807C	C811T	A812C	A815C	0.8525465627157999
T798C	A799C	C801A	C805T	A809T	A814C	A815C	A819T	C826T	C829T	A833C	T834A	1.3896508972267536
G244A	A253T	T261C	C277T	G478C	A764T	1.6296954506660328
A287T	A302T	G789T	1.3624028404183859
T248C	A270T	0.9964551007246103
G787T	G789A	C791T	T797A	A799C	C801T	C811A	A814C	A815T	G822C	G830T	0.9911173816557177
G674T	C737G	C776T	1.371874495315622
C769G	T771G	1.0861055530497365
A740T	G750T	0.8087915274864704
T187G	C190G	T230C	1.2112646489298171
C791A	A803T	C808T	A812T	A815C	G820T	A823C	C828T	G830T	A833C	1.300047615425144
T149G	C150T	G151C	C152G	G153C	C154G	T155C	C156T	A157C	T158A	C159T	G160C	A161G	T162A	A163T	C164A	G166C	C167G	A168C	G169A	A170G	T171A	A172T	T174A	A175T	C176A	G177C	C178G	A179C	G180A	T182G	G183T	C184G	T185C	A188T	T189A	C190T	G191C	C192G	G193C	T195G	G196T	A197G	T198A	G199T	A200G	C202A	G203C	C204G	T205C	C208T	A210C	T212A	G213T	T214G	G215T	C216G	A217C	G218A	T219G	A220T	C221A	A223C	G224A	T225G	A226T	G229A	T230G	A232T	T233A	G234T	C236G	G237C	C239G	G241C	C242G	G243C	C245G	G246C	T248G	G249T	C250G	T251C	A253T	G255A	C256G	A257C	G258A	A259G	G260A	T261G	G262T	A263G	C266A	G267C	C268G	A269C	G273A	C274G	A275C	G276A	C277G	T278C	G279T	C280G	T281C	A283T	T285A	C286T	A287C	G288A	C289G	T291C	G292T	T293G	C294T	G295C	A296G	G297A	A298G	T299A	C300T	A301C	G303A	C304G	T306C	G307T	C308G	G310C	A311G	T312A	C313T	T314C	G315T	T317G	A319T	C321A	T322C	A323T	C324A	A325C	T327A	C328T	G330C	A331G	T332A	G334T	C335G	G337C	A338G	C343A	A344C	C345A	G346C	T347G	C348T	A349C	C351A	G352C	C354G	A355C	C356A	A357C	T359A	G360T	A361G	C362A	G363C	C364G	T365C	G366T	C368G	A369C	G370A	A371G	C373A	T374C	G375T	A376G	G377A	C378G	G379C	C380G	G381C	C383G	G385C	C386G	G387C	T388G	G390T	C391G	A392C	G393A	T394G	A395T	C396A	A397C	G398A	C399G	G400C	A401G	C402A	A403C	T405A	A406T	C407A	G409C	C410G	A412C	T413A	G414T	A415G	C417A	A418C	T421A	G423T	A424G	T425A	G427T	C428G	A431C	G432A	C433G	T434C	C435T	G436C	T438G	G439T	C441G	G444C	A447G	G448A	C450G	G451C	T452G	G453T	A454G	C455A	G456C	C458G	T459C	G463T	C464G	G467C	C468G	G469C	C470G	G471C	A472G	T473A	C474T	G475C	C477G	G478C	A479G	T480A	G481T	A482G	G483A	A484G	C485A	G486C	T487G	C490T	G491C	T492G	C493T	T494C	G495T	A497G	T498A	C499T	G500C	C501G	A502C	C503A	T504C	G505T	A506G	C508A	T510C	A511T	C512A	G513C	C514G	T515C	G516T	A517G	T519A	A520T	C521A	G523C	C524G	A526C	T527A	C529T	G532C	C534G	G535C	A536G	C537A	0.6562240348015226
C653A	T747G	1.160944776296369
A745C	G766C	T782C	0.9904310122778398
A794C	T798C	A803C	C818T	G820C	G830C	0.6281833851457417
C791T	A799T	A810T	A814C	A815C	G820T	G822A	1.5347550069773386
G439T	T793A	T795A	T796C	T798C	C805T	A809C	A812T	G813T	A815C	C825T	C829T	C831T	0.5762770308404784
G758T	G759A	1.0808395867319196
T768A	C778G	1.4655127328073705
A745T	G777C	0.8940004275994974
C692G	C732G	1.3163359817855342
G630T	A790C	A799C	G804A	G807T	G813C	A815C	G817A	C831A	G832T	1.2407597296667443
G491T	G719T	A733C	1.4139468859716182
A790T	C791T	C792T	T793C	T796C	G807T	A810T	C828T	A833T	1.4333334401651192
T752A	A764G	G766T	T768A	2.2734575005754665
G751A	A764T	1.0022682001200953
T785A	C792T	C818T	G824C	C826A	1.2304200652528547
G523T	C778A	1.6370233082514116
T785C	C792T	C800A	C801A	C806T	C808T	A809T	G820T	G822T	G827C	C829A	0.8724977094460211
C775G	G781A	1.3323713799575505
G777A	G780A	0.6554957062390347
T788A	A790C	T793C	G807A	C811T	G817T	A821T	C828A	G830A	1.2292850719335982
T785A	G786A	G789A	T793A	A794C	T796A	A799C	G804T	A812T	G813C	G817C	C818A	A819C	A823C	C825T	C826T	G827T	C831A	G832C	A833T	0.6732804734625745
T788C	T798A	C805T	C811T	A815C	G820C	A821C	C825A	C826A	1.0235223359203784
G789C	T793C	C800T	C802A	C806T	C808T	A815C	C829A	0.9865488721023264
A284T	G562T	G610A	0.9754120694393283
G786T	T796C	G807A	C825T	G832T	1.2452068971565893
C202A	A223T	A302G	0.7623476708924197
C239T	C493A	C529T	C530T	547.9301208631679
G786A	G789A	T795C	T798C	A799C	C802T	C805T	A809T	A810C	G813A	A815C	A821T	G830T	1.405024256807971
G215T	C735T	C773A	C784A	0.5668739091251327
G789C	T796A	A809T	A810C	C811T	A814T	A815C	C818A	A819C	A821C	C826T	C829T	1.0122748377234512
G631T	G675T	1.171666442759812
C792T	T796C	A809T	A810C	A814C	G820A	C825T	C829T	G832T	1.239193113846458
G316T	A617G	C776A	0.9012003224557418
A790C	T793C	T798C	G804C	G807T	A809C	A810G	G820C	G822T	A823C	C826A	G827T	C829A	G830T	C831T	A833G	1.3345060203526762
C239A	C280T	1.1670194873351292
C391T	G787A	T793C	T796C	C800A	A803C	A819T	G822A	A823T	C826A	C828T	C831T	G832A	1.2460271915552432
C737T	C756G	1.550769841832754
T388A	G393A	A395C	C396T	C399T	A404C	C408T	C411A	A416T	A418C	T421C	A431T	C433A	G449T	1.6129876485667678
G695T	G807T	A809C	A810T	A823C	C826A	G827C	G830A	G832C	A833T	0.9503691546383574
C738T	A740G	G762A	C773T	T782G	0.8974828711256118
T795C	T798C	A799T	A814C	G817A	A821C	C831T	1.2749090800245448
A736T	G767C	G777T	0.9532666215732305
T744G	T757A	1.4125718748181426
T785A	C792T	C802T	G804C	C806A	C808T	C811A	G813C	A821C	A823T	C825A	C831T	0.9194287599798937
A790C	C792T	A794C	T798C	C808G	A809C	C811T	A815T	C825T	C828A	G832T	1.1637390390221702
C386T	G387A	G393C	A397T	A404G	T413C	A415T	A416C	T421C	T422C	G423A	A424T	C428A	G780T	T785C	G786A	C792T	A794T	T795A	T798C	C818A	A819T	G822A	A823T	C828T	C831T	0.5552258151020134
G636A	T683C	1.096792938565601
C792A	A794C	T798A	C802A	C811A	C818A	A819T	G820T	C829A	C831T	A833T	1.0659804650972309
G716T	G787A	A799C	C800A	C801A	A803C	G804T	C805T	A814C	G817A	A819C	C828T	G832T	1.248563249979114
A223T	G229T	G742C	1.7930979319054887
G748A	C773A	G777A	1.2587417547343784
T785C	A790T	T796A	T798A	G804T	C811T	A815C	C818A	G824C	G827T	G832C	1.1128335513327356
T314G	A319G	1.301284594528537
C792T	A794C	T796C	T797C	A799T	C801T	C802T	C806A	G813T	G817A	C818A	A819C	A823T	C826A	1.0591851350813672
C619T	G638T	A740T	G777A	T779G	1.2951790160556367
G786T	T796C	C802T	A809T	A810T	A812T	G813T	G817C	G820C	A823T	C829G	A833C	T834C	1.1009558164648576
G786T	A794C	C801T	G807T	C811A	G813A	G817T	0.973144886013133
T757G	C773G	1.344936137336099
C791T	C792A	A799T	A810T	A814T	0.8611084619567491
C598A	G601C	C602A	1.368595580602106
G576T	G786A	T788C	A790C	T796C	A799C	C801A	G804C	C806T	A809C	A815C	G820T	A821T	C825T	C826T	C831T	G832A	0.7266148482231392
G786C	T797C	T798A	C801T	A812C	C816T	A819C	G822T	G824C	G827C	C828T	1.1754565860000736
T755A	G758C	1.1857950648085953
C685A	A688G	T699A	T727A	1.1580424143556283
T757A	G766T	0.9780763634760372
C286G	A301C	A319C	1.41357290015241
T785C	A790G	C792T	T793C	T795A	C800A	A803T	G804A	C806T	C816A	G817A	G824T	C825T	A833C	1.433196088486698
G758A	C760T	1.0069934037875026
C792T	T793A	T795A	T797C	C805A	1.1453166735385332
A645G	C666G	T671A	C681T	1.068431989435252
C386A	G387T	G393T	C396A	G398C	C399T	A401T	A404G	G409C	A415C	A416C	C430T	A431T	1.2274926567786295
C737T	T779G	1.5791487468485836
T785C	T788A	G789A	C800T	A815C	A819T	G820C	C825A	G827T	G832C	1.1745270038838223
C791A	T796A	C801T	A803G	C806T	A809C	A812C	C818T	A819C	A823C	C826T	G830A	C831T	A833T	0.8957234144187178
G558C	G568A	A572T	G579T	A584C	G596T	1.3821796558438142
G675T	T785C	G787T	T788C	G789T	T793C	T798C	C800T	C801A	A803C	C806T	A812T	G813T	1.0186484200350432
T637G	A644T	T671C	A684T	1.3952318245248532
A794C	A799T	C800T	C805T	C808T	C811A	A812C	A815C	C816G	A821C	T834C	0.6244346351917602
C642G	A644C	0.7750677576395937
T388A	A403C	A404G	A406C	C407A	G414A	A416C	A420C	C430A	1.2204858778748042
G787T	A794C	C801T	C806A	A810T	A819C	G820A	G822T	G827T	G830A	C831T	1.4832611569071137
T755G	C761G	1.0776735401732187
G258T	G555T	0.9000329645250995
G638A	G658T	A684T	1.1550806690503708
C713A	A790T	A794C	T795C	T796C	A803C	G804C	A810C	G817C	G822C	G824T	1.3640075551891968
G639T	C665T	1.5755679106879295
G449T	C775G	C778T	1.1512702364938991
C512A	G786T	G787T	T798C	A799T	C801T	A819T	G822A	C829T	G830T	C831T	A833C	1.031589507040933
T785A	A794C	A799T	G804T	C805A	C808A	A809C	A814C	A815C	A819C	G820C	A821T	A823C	C826T	C829A	G830T	C831T	G847T	1.2842745258730661
T691G	C723A	G807T	0.9235921096087831
G370A	A790T	C792A	T797C	A803T	C806A	A812C	A815G	C816T	C828T	C829T	G830A	1.3786219218519382
T752G	G753T	C761T	C763G	1.2831494895907236
G436T	C660T	G804T	1.4345648432538607
A697G	A707T	T727G	1.3584728322248714
G786C	G789C	A790C	C792T	A814C	G817A	C825T	G827C	0.8468990629627805
T788C	C806A	A814T	G817A	A819C	G824A	G830C	C831T	A833C	1.8430383252344213
C435A	G469T	C474T	1.0546457702167327
G786T	T788C	C791T	A803T	G804T	C805T	A809T	A812T	C816T	G817A	G820C	C825T	C826A	C831T	T834C	2.1287544381537282
A799C	G813A	A815C	C818T	A819C	A823C	G830T	0.7352650249877003
T785C	A809T	A810T	A814T	G817C	A819T	1.038603062202357
T746G	C776T	1.3042798523459291
C635A	G759C	G777A	1.5335323111233243
C735T	A740G	G781T	1.4738721637253447
G696A	A697C	C698T	G700T	T701G	G704T	T705G	C726G	0.9796129184881447
A790T	C791A	C802T	A803T	G804C	A810T	A815T	G820T	C825A	C826T	G827T	G832A	1.6356531276209436
G753T	G774A	1.0321989773865794
G787T	A794C	T796C	C800A	C801A	G804T	A809G	G813A	A814T	G817T	C818T	A819C	A823T	C825T	C826A	G827T	C828A	G830A	A833C	1.2386123434956355
C343T	A349T	0.967106640671627
G789A	A790T	T793A	T795A	A803C	C806T	C811T	A819T	A823C	G824A	C828T	C831T	A833C	1.2012888115722284
C737T	C756A	C760T	G767C	G774T	1.3322611846569172
C698T	T755C	1.0615388798259924
G387A	G398C	1.1484718158898792
G722C	G724T	C729T	1.430150741226076
C499T	G505C	C509G	A511C	1.371060249772215
C773T	C776T	C778A	1.1532372591093392
G624T	A644G	A655T	T683C	1.3713660170000859
T741G	T752A	C778T	1.7969623671035608
G160C	T171G	G594T	1.4050437330280805
C692T	C714G	C720A	0.9292932954705657
C391A	A412T	1.1808049188147067
G687T	G786C	A803C	G807T	C808T	C811T	G813T	A814C	C831A	T834C	1.6649966043310531
T788A	A794G	C800A	C802A	C808T	A809C	A814T	G817T	C818A	G822C	A823C	G824A	G827T	C829A	1.3852181989899859
G786C	G789T	A794T	A799G	C811A	A814C	C816T	A821C	G824A	C828T	C829T	0.5221447278898163
C685A	T795A	A799G	G807T	C808T	A814T	A815T	C816T	A833C	1.3087465641690317
C313A	C396T	C402A	T405C	T422C	G423T	C428A	C433T	T434A	1.5684547372762458
A223T	G229T	C792A	C800T	G807C	A810C	G813A	A814C	C818A	A819T	A833T	T834C	0.8403791105628651
C580A	C635G	C640G	A644G	A667C	T672C	1.4806021736053692
C791T	T798A	A799T	C800T	C802A	A803C	C806T	G807T	A809C	A814T	C818A	A821T	C825T	C829A	1.0069934037875026
T788A	G789T	C791T	C792T	T798C	C811A	A815C	C816T	G817C	G830A	C831A	1.1533822839155652
C328A	C738A	T747C	C756G	G758A	1.6775380768703023
C800T	G804A	C806A	A810T	A812C	A821C	G822C	C825T	C826A	G832T	0.8777338592915519
T389A	C391T	A395C	C396T	G398C	G400T	A401T	T405C	A412C	T413C	A416C	A419T	A420G	T422C	0.8899964305626437
C738T	C778G	1.1962738465654519
A688T	A733T	1.3564678812878124
C383G	T744C	C749T	1.6408963362530387
C802T	A803C	C808T	G817C	G820A	C828T	1.3625407912932765
A743T	G804T	0.9468271312341613
C250G	A272G	1.6083922421605947
A536C	C537T	G540A	A545T	C548A	G562T	C563A	G576A	G581A	1.4257306106388388
A790C	T793C	A794T	A799C	C801G	A812C	A819C	G820T	A821C	G822T	C826T	C829A	G830T	1.06368340281554
T747G	C763A	0.9434154088436889
G146C	C147G	G148T	T149C	C150G	G151C	C152G	G153C	C154T	T155C	C156A	A157T	T158C	C159G	G160A	A161T	T162A	A163C	C165G	G166C	C167A	A168G	G169A	A170T	T171A	A173T	T174A	A175C	C176G	G177C	C178A	A179G	G181T	T182G	G183C	C184T	T187A	A188T	T189C	C190G	G191C	C192G	G194T	T195G	G196A	A197T	T198G	G199A	A201C	C202G	G203C	C204T	T207C	C209A	A211T	T212G	G213T	T214G	G215C	C216A	A217G	G218T	T219A	A220C	C222A	A223G	G224T	T225A	A228G	G229T	T231A	A232T	T233G	G235C	C236G	G238C	C240G	G241C	C242G	G244C	C245G	G247T	T248G	G249C	C250T	T252A	A254G	G255C	C256A	A257G	G258A	A259G	G260T	T261G	G262A	A265C	C266G	G267C	C268A	A272G	G273C	C274A	A275G	G276C	C277T	T278G	G279C	C280T	T282A	A284T	T285C	C286A	A287G	G288C	C290T	T291G	G292T	T293C	C294G	G295A	A296G	G297A	A298T	T299C	C300A	A302G	G303C	C305T	T306G	G307C	C309G	G310A	A311T	T312C	C313T	T314G	G316T	T318A	A320C	C321T	T322A	A323C	C324A	A326T	T327C	C329G	G330A	A331T	T333G	G334C	C336G	G337A	A342C	C343A	A344C	C345G	G346T	T347C	C348A	A350C	C351G	G353C	C354A	A355C	C356A	A358T	T359G	G360A	A361C	C362G	G363C	C364T	T365G	G367C	C368A	A369G	G370A	A372C	C373T	T374G	G375A	A376G	G377C	C378G	G379C	C380G	G382C	C384G	G385C	C386G	G387T	T389G	G390C	C391A	A392G	G393T	T394A	A395C	C396A	A397G	G398C	C399G	G400A	A401C	C402A	A404T	T405A	A406C	C408G	G409C	C411A	A412T	T413G	G414A	A416C	C417A	A420T	T422G	G423A	A424T	T426G	G427C	C430A	A431G	G432C	C433T	T434C	C435G	G437T	T438G	G440C	C443G	G446A	A447G	G449C	C450G	G451T	T452G	G453A	A454C	C455G	G457C	C458T	T462G	G463C	C466G	G467C	C468G	G469C	C470G	G471A	A472T	T473C	C474G	G476C	C477G	G478A	A479T	T480G	G481A	A482G	G483A	A484C	C485G	G486T	T489C	C490G	G491T	T492C	C493T	T494G	G496A	A497T	T498C	C499G	G500C	C501A	A502C	C503T	T504G	G505A	A507C	C509T	T510A	A511C	C512G	G513C	C514T	T515G	G516A	A518T	T519A	A520C	C522G	G523C	C525A	A526T	T528C	C531G	G533C	C534G	G535A	A536C	C539G	G540A	A541G	G542A	A543G	G544A	A545C	C546A	A547C	C549A	A550C	C552A	A553C	C554G	G555C	C557G	G558C	C559G	G562C	C563G	G564A	A565T	T566G	G568C	C569G	G570C	C571A	A572G	G573A	A574C	C575G	G576T	T578G	G579C	C580G	G581T	T582C	C583A	A584G	G585C	C586T	T588A	A589C	C590G	G591C	C592T	T593G	G596T	T597C	C598A	A599T	T600G	G601C	C602G	G603C	C604T	T605G	G608C	C609G	G610A	A613C	C616A	A617G	G618C	C619G	G622C	C623G	G624C	C625A	A626G	G627T	T629G	G631T	T632G	G633A	A634C	C635G	G636T	T637G	G639C	C640T	T641C	C642A	A645G	G647C	C648A	A650T	T651A	A652C	C653G	G654A	A655C	C657G	G659C	C660G	G661C	C662A	A663G	G664C	C666A	A667G	G668C	C669A	A670T	T672C	C673G	G676C	C678G	G680C	C681T	T683A	A684C	C686G	G687A	A688C	C689G	G690T	T691C	C692G	G693T	T694G	G696A	A697C	C698T	T699G	G700T	T701G	G704T	T705G	G706A	A707T	T708A	A710G	G711A	A712C	C714G	G716C	C717A	A718G	G719C	C720G	G722C	C723G	G724A	A725C	C726T	T727A	A728C	C729G	G731C	C732A	A733C	C735A	A736C	C738A	A739C	A740G	T741G	G742A	A743T	T744A	A745T	T747G	G748C	C749G	G751T	T752G	G753A	A754T	T755C	C756T	T757G	G759C	C761G	G762T	C763A	A764G	G767T	T768C	C769G	G770T	T771G	G772C	C773G	G774C	0.8908018571966371
G495C	A740G	T783G	0.8289674549617295
C760T	C773A	C778A	1.4380918871082964
T757A	C763G	C775G	1.2219974194876944
G787C	A790T	T796C	T797C	T798A	C800T	C802A	A803C	A809T	C811A	C825T	C829A	1.3101939724461487
G446T	G690C	0.755245052840627
G385A	C391T	A392G	A395T	A412T	A415C	T426C	C429T	1.0877791667430394
A790C	C792T	A803T	G804A	G817T	C829A	C831T	1.160969227534286
A799T	C800T	C805T	A810T	G813T	C816T	C826A	G827T	G832C	A833T	T834A	0.951815683032023
G786A	C791T	A794T	T796C	T797C	T798C	A799T	C801T	G813A	A814T	C826A	C829A	0.9926077837333955
T785A	A790T	C792A	T795C	T797C	C800A	C802T	C806T	A814C	C816T	G817C	G822T	C828A	0.9926077837333955
G478T	C749T	C763A	1.1862873512911312
G789T	C791T	C792T	T796C	T797C	A799C	C800A	G804T	C806T	A809T	A814C	A815T	G817T	C818A	A821C	A823T	C825A	C828T	G830A	0.9901477892260017
T487C	T510G	0.8561403063329547
T757G	G770T	C784A	1.0487931299824556
T785A	G787A	G789A	C805T	C806T	A810C	G817C	G820T	G822A	G827A	1.2867137937284756
G787T	A794T	T797A	C800T	C811A	G817C	G820T	G822C	C825A	C828A	G832T	T834C	1.282395962205897
T699C	C723G	0.7138617622740173
G445T	C470T	C477G	1.3432077807401452
C245G	A253C	G258T	A264T	A271G	A272T	1.8032777255172798
C738T	T771G	0.837860144753426
G385C	T388A	T394C	G400T	C402A	A403T	C407T	C410A	C411T	A419C	T426A	G427T	0.97621336087894
G297T	G786C	C792T	T793A	A794T	T797C	A799T	C801A	A810C	G813A	A814T	C818A	C826T	C828T	C831A	1.078443046628301
T785C	G789C	C791T	T793A	A803C	G822T	C826T	C828T	1.1677331458565121
G695A	C791T	T796C	C801A	A810T	A812C	A814T	A815C	A819T	A821G	G827A	G830A	G841A	1.873303905575281
A733C	T785A	G786T	G787C	A799C	C808A	A809T	A815T	C818A	G820A	G824T	C825A	G827A	1.263318997478867
G711C	A712T	A733G	0.8908018571966371
C609T	G687T	A712T	G731A	1.7816037143932741
C305T	C720G	A728T	1.5649221815616596
G789A	C792A	T798C	C801A	C802T	C806T	C808A	A810C	G813T	A815T	G820A	A821T	1.2430963769919172
G787C	A790C	T793A	A803C	A810T	C811A	G813T	A821T	C831T	1.9597640858326015
G787T	A790G	0
C152A	G787A	A790T	C792T	T797C	A799C	C805A	A821T	A823C	C825T	C826T	C831A	T834C	1.489598126349563
T459A	G469C	G471C	C657T	1.2918748417855466
G789A	T796A	C800T	A803T	C805A	C806A	A810T	G813C	A814C	G817T	G824T	C826T	G830T	1.3581978933800576
A736C	G748T	G766A	1.3040141472575981
G659C	A684C	0.8925182384243762
C760G	A764T	1.4088107230603748
G535T	G542C	G544C	A547C	A550T	C559A	G562C	C571T	T578C	C583A	A584C	G813C	0.7237765089722675
G690A	A707T	C723T	T727G	1.1708149409845505
C735A	C756G	C761G	1.043908426402309
C791A	T793C	C801T	G804C	G807C	A815T	G820T	C826T	G827A	A833T	1.4265739886989621
C732T	C734A	1.1340528351505208
G199C	A232C	C539G	G540A	A541G	G542A	A543G	0.9264339314845025
C726T	C734A	1.4729486849260183
C769A	T785C	G787T	C802T	G804C	G817T	A819C	A821C	G830C	G832T	1.350238529343222
C749T	C756G	1.181675933015947
G390C	C399A	A401T	T413C	A424G	G427A	G471T	1.129235389122901
A643T	T683A	1.396132943033696
G759C	C761G	G774C	1.3435851216280768
C499A	T795A	C800T	C808A	A814C	A815T	G817A	C818T	G822T	G824C	G832T	A833C	0.9908384293951897
G310T	A311G	G315A	0.9750135541842069
C580A	G716A	G789T	C801A	A803C	G804C	C811T	A821T	C826T	G827A	C831T	G832C	1.0748297857791758
C792G	A803C	C805A	C816T	C831A	1.2239472672051355
G787A	A810T	G813A	C816T	A823G	G824A	C828T	G832A	1.4163108664781063
T795A	A799T	G830T	C831T	A833C	1.0568835593858406
G787T	G789T	C800A	A803C	A809T	A814T	G820A	G824T	C826T	G830T	1.43532017553937
A743T	G777A	1.4319484514860334
T788C	C791A	C792T	C800A	A803C	G807A	C811A	C816T	A821C	G824T	G827T	C828A	1.6486020482146093
C761A	G789T	A790T	C791T	T793C	A794C	T796A	C811A	A819T	G820T	G822C	G830A	1.1580424143556283
T671G	G680C	1.4951251828535106
C635A	A670C	C678T	0.9366519527876405
C549T	A550C	C559T	G560A	G564C	G570T	0.6895524008422304
C735A	G774A	C775A	1.3145346325117941
T755A	C784T	1.3601169296123148
T788C	T798C	C816T	A819C	A821T	G822C	C825A	G827T	C828T	C831A	1.3598225320085027
A652C	G668T	1.2889515568480034
T488G	C509A	C525A	1.359670583126754
C735A	C756G	1.0007773951221477
G789C	C791A	C808A	A810T	C811T	A814C	C818T	G820A	C825A	A833T	1.206294181620446
A736T	G753A	T755A	T768G	1.2511130168268974
G706A	G719T	1.1935256081102574
T788A	T795C	T796A	C811A	A814T	G817A	A821C	G824C	A833T	1.857822055115981
G687T	A728T	G807T	0.9207676689066157
T788A	C792T	G807A	A819T	G827T	G832A	1.2867137937284756
T746G	C763A	A764G	C769A	C775G	1.5270888980513777
T788C	T796A	T797A	C811A	A812C	G813A	A814C	G820C	G824A	C826T	C828A	G832C	A833T	1.3280302916922342
T785A	G787T	T788A	T793C	A799C	A803C	A810C	A814C	C825A	C829T	1.1739060090728284
G591T	G766T	0.901799410989188
G786C	A790T	C801T	G804T	G813T	A814C	G817T	G820C	A821C	G822A	G824C	C831A	G832C	1.1543188053062532
A745G	T782G	1.8340724101705628
G244C	A275T	0.9305697972500584
C791T	C792T	T797C	C801T	C811A	A814T	A823C	C826A	G827C	G830A	0.9102516794061706
C756G	T783C	0.8483827211396543
G786T	G789A	C791A	A803G	G804C	A810C	C818T	G827C	1.2951790160556367
C681G	T682C	T683C	1.3337005333871
G742T	G770A	C775A	1.4658764738678838
T785A	G786A	C791A	T795A	C800A	C801T	A803G	C818A	A819C	G827T	C828A	C831T	A833C	1.2377627254888055
A447T	G467T	A472T	C653T	C738T	G767C	1.1735420260200438
C362A	C583G	0.8113672966822872
G786A	G787C	T788C	C792T	T797C	C802A	C808A	A810C	A819G	A821T	G824A	C825T	G827A	C828T	G830C	0.9841861761348523
A311C	T333C	1.354232508541814
T788C	A790T	C801A	C802T	G804T	G827T	G832T	1.1398705647723015
T788C	C791A	T796C	T797C	G813T	A815C	C818T	A819T	G820T	G827T	G830T	1.077248757540119
G385T	C386T	G387T	A397T	A401G	C402T	A403C	C411T	A412C	G414A	A418T	A424C	A431T	G432T	G646T	0.9498139676102944
G191T	G196A	A740G	C761A	A764G	G767C	1.011881721281617
T566C	G567T	G568C	C575T	G576C	G581A	1.1868136544638426
G533T	A764T	1.1870881891976994
A794T	C802A	G804T	C805T	A821T	G824A	C831T	T834C	0.9456793355053124
C737T	G762A	C769G	C775T	1.691522627710468
G789T	T797C	A799T	C801A	C802T	A812G	A819C	C825T	A833C	1.0722614947737297
G789T	A794C	T795C	T796C	T798A	C818T	A823C	C825T	G827A	C829T	G830A	T834C	1.5482072421313593
T795A	T798C	A799C	C801T	C811A	G813A	A815C	C816A	C818T	G822A	A823C	C826A	A833T	1.2013705318995462
G693A	G696T	G722C	1.508374573320356
T155C	C167G	G690T	C749T	1.3637625238918576
C792T	A794C	T797C	T798C	C800A	C801A	C802T	C806T	A814T	G817C	G827C	1.7156183916379675
C642G	A643C	C677G	0.6739929395720586
C391T	T394A	C399A	A401C	A403C	A404C	A406C	C407A	A420G	T425A	G427A	C429A	A743C	0.6473529024348231
C735T	C756G	C784G	1.6083922421605947
A799T	C802A	A809C	C811A	A812C	G824C	C828T	G830C	C831T	1.266196717290892
G786T	T795A	C801A	C806T	A810T	A812C	G820C	C826A	G827C	C829A	G832T	T834C	1.0013591578863519
T795C	A803C	A812C	A815C	A823C	C825T	C828A	1.4335731380521823
G767T	G780T	1.1175170700568628
G786C	A799T	A815C	A821C	A833T	1.7073702262935544
C305T	C514T	C529T	1.2955999387127883
T788C	C792A	T795C	A799C	C805T	C816T	1.1741091714384704
G166A	G854T	1.203530168765669
C635A	A790C	A794C	A799T	C801A	A809T	G817A	1.4129225629697855
G96C	C103T	0.7943251217601781
C735T	C763T	C775A	1.447553017944535
C490T	G491C	C522T	0.9682628882572142
G193T	A200C	1.3746546645228679
A395C	C396T	G409T	C410A	A412C	A419C	T426A	G432T	T434C	1.123677519346488
C391T	A392C	A401C	C402T	T405C	G414A	A418C	T422C	T425A	C428A	T699A	0.8707085822222768
C791A	G804A	A810T	C811A	A815T	C816A	G820A	C829T	G830T	T834C	1.3598873255727095
T793C	T796C	C800T	G804A	C806A	G817C	G822T	C825A	C826T	G827A	C829A	G830T	T834C	0.8716448280096126
C493A	C525T	1.1940904272538577
T281C	G288A	T306A	0.7036716059452601
G414T	A739G	G780C	1.054134837514876
T438G	G440T	G446A	1.0012889092520338
G636T	A643C	C662T	G675T	1.1788455714997412
T785A	C791T	A794C	A799C	G807A	A815C	G822T	G832T	A833T	1.1170537485810805
T389A	A397C	C402T	A404T	C408T	G414A	A415C	A418G	A431T	1.2183754283559467
C503G	T528A	C529G	0.8874985128559819
C791T	C792T	T795C	C802T	A803C	C808A	A810C	A819T	G820A	A821G	G824A	C825A	G830A	7.208971087557414
G758A	C761G	1.1832172494503157
C792A	C800T	G813A	G820A	A821C	G822C	A823C	C826A	C831A	T834C	0.7291378164461362
C656A	G659A	T672C	1.2989974576304182
C792A	A799T	C801A	G827T	C828A	C831T	T834A	1.152722158240671
G722T	C828A	1.1146404840049913
C615A	T744G	T747G	G750C	C761T	T779A	G840T	1.2650883518170728
G437T	A447C	T461A	1.3439010734497412
G249T	C250G	T251C	A253T	G255A	C256G	A257C	G258A	A259G	G260A	T261G	G262T	A263G	C266A	G267C	C268G	A269C	G273A	C274G	A275C	G276A	C277G	T278C	G279T	C280G	T281C	A283T	T285A	C286T	A287C	G288A	C289G	T291C	G292T	T293G	C294T	G295C	A296G	G297A	A298G	T299A	C300T	A301C	G303A	C304G	T306C	G307T	C308G	G310C	A311G	T312A	C313T	T314C	G315T	T317G	A319T	C321A	T322C	A323T	C324A	A325C	T327A	C328T	G330C	A331G	T332A	G334T	C335G	G337C	A338G	C343A	A344C	C345A	G346C	T347G	C348T	A349C	C351A	G352C	C354G	A355C	C356A	A357C	T359A	G360T	A361G	C362A	G363C	C364G	T365C	G366T	C368G	A369C	G370A	A371G	C373A	T374C	G375T	A376G	G377A	C378G	G379C	C380G	G381C	C383G	G385C	C386G	G387C	T388G	G390T	C391G	A392C	G393A	T394G	A395T	C396A	A397C	G398A	C399G	G400C	A401G	C402A	A403C	T405A	A406T	C407A	0.7524004387056341
T785C	T793C	G817C	G824C	1.1977896957388918
T788C	A799G	A803T	A815T	C818T	A821T	A823C	C826A	G830T	0.9626758456746052
G786C	A790C	A794C	C806T	C808A	A812T	G813T	A815C	C826A	G827C	G832A	1.4963469398977218
G786A	T788C	T793C	T796C	C801A	G804A	C805A	G807C	A809T	A814C	G822A	C826A	G827T	1.2494668154889672
G789A	C792A	A803T	C816T	G820T	G824C	G827T	C828T	C829A	C831A	T834C	1.3426578717166704
T746C	G780C	1.1776702518870794
T796A	C808A	C811A	A819T	A823C	C829A	1.2893668118598747
T186A	A197T	1.3635015523864653
C686T	C689A	C723A	C726G	G730A	G731T	0.9059515486455595
G786T	T793C	A799T	C801T	C806A	A810T	A821C	G827C	C829A	1.1979749114023739
A201G	G715A	T727G	G731T	1.86293779700688
G702T	C713T	0.7237765089722675
A790C	T796A	A799C	A809C	C816T	C826T	G830A	A833C	T834C	1.38629019372681
C800T	C801T	G804A	A809C	A821C	G824T	C828A	1.1334032140501893
G772T	T785C	A790C	A799C	C801T	C805T	C808A	C811T	G813T	C816T	G820T	G824A	A833T	T834C	1.3799539237088
G560T	C657G	G659C	C660G	G661C	C662A	A663G	G664C	C666A	A667G	G668C	C669A	A670T	T672C	C673G	G676C	C678G	G680C	C681T	T683A	A684C	C686G	G687A	A688C	C689G	G690T	T691C	C692G	G693T	T694G	G696A	A697C	C698T	T699G	G700T	T701G	G704T	T705G	G706A	A707T	T708A	A710G	G711A	A712C	C714G	G716C	C717A	A718G	G719C	C720G	G722C	C723G	G724A	A725C	C726T	T727A	A728C	C729G	G731C	C732A	A733C	C735A	A736C	C738A	A740T	T741G	G742A	A743T	0.5361307473868648
T755G	G777T	C784A	1.0760571106844332
A740G	G748T	1.1959129924498741
T785C	G787T	A799C	G804T	C806A	C808A	A809T	A812C	G827C	G832T	A833C	1.4218291355577986
T785A	T788C	G807A	G813C	G817T	A821C	G832A	T834C	1.054217922034089
C735T	C760T	C763A	1.0711892332789559
C714T	C732T	1.1266023488075114
T793C	G807T	C808A	C811G	G822A	C825G	C826A	G827A	C828T	G832T	0.9389533089369958
G789C	T795C	T796C	G807A	G813A	A814T	A815C	G830T	A833C	0.8384017479497761
C435G	T473C	A799T	C802T	G804A	C806A	C808A	G813T	A815T	C816T	G827T	G832C	0.9650353452963567
C386T	G387T	A392T	A401C	C402A	A404C	A419C	G423T	C428T	1.6543463062223258
C792T	C801A	A821C	A823C	G824T	C831A	1.0206475516354687
A745T	C749T	C784T	1.5760340550402039
A794G	T795C	T797C	C800T	C801T	C802T	C808A	A823T	G832T	A833C	1.0580121725840457
G535C	C549A	C554T	C557T	C559A	1.0811599304150055
A790T	C791T	T796A	T798A	C802A	A809C	A812C	C826T	C828T	G832T	1.1658145110962699
T788C	T793A	T798C	A803C	C808A	A812T	A823C	C828T	1.0738739180741412
T785C	A790T	C792T	A799G	C800G	A809C	C816A	G827T	A833T	1.266196717290892
A745C	G748A	T779A	2.2077787036276364
C653A	G676A	0.6109917032796566
A454T	G469T	T473C	1.4349726581025726
A799T	A815C	A823C	G824C	C828A	G830T	0.8783329509923873
T785A	G787C	T788C	G789A	A790T	A794T	C802A	A815C	G817T	A821C	G822A	G827T	1.1266023488075114
C737A	G780A	1.0669604267096797
T389C	C391A	A397T	G400T	C402T	C407T	C410A	A418C	C428A	G432C	1.2623705597930721
T785C	T795A	T796C	G804A	C805A	C808A	A809T	C818A	G830T	C831A	A833T	1.5696358025904598
A541C	C546T	A547C	C549T	A553C	G561C	G562A	C563A	A565T	G568T	G576T	G581T	A584C	0.4872950753476653
C792T	A799C	C800A	C801A	G804C	G813C	A814C	A815C	G827T	C829T	C831A	G832A	1.381524283792679
C791A	T795C	C801T	A803T	C805A	A809T	A812G	C818T	G822T	C831T	T834C	1.3161291972428433
G638C	G639A	C656A	1.2967368807292818
T788A	A790T	A794T	T795A	C801T	C808T	A810T	A812C	C818A	A821T	G827C	1.2893424225205665
T206G	C586T	0.8989370339746884
C738G	T779A	0.9845704737436514
T389A	T394C	A395C	G398A	G400A	A416C	T421C	T425C	G432A	T434C	1.2938305735610447
T785A	G787A	T795C	T798C	C806T	A814T	A815T	A819C	G820C	G822C	G827A	1.3823479270461327
T785C	C791T	C792T	A794T	T797A	C806T	A812C	A814C	G817T	C826T	G827C	C831A	1.0386309516508587
A794T	T796C	A799G	C800A	G813A	C816T	C825A	C828A	C829A	C831T	T834C	0.5411413151194524
C737T	T779A	1.4587166658978348
C769A	G777T	C784A	1.3666339051401823
T741G	G742A	G781T	0.8106296900489397
A228C	G787T	A794C	A799C	C801A	C806T	A812C	C826A	C829T	C831A	G832C	1.9155588808890087
C717A	T785C	A790C	T797C	A799T	C802A	A814T	A815G	A819T	G824A	C826A	0.9333109596079294
T785C	G786T	A790T	T793C	T798A	A815C	A823T	C825T	C826T	G832A	1.3624028404183859
T785C	T793C	T798A	C801T	C806T	C808T	A814T	C816T	C818A	G820T	C825T	C831T	G832A	A833T	1.2145322882266343
T752C	A764T	1.3674301571726974
C800A	C806T	G807C	A812T	A815C	A833C	1.4186844392390885
A794C	T796C	A799C	A821C	G827A	G830T	1.3774072769868704
G432T	T768A	G777T	G781T	1.0102713771071234
G636A	C653G	0.8591927590380466
A764G	C776T	T783G	1.0732078862077754
A200T	C455T	1.2966498075796609
C737A	C760G	1.32910287726257
G789A	A790T	T798A	G817T	A819T	A821C	C826T	1.6543463062223258
G695C	C726T	1.0281684987269595
C391T	A392C	A401C	C402T	T405C	G414A	A418C	T422C	T425A	C428A	1.5088500512776915
T637C	G654C	C681G	1.0789215040580387
A743T	T752A	G780C	1.4602286135482525
C435A	C458A	G469C	G476T	1.2663621711388244
G680A	A740T	1.3542739451891594
G664A	A667G	1.408101887476445
G786C	T788A	T796C	A803T	C818A	A823T	C825T	C826A	G827C	C828T	C829T	1.4402788821759696
A106T	G108C	C109A	1.5206617562245623
C792T	T798C	A803T	G804T	G807T	C811T	C816T	G822T	C828A	G832T	A833T	T834A	1.01896716602041
T388A	G390C	T434A	1.3300097806698399
A799T	C801A	A810G	A812C	A814G	C816T	C818T	T834C	0.7471241382939536
G804T	G830T	0.7294755366019704
C692G	G721A	1.4591955355151347
C609T	T793C	A799C	C801T	C818A	A819T	A821T	C825A	C826A	G830C	1.567275448000098
A790T	C792T	T793A	A799C	A803T	G807T	C816T	C818A	A821C	A823G	T834A	0.783637724000049
T641C	A644G	G659A	1.0527658312323893
A497C	C509A	1.1336377135772293
G393T	G398A	C410A	C411T	A412C	C417T	T422C	C429T	C430A	1.3261453454717678
C493T	C522G	1.5004536265737374
A754G	C761T	0.8251407866416024
C791T	T797A	A799C	C800T	A803C	A812C	G820C	A823C	G827A	C828A	C831T	A833T	1.1013083479462746
C714G	C726T	1.478533857442979
T785A	G787T	G789A	T793C	T796A	G820T	C826T	C831A	G832C	1.2565992155773837
G246T	C490T	1.1390581124809456
C351A	G742T	T746G	C761A	1.7747776465220353
G366C	T691C	A725G	G753T	0.6664992312838147
T785C	T796C	A799T	C800T	G804T	C805A	A809C	A810T	A823T	C825T	C831T	0.8672564336583999
T788C	G789T	C801T	A803G	A810T	A812C	G817T	A821C	T834C	1.1426604468025174
G636A	G742T	T757C	T782G	0.9343618502135874
A709C	G711A	1.839880471406138
T788A	A790T	C791A	A815T	C826A	C828A	0.7720282762370854
G117T	T771C	G774T	G822T	0.8492311038607939
G787T	A790T	T797C	T798C	A799C	C805T	C808T	A823C	C831T	0.868531810766721
G453T	G457A	0.7604406098020072
T785A	T798A	A799C	A803C	C805T	C806T	A810C	G813C	A819T	G822C	C826T	C829T	C831T	A833T	T834C	1.1710541268764778
C792T	A799C	C802T	G804C	C808T	A812T	G813T	A819T	G830T	T834C	1.204080797800959
A644T	C666G	C673G	0.8578091958189837
C391T	A397C	A401C	C408A	C410T	G414C	A415C	A420C	T426C	A431T	G432A	1.224146315386499
A472G	C508T	2041.2127949990115
T459A	G661A	1.1069523078399386
G786T	T793A	T798C	C800A	G817T	G822T	C825T	G827T	C829T	0.9995008933426552
G787A	T795C	T797C	C800A	A803C	A812C	A814C	C816G	A819T	A823C	G824A	C831T	G832C	T834C	0.7181658383600794
C386T	T388A	C391A	A392C	C396A	A397T	G398A	A406T	G409C	A415C	C417A	A418T	A419G	T425C	G432C	1.2540507916732564
G766C	G772T	1.0970928136000688
G387A	T389C	C410T	A419T	T422C	C428A	G432A	1.017837046377764
C760T	A764G	0.6864356792009212
A790C	A799T	C808A	A815T	C828A	G832T	A833C	1.0435847338669904
T796C	T797C	A799C	C806T	C816A	A821C	G822A	G827T	C828A	C829A	G832A	1.993351696841655
G456T	C791T	T796A	C802T	A810T	A815C	C818A	G820T	G824C	G830T	1.4620209334316188
A497C	A518G	C521T	0.7930309216506647
A790C	T796A	C801T	G804T	C818A	G820A	G824T	C825T	C828T	0.7639863150262824
G624T	G759C	C775T	1.239376496969234
T785A	T796C	A803C	C808T	A809C	A815T	A819C	A821C	G822A	G824A	C826T	C828T	G835T	1.6052073070276034
G789A	T793C	A794C	A809T	C818A	A819T	A821C	G830A	T834A	1.372401447836515
G751A	G787T	T788C	C791A	C805T	C806T	A810C	A815T	C818T	G830T	1.0313354835228241
C209T	G224T	1.749930759470727
A357G	C384T	0.6352897257436831
T438A	G476A	G481T	0.9577794404445044
C242A	A257T	0.9698847691420671
A127G	G128C	C129A	A130G	G131C	C132G	G134A	A135G	G138C	C139G	G141C	C142T	T143G	G146C	C147G	G148T	T149C	C150G	G151C	C152G	G153C	C154T	T155C	C156A	A157T	T158C	C159G	G160A	A161T	T162A	A163C	C165G	G166C	C167A	A168G	G169A	A170T	T171A	A173T	T174A	A175C	C176G	G177C	C178A	A179G	G181T	T182G	G183C	C184T	T187A	A188T	T189C	C190G	G191C	C192G	G194T	T195G	G196A	A197T	T198G	G199A	A201C	C202G	G203C	C204T	T207C	C209A	A211T	T212G	G213T	T214G	G215C	C216A	A217G	G218T	T219A	A220C	C222A	A223G	G224T	T225A	A228G	G229T	T231A	A232T	T233G	G235C	C236G	G238C	C240G	G241C	C242G	G244C	C245G	G247T	T248G	G249C	C250T	T252A	A254G	G255C	C256A	A257G	G258A	A259G	G260T	T261G	G262A	A265C	C266G	G267C	C268A	A272G	G273C	C274A	A275G	G276C	C277T	T278G	G279C	C280T	T282A	A284T	T285C	C286A	A287G	G288C	C290T	T291G	G292T	T293C	C294G	G295A	A296G	G297A	A298T	T299C	C300A	A302G	G303C	C305T	T306G	G307C	C309G	G310A	A311T	T312C	C313T	T314G	G316T	T318A	A320C	C321T	T322A	A323C	C324A	A326T	T327C	C329G	G330A	A331T	T333G	G334C	C336G	G337A	A342C	C343A	A344C	C345G	G346T	T347C	C348A	A350C	C351G	G353C	C354A	A355C	C356A	A358T	T359G	G360A	A361C	C362G	G363C	C364T	T365G	G367C	C368A	A369G	G370A	A372C	C373T	T374G	G375A	A376G	G377C	C378G	G379C	C380G	G382C	C384G	G385C	C386G	G387T	T389G	G390C	C391A	A392G	G393T	T394A	A395C	C396A	A397G	G398C	C399G	G400A	A401C	C402A	A404T	T405A	A406C	C408G	G409C	C411A	A412T	T413G	G414A	A416C	C417A	A420T	T422G	G423A	A424T	T426G	G427C	C430A	A431G	G432A	C433T	T434C	C435G	G437T	T438G	G440C	C443G	G446A	A447G	G449C	C450G	G451T	T452G	G453A	A454C	C455G	G457C	C458T	T462G	G463C	C466G	G467C	C468G	G469C	C470G	G471A	G564T	G601T	1.5011660926832215
G786C	T788A	T798A	C805T	C816A	A823C	C831T	1.4663524077879706
C749T	C784T	1.263318997478867
G199A	A265T	1.0778915073954534
T788C	C791T	C802A	C811T	A815C	C816A	G817C	G822A	G824A	A833T	0.863137203246431
T694A	T701A	G759T	1.4663524077879706
G659T	G770T	1.0344795760993204
C441G	T459G	C470A	0.8089266864984167
G786C	C791T	A794C	A799C	C808A	G813A	C818T	C825G	C828A	G832T	1.196622031773461
G679T	T683C	0.9541432985097161
A790T	C791A	C792T	C802A	A803C	A810C	C811T	G813A	C816T	A819T	G820T	G822C	A833C	1.3041018179680497
C139A	C165A	C178A	0.840822875109697
C769T	C776G	2.0832509041318175
C304G	C723T	0.8017216714769734
G762C	G766C	G772A	0.8977072979500993
C583T	C756G	C760G	1.0753250990445118
T694C	A728T	G731T	0.5495794508806371
C763A	G766C	1.0304118550383747
C763T	T768A	G770T	2.3977089636438116
T788A	G789T	C792T	C800T	C805T	C806A	A809T	G817T	G820T	C825T	C829T	G830A	A833T	1.3500173600509462
G766A	G777T	0.8561830172487108
C801A	C806T	A810T	A814T	A815C	G820A	G822C	A823C	G827C	C828A	G830T	1.677729292882712
G695T	G704T	C729T	G758A	1.2086923807886774
T747C	C776T	C784T	1.9372058872307643
C490A	G568A	1.398977413315524
A645T	C657G	A812G	0.48251767264817835
T694G	G706A	A733G	1.1349329204993075
T785C	A790C	T797C	A799C	C806T	C811T	G817A	A821C	G822A	G824A	G827T	C829T	G832A	0.5558603588907015
A794G	T796A	C801A	A803T	G804T	C811A	G813T	A823G	C825T	G827T	G830A	C831T	G832T	A833C	0.7647449906122072
G789T	C792A	T793A	A794C	T796C	C801T	G804C	G807T	A809T	A810T	G817A	C826T	G830T	G832A	A833T	1.4636967318993068
T796C	A803C	G804C	G807T	C811A	C816T	G817T	G820A	C826A	G827T	1.247122600075292
A645C	C673G	T683A	A684G	1.0463815630017501
A803T	C818T	C831T	0.7192810027053591
C623T	T779C	1.9300706905927134
A376G	G786A	G787A	A794T	C800T	G807C	A821C	T834C	1.0527658312323893
A667T	G679A	0.8029094072865688
C685G	A712C	C713T	A728T	1.100800774102308
T788C	T793C	A794C	T796C	C800T	G804T	C808T	A814T	A823G	C826T	1.0486210838653327
C673T	C698G	1.0527658312323893
C468T	G693T	0.8987554452073213
C152T	G787A	C791A	1.327469434253812
G789T	A790C	C792T	T793C	C801T	G804A	G807T	A809C	A815T	C816T	G817T	G820T	C829T	G830C	T834C	1.8706839001129378
G390C	A392C	A395T	A406C	C407T	C411A	C417A	A420C	T422C	C429A	G432A	1.5589032500941147
A709T	A710G	A718T	1.4136638168555327
G786A	C791A	A794T	T798C	C802A	A809C	A814C	G817C	A823T	C825T	1.423963265059513
C531G	T785C	A790T	T796A	C800T	A803T	G807A	C816T	A821C	G824T	1.6989245001025681
T389C	C391A	A392C	G398T	A401C	A403T	C407T	C408G	C410T	T413A	C417A	G423C	T425C	T434A	1.4396428921634175
C598A	C769A	G777A	0.593867904797758
G789T	T795A	G804C	C808A	C811A	G820C	C826T	1.343159862446375
C760G	G762C	A764T	0.8781364279473958
C792T	A794T	A799C	G804C	A815T	A821C	A823T	G830C	A833T	1.141983274557168
C775T	G854T	1.1432902816886774
C236T	A745T	0.9833820248647286
G448T	T459G	G483C	1.0733973650012443
G781T	G786A	G789A	C791A	C801T	C805T	G820T	G824T	C825T	C831T	A833T	T834C	1.412246846775156
T795C	T796A	A799T	C802T	C805A	C806T	G807C	C808T	A809T	A821C	C829A	G830C	1.238836071171137
T233G	C656A	C685G	1.0474755506734326
C686A	T694G	G716T	1.6543463062223258
C429A	C522A	T752G	1.096371516549707
G437A	T461G	1.5526173498921223
G647A	C653A	C665T	T683C	1.6748547315060736
C616A	C769T	T771G	G774C	1.2812384158828225
G786T	G787T	C792T	A794T	T795C	T797C	T798C	A809T	G827C	A833G	1.6810293111613956
C351T	T389C	T394C	A395C	C396A	C399A	A412T	A415T	A416T	A431T	C433A	1.298572907034729
G647T	G716T	1.3074672420144189
C760A	T779C	T782G	1.1905108932627952
A395T	C396T	C411A	T413C	C417T	T421C	T422A	A424T	T426C	G427T	A431T	G432C	1.3677666311286947
C735G	C738T	T785A	G787C	C801T	C802T	C805T	C806T	C816T	G817A	A823C	C828T	1.2189920151111875
T788C	A790T	A799C	A803C	C805T	C806A	A814C	A815C	C816A	A819C	A823T	C829A	G830T	T834C	1.1898318139653905
G786C	A790T	C802A	C806T	A815C	G817T	C818T	C825A	G830C	C831A	0.9179604504038515
T322C	C792A	A799T	A810T	A815T	G817T	A819T	G820T	1.2918401435042863
G393A	A401C	C411A	G414A	C417T	A424T	G427C	C429T	G432T	1.233272006768507
A697T	A707G	1.407816268432332
C321G	C324G	T327A	C329G	0.5874128188760432
G409A	C660T	1.0324820921342208
C773T	A812G	1.406194360288977
C735T	T741A	T768G	C778T	C784A	0.8126613434074583
A739G	A740C	G770A	1.0924928437317247
G622T	C737G	0.5648987387100625
G787C	T798C	G804T	C805A	C811A	G813A	A821T	C825T	G827C	C828T	C831A	1.388496821946175
G675T	T682A	1.1465766478768595
G680T	T744A	G774T	C784G	0.9202986074349363
A395T	G398T	G427T	C428A	C429T	1.214426501945977
C685T	G719T	G721C	C732G	1.288549334090428
G721T	C801T	C802A	C805A	C806T	A812C	G813C	A814C	T834C	0.8298271846184715
G787C	C791T	C792T	T796C	A799T	A819T	C825T	C828A	C829T	1.3159572890404865
C328A	C713G	0.9744046204934088
T785A	G787C	T788C	G789C	C791T	C802A	G804A	C806T	C808A	A809G	G822T	C826T	C829T	A833C	2.1962873375710186
C204T	T206C	0.6762291470689799
T747C	C775T	0.8271731531111629
C792A	A794T	C801T	A803G	C825T	C828T	T834C	1.2438233339375264
T785A	G789T	T796C	A799T	A803C	C805A	C806A	G807T	A812C	G824T	G830A	0.8444059271343122
T248A	T261C	0.5018183795541056
G787T	G789T	A790T	T793C	A794T	T798C	A810C	C828T	G830T	A833C	1.0453029354533316
G787T	G789T	C792T	A794C	T798C	A799G	C828T	G830A	A833T	1.4701710338499185
T785C	C792T	T796C	T797C	G804C	C806G	A815C	C816A	A819T	A823C	1.335461069011278
A736T	C738A	C749A	G750C	T768A	T779G	1.1866865730146012
C749A	C791A	T798C	A799C	C801A	A809T	A812C	A819C	A823T	C825A	A833T	0.9744779611994522
C669A	C677T	1.1979749114023739
A764T	A803G	1.0218021303137896
A799C	C805A	G807A	C808T	A809C	A814C	G820T	G830A	T834C	1.1063440922861802
A415T	T421C	T422A	G427C	G432T	1.17023233450674
G702C	C713T	1.1122441267822418
A707G	A718T	1.2812384158828225
A790G	A794C	A799T	C800A	A803T	G804T	C806T	A810T	A821G	G822T	G824C	1.1206862074409305
T788C	A790C	T793C	A794T	C801T	A809C	A814C	A815C	G822C	G824A	C826T	A833C	1.233341136365299
C345T	T389C	G400C	A406C	C407A	G409T	C410T	A415C	A419C	T425C	T426C	C429T	G432C	T434A	T798C	1.413288774974437
C791A	C801A	A812T	C831A	G832C	1.5090157375937174
G235T	G243T	0.7694633982429423
G639T	C792T	T797A	A799T	A803T	G804T	C811A	G813A	A819C	A821T	A823G	C825T	G830A	C831A	G832C	1.7118887864387546
G789A	A799C	C800A	C806T	A809T	C811T	A812T	C829T	C831T	A833T	1.2774568599606448
C396T	A404C	C407T	G409T	A412T	A416T	T422C	A424C	T425C	C430A	1.2071120081842563
G704T	C723T	1.2749090800245448
T587A	A589T	G594C	G601A	C602T	C604A	G607T	A612T	G627T	T628C	A634C	0.9440563160507838
C648G	G679T	0.9786273924132068
C729T	T798C	C801T	C808T	A812C	A815C	A819C	G820C	C829T	C831A	1.1476095998118838
G786T	C792T	A794G	C800A	C801A	A814T	A823C	A833C	1.2903901188534141
C685T	G690A	C717T	0.856995335101888
T744C	C778T	1.2083920845450031
C202G	G770A	1.447553017944535
C802T	C805T	A809T	A810T	A812C	A814T	A815C	G827T	C828A	A833C	0.8628551322649778
A754G	C761T	G774T	1.1905108932627952
T788C	C791A	T793C	A799T	A809C	A810C	A812G	A815T	C826A	C831A	1.2343475346813866
T747G	G759A	C773G	T783C	1.2658763233846948
C738A	C763G	C778A	G830T	0.9600351621601062
T785A	G789C	C792A	C808A	C816A	G820T	A823C	G824T	C825T	C831A	1.0527658312323893
G731A	A733C	0.7283285624878164
A754C	G770A	T771G	C784A	1.4240941034497239
C635A	G664T	C681T	1.0444258216004445
C236G	G238A	A254G	1.3614379658855118
A107G	G108C	C109T	T110G	G112C	C113G	G115C	C116G	G117C	C118T	T119G	G121A	A122G	G123A	A127G	G128C	C129A	A130G	G131C	C132G	G134A	A135G	G138C	C139G	G141C	C142T	T143G	G146C	C147G	G148T	T149C	C150G	G151C	C152G	G153C	C154T	T155C	C156A	A157T	T158C	C159G	G160A	A161T	A342C	C343A	A344C	C345G	G346T	T347C	C348A	A350C	C351G	G353C	C354A	A355C	C356A	A358T	T359G	G360A	A361C	C362G	G363C	C364T	T365G	G367C	C368A	A369G	G370A	A372C	C373T	T374G	G375A	A376G	G377C	C378G	G379C	C380G	G382C	C384G	G385C	C386G	G387T	T389G	G390C	C391A	A392G	G393T	T394A	A395C	C396A	A397G	G398C	C399G	G400A	A401C	C402A	A404T	T405A	A406C	C408G	G409C	C411A	A412T	T413G	G414A	A416C	C417A	A420T	T422G	G423A	A424T	T426G	G427C	C430A	A431G	G432C	C433T	T434C	C435G	G437T	T438G	G440C	C443G	G446A	A447G	G449C	C450G	G451T	T452G	G453A	A454C	C455G	G457C	C458T	T462G	G463C	C466G	G467C	C468G	G469C	C470G	G471A	A472T	T473C	C474G	G476C	C477G	G478A	A479T	T480G	G481A	A482G	G483A	A484C	C485G	G486T	T489C	C490G	G491T	T492C	C493T	T494G	G496A	A497T	T498C	C499G	G500C	C501A	A502C	C503T	T504G	G505A	A507C	C509T	T510A	A511C	C512G	G513C	C514T	T515G	G516A	A518T	T519A	A520C	C522G	G523C	C525A	A526T	T528C	C531G	G533C	C534G	G535A	A536C	C539G	G540A	A541G	G542A	A543G	G544A	A545C	C546A	A547C	C549A	A550C	C552A	A553C	C554G	G555C	C557G	G558C	C559G	G562C	C563G	G564A	A565T	T566G	G568C	C569G	G570C	C571A	A572G	G573A	A574C	C575G	G576T	T578G	G579C	C580G	G581T	T582C	C583A	A584G	G585C	C586T	T588A	A589C	C590G	G591C	C592T	T593G	G596T	T597C	C598A	A599T	T600G	G601C	C602G	G603C	C604T	T605G	G608C	C609G	G610A	A613C	C616A	A617G	G618C	C619G	G622C	C623G	G624C	C625A	A626G	G627T	T629G	G631T	T632G	G633A	A634C	C635G	G636T	T637G	G639C	C640T	T641C	C642A	A645G	G647C	C648A	A650T	T651A	A652C	C653G	G654A	A655C	C657G	G659C	C660G	G661C	C662A	A663G	G664C	C666A	A667G	G668C	C669A	A670T	T672C	C673G	G676C	C678G	G680C	C681T	T683A	A684C	C686G	G687A	A688C	C689G	G690T	T691C	C692G	G693T	T694G	G696A	A697C	C698T	T699G	G700T	T701G	G704T	T705G	G706A	A707T	T708A	A710G	G711A	A712C	C714G	G716C	C717A	A718G	G719C	C720G	G722C	C723G	G724A	A725C	C726T	T727A	A728C	C729G	G731C	C732A	A733C	C735A	A736C	C738A	A740T	T741G	G742A	A743T	T744A	A745T	T747G	G748C	C749G	G751T	T752G	G753A	A754T	T755C	C756T	T757G	G759C	C761G	G762C	C763A	A764G	G767T	T768C	C769G	G770T	T771G	G772C	C773G	G774C	C776G	G777C	C778T	T779G	G781T	T783C	C784T	T785G	G786T	G787T	T788G	G789A	A790C	C792T	A794T	A799C	A803C	G804A	C805T	C806A	G813T	A819T	G824A	1.01434372060347
C775T	C778G	1.016134039827934
G786T	C791A	T795C	A799C	C800A	G807T	A809T	A814C	G827C	G830C	0.44256398000852026
C792A	A812C	G813A	A815C	A821T	G822T	G824C	C825T	1.0504920389403107
C791T	C818T	G822C	C828A	0.8282488009045456
G390T	C391A	A395T	C402T	A412C	T413A	G414T	A415C	G432T	1.1640896332295478
C657A	G674C	0.6862473566551871
C802T	C808A	G813A	C818A	A819T	G820T	C826A	0.8908018571966371
G765T	G777T	0.7296228458783441
C305A	G316C	G751C	C775T	0.8973760406445828
G789C	C792T	C800A	A803T	C808A	A815T	G830T	A833T	G847T	1.7111966947523027
A799C	C801T	C808T	A809G	A821C	G822T	C825A	0.9717838442145131
G247A	T252G	G258A	0.9987577700018799
G387T	G390C	A392T	G398A	A404T	A419C	T425A	T426C	G427A	G724T	1.1580424143556283
C791A	C805A	A814C	A815C	C826T	C831T	1.0029861734821686
C792T	C801A	C806A	C808A	A812T	A814C	A815C	G824T	A833C	1.0768094228102905
A536T	G540T	A541T	C546T	C556A	G558T	G562T	G567A	C571T	A572C	G576A	G659T	0.4178503556953297
C386T	T389C	A392C	C408T	C410T	A412T	A415T	A418C	A419T	A420T	C428T	G432C	1.6863086319954943
G437T	C443T	T460G	C464T	1.0947203546271924
T793C	C801T	A803T	A812C	A815G	A819C	G830C	1.7646360599704811
T388A	G398A	C410T	G414C	A415T	A420C	T422C	C433A	1.4881860851149082
G703A	G789A	A794C	T797C	A803C	A815G	C818A	A821T	G822T	G827T	A833T	T834C	1.1328675792609406
G96C	C103T	C769G	C776T	0.6983170337822883
T299A	C313A	1.5509496620834304
C737G	A739T	C773A	G781T	1.204899621872908
A794T	T795C	A799C	G807T	C831A	1.7479885499707593
T795C	T796A	T798C	A799T	G807T	C808T	A812C	C816A	G817T	C828A	1.4363316767201588
A296G	C304A	1.0051724392236916
A269C	A754G	1.3175332857938282
C698T	A712T	1.204364110929853
C559T	C686G	G690T	G730C	C732G	1.091164584955151
A663G	A670C	1.4530570218150465
G750T	T757C	T779G	1.0325660353735284
C408T	C522G	C524T	C530T	1.1141515939864644
G393A	C399T	G400T	A403C	A406T	C407T	G409T	G427A	C430T	1.0642445864015897
T489C	C529G	1.2531055976236274
G753A	C760G	0.8255575805464926
T785A	A790C	G804C	C808A	G813C	A821T	C826T	A833C	1.060802211623476
G770C	C778G	1.079041184757324
A643T	G647A	G703T	1.3156096120816911
G786T	T788C	A799T	C800A	G807T	C811T	A821T	C831T	1.5235517866445263
A739C	T779G	1.2914443591465952
C569A	C571A	T578C	1.198472822836872
A710C	C729T	1.0069934037875026
A643G	G659T	A684G	0.8908018571966371
A745C	C749A	G751T	C756G	G765C	1.0924928437317247
A670T	G676C	0.9121566962390221
T785C	T788A	C800T	C802A	C805T	G807A	G820C	A823C	C829A	T834A	1.3933665413369856
C735T	C749A	1.3416345044363984
T755C	G772A	1.4728679355874443
T746G	C775T	1.5614055025019704
G596T	C598T	G610C	A611T	C616T	C625T	G631C	1.4921554918868036
C512A	C806T	0.7620258642026465
C590A	G607T	C614T	C615T	A617T	1.228226803104454
T796A	A803G	A814T	C818A	A819T	A833T	1.2616804514380384
G500T	C737T	1.282395962205897
C391T	G393C	A395T	A397C	A401T	C408T	A412T	A416C	C417A	A418C	A424C	1.120154824696767
T785C	G786T	C792A	A794T	T797C	A812C	G813C	G817T	G820T	G824T	C826A	G827A	C828T	G830C	0.9629236705801721
A739T	T782A	1.59911774971718
A803T	C806A	G807T	A809T	A810T	G813A	1.4670618187254587
T798C	G804T	C805A	G807A	A810T	A812C	C818T	A823T	1.6675810766721044
C240T	G390C	A392C	C399A	C402A	A403C	C411A	A418C	C428T	C429A	C430A	A431C	1.154654344097127
T755C	G777T	1.0734082985114557
G390A	A392C	G393A	A395C	A397T	A403C	A406T	G414T	A415T	A418C	T425A	C429T	C433A	0.7609993008622699
G787A	C791T	C792T	T795C	A810C	G813T	G824T	0.9128943744698927
T793A	T797C	A799C	A815C	A819T	G820T	G822A	C829A	C831T	G835T	1.0998168181031105
A341T	T365C	1.1392394334157563
T195C	C531T	1.0409370016679802
G535T	A536T	A545T	A547C	C548T	C551T	C552T	C556T	A574G	C575T	T577C	T578C	C583A	A584C	1.075581189803989
C266A	T785C	G786T	T788C	G813T	A821C	G822C	A823T	C826T	G827T	C829A	T834C	0.9443264323071645
T797A	T798C	A799C	C801A	C805A	A815T	G817C	A823T	G827A	G832A	A833C	T834C	1.0224558744790573
A643C	G680C	T683A	1.2025825072154601
C109T	C116A	C129T	G532T	C763T	G774T	G777C	0.6699418926024295
C800T	C802A	A803T	C818T	G820C	G822T	G832A	0.7501489323761154
T746C	C775G	0.8271731531111629
G804C	G807C	G813C	G817T	C818A	A819C	G822C	1.0278482967653504
G786C	G787C	A790T	A794C	A803T	G807T	C808T	A812T	A815C	A821C	G822C	C825A	C829A	G830T	1.1768723723126302
C792A	T797C	A814C	A819T	G820T	C826T	0.8546438482329358
A794C	T795C	T798A	C805A	G813T	C828A	C829A	1.213668905874894
C465A	A790T	C792T	T793C	T798C	C800A	G807T	A815C	C818G	A821C	A823T	G827T	T834A	0.7535207490670183
G303T	G789T	A794C	C802A	G813A	C818A	G822T	G824A	G832T	0.6812014202091929
G786A	A799T	C800A	C805T	G813A	G822A	G824T	C825T	C828A	0.6724117244645583
T460A	G817T	1.5987583368386684
A253C	T261C	G279C	0.6063049289820043
C458A	C738A	G813T	G820T	C829T	T834C	1.2051173092481333
T291C	A311C	1.2041591476706752
G638T	G674T	G704T	G777A	0.9763355249836677
A790C	G804T	C805T	A810C	C811T	C818T	G820T	C825T	C828T	1.1512702364938991
C490G	C499G	1.3864997614053778
G690T	T785A	A790T	T797C	C801A	C802T	A803C	A809C	A812C	A821C	C826A	G830C	1.6734716970457055
G352T	T746C	A754G	G765C	G766T	2.3542620511625407
A754T	G762C	1.088385727777846
C737A	T746C	1.8205033588123412
G786A	G787A	T793C	A810C	A812T	A814T	C818T	A823T	G824A	C825T	C826A	G832T	T834A	1.2957117922860175
C791T	T793A	T795C	G804C	C805A	G807A	A810C	A814C	A821C	A823C	G824A	C825A	A833C	T834A	1.3972290888953387
T783A	C784T	1.184973633294131
T798C	C800T	C801T	A803T	A815C	G822C	G824T	G827T	1.3777914267182925
G787T	T798C	C805T	C806T	C811A	G817C	C818T	A819C	C828T	0.8758303974118196
C490G	T515G	T519G	1.1542204921960386
C391A	A392T	A395T	A406T	A416C	G427T	C428T	A431T	1.236288523433711
C521T	G789T	A803C	G804T	G807T	A810T	C811T	C818T	G820T	A823T	C825A	C828T	T834C	1.2174292048354038
A736T	G758T	C778G	0.9057314972613851
G787T	A794T	G804T	G817T	G820T	1.0260767376193192
T785C	C791A	T793A	A794T	A799C	C801T	C802A	A803T	C805A	C806A	G807A	C808A	A812C	C818T	G824T	G830T	1.310002731171525
T785C	G787T	C791A	C800T	C801A	A810T	C816T	A823T	G824T	C825T	G827C	2.020745152566868
T187G	C209G	T231A	1.4142464883281123
G786A	A799C	C801T	C805A	C808A	A815T	C816T	A823C	1.2294285905830298
C760A	A794C	T795A	A812T	G813C	A815T	A819C	G820C	G822C	C826A	G827C	C829T	A833C	1.1845849824265975
G117A	C159A	C692A	G731T	1.5791487468485836
C485G	A518C	C811A	1.1759371095001965
C656T	G659T	C677T	C678T	2.3645892230298164
C530A	C792A	T793C	A794C	T796C	G804T	C806T	A809C	A812T	G813C	A815C	C816T	C818T	G824A	C831A	1.5338310123915606
T752G	A764T	0.8528219330525945
C669G	T683C	1.231667214317632
T795C	A803G	A809T	C816T	G817C	G820T	A821C	G827A	C829T	C831A	T834C	1.0272956901541863
C657A	G786T	G787C	C792T	C801T	C811A	G817A	C825A	C828T	G832A	1.391638952873716
C329A	C729A	T788A	G789A	A790C	C792T	T798C	A799T	A803T	A814C	C816T	C818A	G820C	G830A	T834C	1.0795310642298228
G535C	A543C	C546T	A553G	G555C	C556A	C559T	G560T	T566A	A574C	T578A	G581C	0.7331276266592477
G390C	A392C	A395C	A401T	T405A	T413A	A415C	A418T	C430A	0.9550865273036108
G787T	C792T	T796A	C800T	G807T	A809C	A810T	A815T	G817T	C818T	1.6721137486519213
A764T	C784A	0.7279123747378234
T389C	C402A	C410A	T413C	G414T	A419T	G427A	C429T	G432C	1.519930668841762
G748A	T752A	T768G	T771A	C775T	0.8248165344413306
C685T	A725G	G730A	G770T	1.2039054802707025
C557A	C642A	A645G	1.0704152810536844
C723A	G789A	C802T	A809C	A815C	1.4411194489758927
C792T	T797C	C802T	G807T	G813A	A815C	C816A	C818T	G822C	1.3183867486510228
G385A	G390A	A392C	A395T	G400C	A404C	C408T	G409A	C411A	A415T	T426C	C428T	C429A	G432C	1.2018953529076646
G238C	A259G	1.7284215139636239
G693T	A728T	1.1690383193395146
G789C	C791T	C800T	G813T	A814C	G817T	A823C	C826T	G827A	1.126743970724395
T797A	C801A	C802T	A810C	G813T	A819C	A821T	C826A	G830A	1.1238386299653775
G638T	A684C	1.2778399054958656
G295C	C300A	G303T	0.9887771699997403
A201T	G213T	1.5953210663571091
A210T	G234A	0.8289674549617295
T793C	T797C	A810T	C811T	C816A	G820T	A821T	G824T	C826A	C829A	G830T	G832T	T834A	0.8773048593603243
G758A	T796A	T798C	G804T	A809C	A812T	G824C	C829T	C831T	A833T	T834A	1.173346939655482
C735T	C775T	1.0659804650972309
G759T	C773T	C778G	1.1794876442511026
G444T	C470A	1.0326492866865473
G786T	C792A	T795C	C806T	C816A	A819T	A821T	C825T	C829G	G830A	0.6148897775339618
G787A	G813T	G817C	C826A	G827T	G830A	C831T	1.0954455270931618
T752G	C761G	T782C	1.4910417352218386
G786T	C792T	T797A	C800A	C806T	C816A	C825T	1.2921315360178587
C554A	G787A	A794C	C802A	A812G	G820C	A821C	C829A	C831T	A833C	1.3274003959017082
G781A	T783G	1.2531055976236274
T771G	C775T	T788C	T797C	A799T	C800T	C801A	A803C	G807A	C808T	G813C	G820C	G830A	A833T	0.9871564993432647
G346A	C763G	C769A	1.4245759859136695
T757C	T798C	A799C	A803T	G804C	C808T	A815T	C816A	C818A	G820T	A821C	A823C	G830T	G832A	T834A	1.1839411264977666
G787C	T795A	A803C	C806A	A809C	A810T	G817C	G822A	A833C	1.7030035505229826
T278G	A283C	2.2086375943895997
C343A	A344C	C345A	G346C	T347G	C348T	A349C	C351A	G352C	C354G	A355C	C356A	A357C	T359A	G360T	A361G	C362A	G363C	C364G	T365C	G366T	C368G	A369C	G370A	A371G	C373A	T374C	G375T	A376G	G377A	C378G	G379C	C380G	G381C	C383G	G385C	C386G	G387C	T388G	G390T	C391G	A392C	G393A	T394G	A395T	C396A	A397C	G398A	C399G	G400C	A401G	C402A	A403C	T405A	A406T	C407A	G409C	C410G	A412C	T413A	G414T	A415G	C417A	A418C	T421A	G423T	A424G	T425A	G427T	C428G	A431C	G432A	C433G	T434C	C435T	G436C	T438G	G439T	C441G	0.6617385224889303
C348A	C362G	0.9441364906848433
G558A	G731C	1.0898107827405665
G108T	G111A	0.8962446384015044
T389C	G390A	G409A	C411T	C417T	C429A	C430T	A431C	1.3881501943139818
C763T	C778G	1.6292804530977454
G786T	C791A	T793C	A794G	A803T	C806A	C808A	A815C	C816A	G832A	1.5006417594339434
G789T	T798A	C800A	G804C	C806T	A815T	A819C	A823T	C825T	C831T	G832C	A833T	0.7189189485093664
G787T	T788C	T796C	A799C	C801A	G804A	C808T	A809C	C811T	A815T	A833T	T834C	1.0205514545116918
T752G	C775A	1.0527658312323893
G385A	G393C	A397T	C402T	A403T	A412C	T425C	C428T	0.8618497478482772
C441A	G446C	A479C	C602T	1.4036877749765189
C442G	T459G	T460A	1.3744442796645082
C800T	C806T	A821C	G824T	T834C	1.0976705349342446
C109G	T110C	G111T	C113G	G114C	C116G	G117C	C118G	T119C	G120T	A122G	G123A	A124G	G128A	C129G	A130C	G131A	C132G	G133C	A135G	G136A	C139G	G140C	C142G	T143C	G144T	C147G	G148C	T149G	C150T	G151C	C152G	G153C	C154G	T155C	C156T	A157C	T158A	C159T	G160C	A161G	T162A	A163T	C164A	G166C	C167G	A168C	G169A	A170G	T171A	A172T	T174A	A175T	C176A	G177C	C178G	A179C	G180A	T182G	G183T	C184G	T185C	A188T	T189A	C190T	G191C	C192G	G193C	T195G	G196T	A197G	T198A	G199T	A200G	C202A	G203C	C204G	T205C	C208T	A210C	T212A	G213T	T214G	G215T	C216G	A217C	G218A	T219G	A220T	C221A	A223C	G224A	T225G	A226T	G229A	T230G	A232T	T233A	G234T	C236G	G237C	C239G	G241C	C242G	G243C	C245G	G246C	T248G	G249T	C250G	T251C	A253T	G255A	C256G	A257C	G258A	A259G	G260A	T261G	G262T	A263G	C266A	G267C	C268G	A269C	G273A	C274G	A275C	G276A	C277G	T278C	G279T	C280G	T281C	A283T	T285A	C286T	A287C	G288A	C289G	T291C	G292T	T293G	C294T	G295C	A296G	G297A	A298G	T299A	C300T	A301C	G303A	C304G	T306C	G307T	C308G	G310C	A311G	T312A	C313T	T314C	G315T	T317G	A319T	C321A	T322C	A323T	C324A	A325C	T327A	C328T	G330C	A331G	T332A	G334T	C335G	G337C	A338G	C343A	A344C	C345A	G346C	T347G	C348T	A349C	C351A	G352C	C354G	A355C	C356A	A357C	T359A	G360T	A361G	C362A	G363C	C364G	T365C	G366T	C368G	A369C	G370A	A371G	C373A	T374C	G375T	A376G	G377A	C378G	G379C	C380G	G381C	C383G	G385C	C386G	G387C	T388G	G390T	C391G	A392C	G393A	T394G	A395T	C396A	A397C	G398A	C399G	G400C	A401G	C402A	A403C	T405A	A406T	C407A	G409C	C410G	A412C	T413A	G414T	A415G	C417A	A418C	T421A	G423T	A424G	T425A	G427T	C428G	A431C	G432A	C433G	T434C	C435T	G436C	G437A	T438G	G439T	C441G	G444C	A447G	G448A	C450G	G451C	T452G	G453T	A454G	C455A	G456C	C458G	T459C	G463T	C464G	G467C	C468G	G469C	C470G	G471C	A472G	T473A	C474T	G475C	C477G	G478C	A479G	T480A	G481T	A482G	G483A	A484G	C485A	G486C	T487G	C490T	G491C	T492G	C493T	T494C	G495T	A497G	T498A	C499T	G500C	C501G	A502C	C503A	T504C	G505T	A506G	C508A	T510C	A511T	C512A	G513C	C514G	T515C	G516T	A517G	T519A	A520T	C521A	G523C	C524G	A526C	T527A	C529T	G532C	C534G	G535C	A536G	C537A	G540C	A541G	G542A	A543G	G544A	A545G	C546A	A547C	C548A	A550C	C551A	A553C	C554A	G555C	C556G	G558C	C559G	G560C	C563G	G564C	A565G	T566A	G567T	C569G	G570C	C571G	A572C	G573A	A574G	C575A	G576C	T577G	G579T	C580G	G581C	T582G	C583T	A584C	G585A	C586G	T587C	A589T	C590A	G591C	C592G	T593C	G594T	T597G	C598T	A599C	T600A	G601T	C602G	G603C	C604G	T605C	G606T	C609G	G610C	A611G	C614A	A617C	G618A	C619G	G620C	C623G	G624C	C625G	A626C	G627A	T628G	G630T	T632G	G633T	A634G	C635A	G636C	T637G	G638T	C640G	T641C	C642T	A643C	G646A	C648G	A649C	T651A	A652T	C653A	G654C	A655G	C656A	G658C	C660G	G661C	C662G	A663C	G664A	C665G	A667C	G668A	C669G	A670C	T671A	C673T	G674C	C677G	G679C	C681G	T682C	A684T	C685A	G687C	G716T	C726A	G731A	0.4152343318406635
G700A	G703T	1.7118887864387546
C760A	G774T	T782A	1.0659522369250758
G786A	A794C	A799C	C800A	A812C	G817T	C818A	G830A	1.128112888736099
G787A	T796C	A814C	C818T	A823T	G824A	C826A	A833T	T844C	1.4676889950102243
G496T	C499T	A502T	A511C	A518T	A520C	T528C	0.7306261289309957
C791T	C792T	A794C	A799C	C801T	C802T	A810T	G817A	C818T	A823C	1.4144029488313015
A507T	C514T	0.7673775034886693
T788C	T793C	T797C	A803C	G804C	G817C	A819T	A821C	G822T	A823T	C825A	A833T	1.3069770030785304
C386A	A395C	A406C	G409T	T413C	A416T	A418C	A419T	A424C	T425C	C430A	G647T	1.0546095542292935
G742A	C756A	1.0339664413889538
T588A	G591C	C602T	G606A	A611G	A612T	A613C	C614T	G621A	C623T	A634C	1.4203871436131363
T588C	G591T	G594C	A613C	C616A	C619A	G620A	1.1243130236462409
C635A	G700T	G837T	1.182681614661067
C791T	C802T	G804T	C805A	A810T	C811A	A812C	A815C	G817C	C818T	C829T	G830T	0.864696463549365
C737A	T752C	1.100402294184081
T793C	C800A	A809T	C816T	1.2255890855477485
G786A	G787C	G789T	A794T	T796A	C800A	C805T	A814T	C818A	G820A	A821T	G827T	C831T	A833T	1.0339664413889538
G753A	C760G	G781A	0.952168207359072
G786T	T798C	C801A	A819C	G822C	C825A	C828A	T834A	0.9772509825785891
G772C	C775T	0.9462603385785289
G786A	A803C	A809T	G813T	A814C	G817T	G820C	C825T	C826T	0.9211701023283405
T788C	C792A	T793C	G804A	C811A	A814T	C816T	A819T	A821C	A823T	C826T	C831T	T834A	1.4036877749765189
A740G	C756T	C773A	1.5712133260101488
C791T	C801A	C802T	A803C	C816T	G820A	A821T	G822T	A833T	0.7936739288418634
A790T	C791T	T793A	A794C	T798C	C800T	A803T	A812C	C816T	C818A	G820A	G824T	C826T	C829T	G830C	1.031133656618025
C113A	G467T	0.8253017206380607
T788C	T793A	A815C	C818A	G824A	T834C	0.9273850956852052
G316T	T322G	1.1075237855414564
G789T	A799T	G804A	A815T	C818T	A819C	A821T	C826A	2.058742069965561
C435A	C792A	A803G	C806T	A815C	C818T	A821C	G827A	G830C	1.365930350649619
G787T	G789T	T795A	C800A	C808A	A810T	A815T	G832C	A833C	1.2818855993805265
C692G	C729G	C749T	1.1170827148125029
G706C	A707T	1.2189920151111875
T252C	G276C	C280A	0.7400271041650818
T746A	A790T	T796A	C806T	G807C	A812C	A815C	C818T	A823C	C825T	G830T	A833T	1.0856647634584013
A743T	C769T	G770T	C775G	T779G	1.2670048297107528
C190G	C209G	G267A	1.86258570141115
C749A	G753T	C773A	0.8155228270110058
T795A	C800A	A809T	G822T	G824C	1.026519591672579
T389C	G390T	T394C	A401G	A404T	A406C	C411T	G423A	T425A	A846G	1.7030035505229826
A392C	A403C	A406T	C410A	C411T	A418G	G423C	T425C	G427T	G432A	1.5263596292366444
G241T	C280T	G789C	T796A	A799G	C802T	A803T	G827T	1.3594410951131286
C410T	C738G	A739G	T744C	C769T	1.5411623508762813
C681T	C760A	T783C	0.8341830950866813
G381T	T788A	A790T	A794C	T796C	C805T	C808T	A810C	G817T	A821C	G830T	G832C	0.8082980610267471
G379T	A392T	C396A	C402A	A404C	G409T	A415C	C417A	T421C	T422C	G423C	C428T	C429A	1.172701179094307
C791T	C792T	T795C	T797C	A799C	G804C	C805A	C808A	A812T	C828T	C829T	G832A	1.8501269341776307
G436T	T788C	T795C	T798A	C801A	A803T	G804T	C808T	A815T	G817T	C828T	A833C	1.5028668679452994
C329G	G330A	A331T	T333G	G334C	C336G	G337A	A342C	C343A	A344C	C345G	G346T	T347C	C348A	A350C	C351G	G353C	C354A	A355C	C356A	A358T	T359G	G360A	A361C	C362G	G363C	C364T	T365G	G367C	C368A	A369G	G370A	A372C	C373T	T374G	G375A	A376G	G377C	C378G	G379C	C380G	G382C	C384G	G385C	C386G	G387T	T389G	G390C	C391A	A392G	G393T	T394A	A395C	C396A	A397G	G398C	C399G	G400A	A401C	C402A	A404T	T405A	A406C	C408G	G409C	C411A	A412T	T413G	G414A	A416C	C417A	A420T	T422G	G423A	A424T	T426G	G427C	0.7582420570185661
G535C	T788A	C792T	C802A	C806A	G822A	C829A	G832C	1.348683372235539
T587G	A589T	T605C	A617G	0.9825814424835633
G787A	C791A	T793C	C801A	G804T	G807T	A814G	G820T	G824A	G832T	1.2645290731469503
T785A	A799C	C808A	A814G	A819G	C825A	C831T	G832T	1.7207859169139854
T795C	T796A	T797A	A803T	G807T	C818T	1.0414050488809605
C116T	G687T	1.3091949185932075
G789T	G807T	A810T	A823C	G824A	C826T	C828T	T834C	0.711840164746338
T785C	G786T	A790C	A803C	G822C	G827C	1.1206862074409305
A745G	G774T	G780T	1.0464238683936398
T793C	C801A	A803C	C806T	C818T	A819T	G820C	A823T	G827A	G832C	A833C	1.678322339645838
T699G	C791T	T795A	A799C	C805T	A809C	C811A	A814T	G817A	C818T	A823T	C826T	C829A	G830T	G832T	0.6772177861728819
T741A	G742C	G774T	1.3322611846569172
G387A	C801A	G817T	C828T	0.5838869316078797
G639C	G750T	T779A	1.7816037143932741
G758A	C775A	G781T	T783C	1.8035086780948308
T785C	C791T	C792T	A794C	A799T	A810T	A814C	C816A	C818T	C825T	G832T	A833C	1.484669761994395
A135T	A157T	1.3846159302078163
G787T	C792T	G807C	C808A	G822C	C828T	1.5061958907397295
G787A	T788A	A794C	A799C	C808A	A819C	A821C	G822A	G832T	0.8002732131725886
G772T	T782C	1.3833271161244705
A799T	C801T	C818A	A821C	G824C	C828T	1.4905496422399174
G387A	T389A	A395C	G400A	C402A	A404T	C408T	A415C	A416C	A418C	A419C	T425C	G432A	1.410734400352907
G767C	T797C	1.1822242745161864
G786T	G789T	A790C	T798C	C800T	C806T	A809T	A823T	C828T	C831T	1.2343475346813866
T785C	G787T	C792A	A812T	G817T	G822T	G827A	C829T	G830T	0.9881961935834693
A743T	C760G	0.9966758484208275
G742C	T752G	C756T	G762C	1.1477942513967287
G786A	C800A	C802T	C808T	A815T	G817T	C818T	A819C	A823C	C825T	C826T	C828A	C831A	1.155396468245143
C391A	A406T	A415T	T426C	C433A	G852T	0.984425545433687
T788A	C791A	A794T	T797C	C800A	C801T	C802T	A803G	C805T	C806A	A809G	A810T	C818T	A823C	G824A	C831A	1.0382449232153907
G804C	C808T	C811A	A812G	G813C	A815C	G822T	1.0483838714769995
A652T	C678T	0.8627799444702527
C677T	T683A	1.333503386227693
G786A	A794C	T797C	C806A	C808T	A812C	G813T	C816T	G820C	G824A	C829T	0.9869679667803648
C825T	C829A	G832C	A833T	T834C	1.1503732592936702
T788A	C792A	T796A	C801T	A803T	A810T	C811A	1.8387835633349499
C792A	A794C	A819C	G832T	T834C	1.2867137937284756
C791A	C806T	C808T	C811T	A815C	G832A	1.5953351833681468
C609A	G630A	T632C	0.8208908253660149
G787C	C791A	C792T	T798C	C805T	G807T	A812T	A815C	G822T	C829A	G832T	1.4053256836987786
A220T	T233C	1.4106103626376323
C801T	C805A	C811A	A823C	G824A	G827A	1.1141119825243821
A799C	A803G	C808A	C811T	A819T	G830A	1.2264400314967956
A743C	T779A	1.7023854004138996
G702A	C723T	1.0584740890314803
A541C	A547T	A553T	C557A	G560A	C563T	G564T	T566A	0.5618534624906012
A790G	A794C	T795A	T796C	C806T	G813C	C818T	A819T	G820C	G827C	G830C	T834A	1.4603426430026796
C321G	A323T	1.3262496924184568
G544T	C548T	G555C	C556A	1.3832952165022838
G786C	A790C	C801T	A803G	C816T	G820T	C825T	C831T	1.0441366031075336
G758T	C778T	0.5329902325486154
C685T	C720G	1.1571788480511125
G772T	G777C	T783A	0.6617385224889303
G387T	G393T	G400A	A403T	A404C	T405A	C407A	G409T	T413C	A419T	A431C	1.3309595282711835
G444T	C465A	1.1255271845789043
A397C	C399A	A420T	T421A	A424T	1.3525398854925772
G786T	T788A	G804C	C805T	A819C	A823T	G827A	1.296933919175088
A790C	A794C	T795A	C801T	G804A	G807T	C808T	A810T	G817A	G832A	A833C	T834C	1.247890532710806
G387A	T388A	T389C	T394C	A403T	A404G	C407A	C408T	C410A	C411T	A416C	C417A	A418C	T421A	T422C	C430A	1.7751015110560724
G423T	G753A	C756A	T768A	C778G	0.8271731531111629
C791T	T793A	A794C	T796C	A803T	G807A	C811A	A812T	G820T	A821C	G824T	G827T	0.8828126028720035
T798A	C802A	C805A	A815T	G817A	G820C	C825A	A833C	1.3674301571726974
G659T	C660T	1.1238386299653775
T785C	G787T	A790T	C791T	A794C	T795A	G804A	A809C	A821C	G822C	1.1316375384582684
T747G	G750A	G777C	0.7460777459434018
T306A	G789A	A790T	A794C	A803C	C805T	A809C	C811A	A812C	A815T	C818G	G820T	A821C	G827T	C828A	C829T	0.5603431037204653
C791A	T793C	C800T	C801A	G804C	C806T	C808T	C811T	A814T	G817A	A821T	G824T	1.020222837994912
T701A	C723A	0.940365268800059
C300A	C732T	0.8422126649859113
G385C	G390A	A403C	A406G	C410T	T413C	A416T	T425C	T434A	1.5074592752710585
G787T	A812T	A814C	A815T	C816T	A819T	G822A	2.293707197515978
C738T	G753C	0.7669155061957803
G786T	G787T	C791A	C792A	T795C	C802T	A803C	A823C	1.1558615435188002
G789C	C800A	C805T	C806A	A809C	C811A	A815C	C826T	C829T	C831T	A833C	T834C	0.8627250078294078
C698T	C816A	0.9424266257394754
T252C	C529A	0.6343209853914256
G786A	A790C	C791T	T795C	T798C	G804T	G807T	A809C	A812C	G827T	1.115635227351056
G789C	A790T	A803T	G804T	C806T	G807A	C808A	A810C	A814C	C818T	A819T	C825T	C831A	1.2469557832481015
A790T	A810C	C818A	A819C	G822A	C825A	G832C	A833T	1.5383589268192845
A259G	G276T	C503T	C775G	G777A	0.8204899641798732
C698T	G722T	0.5819308614852403
G786T	T788A	G789C	A794T	T796C	C802T	C806T	G807T	A814T	C816T	C818T	C829A	G830T	1.4575637580409704
G213C	T225C	1.6248358689175082
A794C	T796A	T797A	C800T	C801T	A803C	G804A	C805T	A810T	A812C	A815C	G817T	G824T	G832A	1.7816037143932741
A794C	A812C	G820T	G822T	G832C	A833C	1.3664217278532484
G789T	A794C	C800A	C806T	A812T	G813C	A814C	C816A	G820T	A823C	C825T	G827C	C828A	G830T	A833T	1.35575697290415
G595T	T785A	G787C	T795C	T796C	A803C	C806A	A809T	G813C	A815C	C816A	G824C	C826A	G827A	G832C	0.7173714071229554
A799C	C800T	C801T	C802A	G804T	G807A	A809T	A810T	A821T	G827T	T834C	0.9011600183268305
C763G	T768A	0.8252716056327465
C773A	C778T	1.2978061540192385
G786T	T788A	C791A	C792T	T797A	C801A	C802T	A809T	C811T	A812G	G813C	C816A	C826A	G827A	C828T	G832A	T834C	G837A	1.3777353482687538
G137A	A172T	C176G	C184A	1.4375698936828487
A447C	G453C	G471T	A484C	1.0868359228580329
A643T	C657T	1.3350250995744417
G646T	C726T	1.7922084984075197
A794T	C806T	G817T	G822C	A823T	C829A	G832A	G849T	1.0095754381561886
C552A	T785C	T788A	A790T	C792A	T797A	C818T	G827C	C828T	1.1161854596198826
G706C	C713T	G719T	1.426075970200551
C345A	A790C	C791A	C802A	A803T	G804C	C805A	C808T	A823G	C826T	1.2976845568905941
A697G	G706C	1.4663524077879706
G766A	C775T	0.8021072999865823
G387T	A392T	G393A	A406T	C410T	A415C	A416C	A420T	T425A	C429A	1.4759819148901392
G390T	G393C	A401C	T405A	A416T	A418C	A419C	A424C	T425C	G432T	1.0419404756413106
T494G	G500T	1.249417741736346
G742T	G772T	C784T	1.0069934037875026
C443T	G471A	1.278549366103295
T785A	A814T	G830C	G832T	A833T	T834C	1.2744007430707869
C501A	G716A	1.3338708437604092
C749A	C778T	1.3096908257593414
A736C	G849T	1.1360542672476097
G564T	C590T	C598T	G603A	G608T	A626T	0.9650353452963567
C386T	C391A	C396A	A403C	A406C	C410T	A412G	C417A	A420C	T422A	C428T	C429A	C433A	G695T	1.3340774916571312
G631T	G789T	T793C	T795C	T796A	T798C	A799T	C800T	C805A	G807T	G813A	C816T	G817C	A819T	G820T	G827T	C831A	A833T	1.450720530018812
G674T	G687T	C726A	1.2708284382503463
C165A	T785A	T788A	T796C	T797C	C800T	C805T	C806T	G807C	C828A	G830A	1.1832594183533218
T785C	G787A	T788C	A790C	T793C	A799C	A803T	C808A	A810T	C811T	A814T	G820T	A821C	G830T	G832T	T834C	0.9164364430152452
G787T	G789A	A794C	A810T	A812C	G817C	A821C	C825A	C826A	C829T	C831A	A833C	1.0095754381561886
G786A	G789T	T798A	C805T	G807A	C808T	A809C	A814T	C818A	A819C	G820A	G824T	C825A	C826T	C828A	0.9411652130805458
T757G	G767A	C784A	2.156354840524273
T746C	G753T	T782A	1.7237109312211656
C147T	T389A	G390T	T394A	A401T	A406T	A420T	0.7785159088105063
G658T	T671G	C681A	1.1036377371711357
C735A	C763A	G765T	G777C	T783C	1.0119671554019547
G385T	C396T	G398T	C407A	A412C	G414T	A419C	T421C	T422C	G423C	1.092337880207791
C792T	T796C	C801A	C802T	A803C	C811T	G813C	C816T	G817C	A823C	C825A	C828A	C831A	1.4662552533184954
A709G	G722C	C729G	0.9775035022123304
T694G	C714A	C729G	1.4738721637253447
G748C	G751T	1.0506893700268027
T278C	G700T	1.742187703012892
T741G	C778T	1.284448452542334
T672C	G751T	C776G	1.302296832752869
G687T	A688C	T708C	G721C	1.538750516211373
T785C	G787A	A803C	G804T	G817T	A819T	A821T	G824A	1.1794876442511026
C737G	G774A	C775A	1.0527658312323893
C345T	C773A	1.1784692140661073
T785A	G787T	T795C	A803T	G804A	G813A	A815C	A823C	C825T	C826T	G827A	T834C	1.0011519375604419
G770T	G780A	0.9851725194357671
C792A	T796A	T797A	A799C	C826T	C829A	1.094050765790522
C159A	G762C	0.5185264541890872
C656G	A684T	1.4918924797554487
C735G	C769T	C776T	G780C	G781A	1.2372248016619958
T788A	G789A	A799C	C805T	C811T	A814C	C816T	G820A	G827A	1.1658145110962699
G560T	T705G	0.8808856955209786
A790C	C791T	A794C	T796C	C800T	C801T	C805A	A809C	A810T	G820A	A821T	A823T	G824T	C825T	C826T	C831A	1.0808395867319196
C474A	C791A	A799T	C802T	G807T	A809C	A812C	G813T	A815C	A823C	G830C	G832A	1.6617648995237713
A790C	C792T	G807A	G832T	2.036758015198341
T492A	G567T	G568T	G622C	1.058598328912347
C778A	T783G	1.0188785190682565
G486T	G786T	G787A	T793A	T795C	T798A	C800T	G807T	A815T	G824T	C825T	C828A	1.3578286573281384
G766C	C778G	0.6590485284950729
C458T	A541G	1.472927979123343
G787T	A794G	T795C	T796C	T798A	C800G	A810T	G822C	A823T	C831A	G832A	1.5004536265737374
C735T	T768G	T783C	0.6192740183719936
C717T	G786T	G789A	T797A	C805A	C808A	A810T	C811A	G817T	A821C	C829A	T834C	1.1809381540775397
C802T	C808A	C816T	G817A	A823C	C828T	T834A	1.4772295035060405
A743C	C769T	1.1682006811482213
T788A	C801A	A803T	C808T	A810T	A814T	G822T	C826T	G827C	A833C	2.1932621484008106
G241T	C280T	1.110912781213248
G786C	A790C	T793A	C800T	C802T	G807A	C811A	A812C	A815T	C825T	C831T	G832A	0.9129794967948935
G774T	C791T	A794T	T795A	C805T	A815C	G817A	G820A	G822C	C826T	1.2725740817094815
C681A	T755G	0.699488706657762
A790C	T793C	T795C	T797A	C808T	C811T	A819T	G820A	A823C	C828T	G830C	1.6519382329963834
C653T	G654T	1.4565069541380065
G246A	G247T	A271T	0.9389533089369958
A790C	T797C	G822A	A823T	G824C	G827A	1.0666180132222889
A584G	A790C	C792T	T798A	C800T	A803G	G804A	G807T	A812C	G820A	G824C	C828A	G830C	C831T	1.486107698809886
C156T	G177T	0.6117959924897658
A652G	C656G	C665T	1.0856647634584013
T788C	C801A	A803C	G813T	1.3579027484599437
C635A	C738G	C749T	G751C	1.1736916361712448
T231A	A232T	T233G	G235C	C236G	G238C	C240G	G241C	C242G	G244C	C245G	G247T	T248G	G249C	C250T	T252A	A254G	G255C	C256A	A257G	G258A	A259G	G260T	T261G	G262A	A265C	C266G	G267C	C268A	A272G	G273C	C274A	A275G	G276C	C277T	T278G	G279C	C280T	T282A	A284T	T285C	C286A	A287G	G288C	C290T	T291G	G292T	T293C	C294G	G295A	A296G	G297A	A298T	T299C	C300A	A302G	G303C	C305T	T306G	G307C	C309G	G310A	A311T	T312C	C313T	T314G	G316T	T318A	A320C	C321T	T322A	A323C	C324A	A326T	T327C	C329G	G330A	A331T	T333G	G334C	C336G	G337A	A342C	C343A	A344C	C345G	G346T	T347C	C348A	A350C	C351G	G353C	C354A	A355C	C356A	A358T	T359G	G360A	A361C	C362G	G363C	C364T	T365G	G367C	C368A	A369G	G370A	A372C	C373T	T374G	G375A	A376G	G377C	C378G	G379C	C380G	G382C	C384G	G385C	C386G	G387T	T389G	G390C	C391A	A392G	G393T	T394A	A395C	C396A	A397G	G398C	C399G	G400A	A401C	C402A	A404T	T405A	A406C	C408G	G409C	C411A	A412T	T413G	G414A	A416C	C417A	A420T	T422G	G423A	A424T	T426G	G427C	0.7947349902440586
T281A	G646T	1.5854152101297292
G789A	C792T	T795A	A799T	C801A	A812C	G817A	A819C	A821T	G824C	C825T	G827T	C828A	1.3896508972267536
A794C	T797C	C806T	A809T	C811A	A812C	A821C	1.3433292006525286
C756T	C761A	T768A	1.0937067246692043
T783C	G852T	0.8778916853532075
G693C	G719A	C726G	G730C	1.1382468175290361
C129A	C512A	A518G	C529G	1.2897847097039612
C178A	G674T	1.174429807011604
C769A	G786A	G787A	C800T	G804T	C806T	G813C	C818A	G824C	C826A	C831A	G832T	0.741603516582422
A743C	A764C	C778T	G781A	T782C	0.8621241314116346
C391T	T394A	A395C	C399T	C407T	C408A	A415C	G427C	1.2616804514380384
G390T	T796C	A799C	A803C	G807C	C808A	C811T	A815C	G817T	A819T	A821T	G824T	C825T	T834C	1.7954145959001986
T793A	T798C	A799T	C800T	C805T	C806A	A814C	A823T	G832T	A833C	T834C	1.2390577272940877
G786A	G787C	A790T	A794C	T795C	T798A	C801T	A803C	A809C	A815C	C818A	G822T	A823T	C826A	C829T	1.2998435263175419
G687T	C698A	G716A	A728T	1.031133656618025
G786C	G787A	T793A	A794C	T795A	T798A	A803G	C805T	C808A	A809G	A810C	C818T	G822C	G830C	0.7379682052266257
G385A	C386A	G387A	T394A	C396T	T405C	A415C	A418T	G423T	T425A	C429A	C433A	1.0808395867319196
A397T	C399A	G400A	C408A	T413A	A415T	A418G	T421A	A424C	T425C	T426C	1.1045943029238299
G382A	A550G	1.170629831902972
G786C	T788C	C792A	T797C	T798C	C801T	A803C	C805A	A812T	G813T	A814C	G817T	A819C	A821C	C826T	1.2625274442223013
C221G	A228G	1.144803193747662
G675T	T683C	1.1086219191639808
G786T	C791A	A794C	T796C	A810T	A814T	A815T	G817T	G822C	C826A	C828A	G832C	2.08055077833384
G742C	G750T	0.9590413369404788
T641A	A650C	G654A	G668C	C678G	G680T	1.1765499415256953
C343A	A739T	C749G	G758A	G774A	1.2596250822815604
G786T	C800A	C801A	A803C	A809C	G813C	A814C	C818A	A823C	0.6302271642751718
A223G	G440T	1.7564139446524951
A301T	G307C	A320C	T322G	1.0736817086740924
G786C	G787T	T798C	C801A	C802T	A803T	C808T	G824T	G830A	A833T	1.4974686392529675
T747C	T755C	G766A	1.2705141596347718
C713T	G716T	1.3446939646763794
G246C	A271C	C277G	0.9724020273215198
G385C	C386T	T388A	T389C	G393A	C396T	T405A	C408A	A419T	A420T	C430A	A431C	0.9344434467422936
G767T	C775G	1.3379772914865822
T785C	A799C	G807A	A810C	A812T	A819C	G824C	C829A	G832T	1.066476269964718
C665A	A790T	A794T	T796C	C802A	A803G	C805A	C808T	G817T	G824A	G827C	A833C	1.1557076514234594
G787T	T793A	T798A	C800T	A803C	G804T	C805A	A810C	G813A	G817A	G820T	C826A	G832T	A833C	0.9047206362153345
C800A	A810T	C811A	A812T	C825A	C828T	G869T	1.2708480256183834
C290G	C792A	T797A	C805T	C806T	A809C	C816T	C828T	T834A	0.8854247836119491
G751A	G772C	C775G	C776A	1.0040830182274232
G789A	A790C	C800A	C805A	C806A	C811T	G813T	A814T	A815C	G820C	G824C	G827C	C828A	A833C	1.4559527453213894
T389C	C396A	A397C	A401T	C408A	G409A	A415C	A416C	T422C	A424C	A431C	1.4211465781478687
C665A	T798C	C802A	C806T	C811A	A814T	C816T	G830T	1.2255145645380605
C300G	A326C	1.5091510187081325
C800T	A803T	G804C	A812T	G813T	G822T	A823T	G830T	G850T	0.9682628882572142
T788C	G789C	C792A	A794T	T796A	T797A	T798A	A803C	G807A	G813C	A823T	C825A	G830T	1.4232923528393193
C792T	C802T	A803T	C811A	A812T	A814C	A815G	G824T	C828A	A833C	0.9580926449704836
A790C	T796A	C808A	A809T	A812T	G817C	G820T	C828T	G830A	T834A	1.374498940403409
G387A	T389C	A392C	T394A	A397T	A403T	A406C	C408A	A412T	T413C	A418T	A419C	A420G	G423T	A431T	0.9616492563654924
T785C	C800T	C806T	A809T	A823T	G824T	G827T	1.1598406168623914
A736T	G742T	G759A	G766T	C784A	1.391638952873716
A740G	G758A	0.9588886233517939
C239T	G247A	A271T	0.6812014202091929
C184A	G246A	A254G	A284C	0.9108198764594827
G581T	G789A	C792T	A794T	A799T	C801T	A809C	G830T	1.2771165677763188
C735T	T752C	1.857822055115981
T788C	T793A	A803C	G804T	A810C	C811T	A812T	A815C	T834A	1.3269235997824904
T798A	C801T	G813A	A814C	G817C	G820T	C825T	C829A	G832A	A833T	1.4337667987260159
G786T	A794C	C801T	A803T	G817A	C818T	G820T	A823C	C826A	C829A	1.447553017944535
T785A	T797C	A803G	C806A	A815T	C816T	G817A	A819T	A821G	G822A	G824T	C825A	C831A	A833C	1.2788198440736998
A710C	A733C	1.4312883772934728
G753C	G762C	0.5960512426830439
A799T	A812T	A815T	G817T	G824T	C825A	C826A	C829T	G830T	G832A	1.2407597296667443
G786T	C791T	T793A	G804T	C808T	A810C	A812T	A814T	A819C	C826T	G830T	C831A	0.9946376565017665
G247A	C738G	T755A	C778A	1.4133588521663178
C792T	C801T	C808T	A812T	G824T	G827A	1.1006672087909912
G445T	C455T	G475T	T480G	1.2358555410119352
A688T	G786T	T788C	C792G	T793A	C801T	G804A	C805A	C806T	A814T	A815T	G817A	G820T	C829A	G830C	0.8762284116801276
G751T	G770C	G774A	1.2339796218543577
C737T	G742C	G762T	C769G	0.789126006375215
G585A	T587C	C590A	G591C	T593C	G596T	A599T	G601T	T605C	G606A	G608C	G610A	C615T	A617C	C625A	0.8807646531718861
G787A	T788C	T796C	C806A	G807A	A821T	G822A	C826A	G830T	G832A	1.1028975374815506
C801A	A803C	C805A	C806T	G807C	C808A	A810C	C816A	A821C	G824T	G830A	T834C	1.4165656444717163
G786T	G787T	G789T	T798C	C800A	G813A	A815T	A823C	C828A	1.6337527837382304
T785A	G787C	C801A	A803C	G820C	G827A	0.9698408630864247
C286A	G638T	0.7436060023687682
A821C	C829A	G832A	A833T	1.1453166735385332
C756T	G774A	0.9223346663009427
A130G	C132T	G716T	1.2754983803124589
C538A	G540T	A541T	G542C	A553T	C554T	G555C	C556T	G562A	G568A	C569T	G570A	G627A	0.7740387665397861
A287G	T785A	A809T	C811A	C818T	G824C	C826A	1.133592382574607
T708C	G731C	C732G	1.423822640601182
A799T	G804T	C806T	C808A	C818A	A833C	1.5662049046613005
A707T	A712C	1.2078669250123892
A790C	T793C	C811T	A814C	A815C	C831A	A833T	1.6719457350119251
G786T	T796A	A803C	C805A	C806T	G807A	A809C	A812T	G827A	G830A	C831T	A833C	1.4326297909554162
T793C	T796A	C800T	G807T	C811T	G813T	A815G	A821C	A823T	C829A	G830T	1.2949356071069322
G393A	C396A	A397C	C399T	G400T	A403C	A416T	C428T	C429T	G595T	0.9360117258889474
C343T	G789T	A790C	C792T	T795C	T797C	A799C	C806A	G807T	A809T	A815C	C816A	G820A	A821T	G824A	C828A	1.4737136146543761
C294T	C300T	G315A	G334C	1.3914463118226539
T641C	C666A	1.9028865963590134
G787A	T788C	A790C	A799C	C800T	A810C	C811T	G820T	A821T	1.1979749114023739
A201C	T212A	1.2747859717703902
A253T	C274T	T785C	1.1909845399281076
C738T	C749A	C761A	C769T	0.9009940981256603
G385C	C386A	G387C	T388A	T389A	G390T	C391G	T394C	A401T	C408T	T422A	G423T	G432T	1.3446285046007944
T637A	C669T	1.2474090315406283
T785A	T796C	T797C	G804T	G813T	A814C	A821G	C826T	T834C	1.3594410951131286
T785C	T795A	C801A	C805T	A815C	G820T	C829A	1.2265869809374255
T788C	G789T	T793C	C802T	C805A	A810C	A815T	C828T	1.2573031927289677
G591T	C692T	G695C	G730T	1.4210964353711364
C539A	G787A	T793C	T798C	G813A	G817A	A823C	A833C	1.3212564459091058
G787A	C791A	A809T	A812C	G813A	A814T	G820T	C825A	G832C	1.3910419391659197
T389A	A392T	T394C	A397T	G398C	A403G	C407T	A416C	C417T	A418T	A419T	T421A	T422C	T426A	C549A	1.084685098448964
C552A	T785C	G787C	C791A	C792A	C808T	A809C	A810C	A815C	A821T	C825T	G827A	C829T	G832T	0.9536819882928702
G787C	G789T	T798C	A799C	C801A	G807A	A809T	C811T	A819T	G827C	G832T	1.5396485606848889
G693A	G696A	C720T	C723G	1.2121624615966262
T785C	G786A	C791T	A794C	T797A	C801T	C802A	A803C	G804A	C806A	G813C	C816T	C818T	A819C	G820A	A821C	G822T	0.809819870178761
A803T	A812T	A819C	A821C	G824T	C825T	G830A	C831A	1.3524582941379597
C801A	C806T	C808A	A814T	C816T	G817A	G822C	A823C	G827C	C831T	1.1092360290762722
A736C	G762A	G770A	1.2045549315130633
G789T	A794C	T795C	T797C	C802T	G804A	C808A	A809T	C811A	A812C	G813C	A814T	A823C	C831T	A833T	0.8542935843607092
A506C	C512A	0.9333298719395976
T195A	T233C	C552T	1.0596466536587446
T788A	C791T	C792T	T793C	C801A	A803C	G807T	G813C	A815T	C816A	G822C	G832T	1.4541030316003927
T694G	G716A	1.255021335754868
G786C	A794T	T795A	C802T	G804A	A810C	C816A	G817T	A819T	A823C	C829T	G830T	A833C	T834C	1.0392688333960765
C692G	G700A	G702C	G711C	C723T	T727G	1.3192888264810954
G786C	A799T	C808T	A809C	A810T	A812C	G820A	C828A	1.1969111794618639
C356A	C689T	G700C	A712G	1.2467974899084318
G804A	A810C	A812T	G813T	A823C	G824T	C826T	G827T	C828T	G830T	C831T	1.4361907493578432
A745T	T746A	C760A	T768G	C769G	1.060802211623476
G636A	G658C	C666G	G679T	G680A	1.3433292006525286
T797C	C806A	G813T	G817C	2.0343988360301575
G316A	C328G	G334T	0.9595208576089489
A338G	G360A	1.3493009873188921
C635G	A684G	0.905042028981308
G687A	G724A	C726T	1.058425862583101
C802T	C806A	A809T	A812C	C816A	G824A	C828T	1.2453808087344045
G561A	A740T	G762A	1.4923226989118918
T757C	G774A	0.7090055598095683
G567T	C580A	G789A	T795C	A799C	G804A	A809C	A812T	G813C	G817T	A819T	A821T	1.511478322956806
C384A	C717G	C732A	0.8403791105628651
A107T	C113G	1.0144834373693932
A740G	G759C	1.1645119250503524
C749T	G758T	G772A	1.5049449878189882
C678A	T683A	1.2264981235786208
C769G	C778G	1.029548390433329
T788C	C791A	A794T	A799C	A803G	A809T	A815C	G817T	C818T	1.0371808448336863
G703T	G724A	1.3827372111708993
G751C	C769T	1.365171951882651
G196A	C714G	0.623561300037646
C686T	G724A	1.0887578254625563
G449A	G456A	1.1120274839838813
G759C	A764C	G786A	0.5549724030458282
T796C	C800T	A803C	G804C	A812C	G813A	G817C	A819C	G824T	C831A	1.1897696037900287
C640G	A655G	C681T	1.3786219218519382
T119G	G120T	1.4646195594208373
C760T	G781A	C784G	0.9345605449185771
C640T	C665G	G680T	1.4294586052202285
C216A	C791T	A794T	T795C	T796A	C801T	C802T	C805T	A810T	C811T	A812T	A815T	A819T	A823C	C828A	A833G	1.2358555410119352
G787C	A790T	T793C	T795A	T797A	C808T	A815C	G822C	G824A	G832T	1.346560946925149
C735T	T757A	C776G	1.2344614569273193
G513C	C524T	2.5828887182931903
G787T	T793A	A799C	C808A	C816A	C818T	G827T	C828T	G830C	0.7961541598694943
G789T	A790T	T797C	C802T	C805T	C806A	C811A	G817C	C818T	A819C	G820A	C825T	C831T	1.0069934037875026
G436C	C802T	A803C	A809C	G813A	G824T	G827A	T834C	0.8613538619174094
T746G	T783A	1.5791487468485836
C717A	G787A	G789A	C800A	C806A	A812C	G817T	C829A	1.0201802221704344
C792A	T798A	A799T	G804A	C808T	A809C	G822C	C831T	A833C	1.0359484856855459
A790T	T795C	T798C	C801T	C805T	A809C	G813A	A814C	C818A	G827C	C829A	G832T	1.4099285208980972
G766T	C802T	A803C	G804T	A809C	A819C	A821T	G822A	G827A	C829T	G832T	1.003417432893371
C165A	G786A	T793A	T795A	A815C	G827T	G830C	C831A	A833C	1.0018352133298547
A743T	G753T	1.180170613356054
C503T	A507C	T771C	1.2441778005473692
C386T	G387C	C391A	A392T	T394C	A401C	C408T	C411T	T413A	G414C	C417T	A419T	C430T	A431C	1.0473251809417825
A790C	T793C	T796A	C802A	C805A	C806T	G807C	A809C	A812T	A815C	A821C	A823C	C828A	G830T	A833C	1.0355571589910906
G603T	G766T	0.7105732890739344
G702T	C713A	C714G	1.1321643715767313
T785C	T793C	A794T	T797A	A799C	C801T	A803C	A810G	C811A	A812C	C816A	G822A	A823C	G824A	C829T	C831A	1.4702554924604687
A200C	T214A	T231A	1.2147404635975725
T788A	C792A	T797A	G804C	A814T	C825A	C828T	1.7156183916379675
C792T	C800T	C802T	A809T	A819T	G827A	C829A	1.181675933015947
A287T	C328G	A361G	1.3472047210830416
T796C	T798C	C800T	C801T	C808A	A810T	G813T	G824T	C825A	0.9172613183014876
G639A	G786A	T788C	A790C	T793C	A794C	T795C	T797A	A799C	A803T	G804T	C808T	A809C	C826T	G827T	C828A	1.031133656618025
C354T	C364G	A372T	0.9535453894368313
G787T	G789C	A794C	T798C	C805T	G807A	C811T	C816T	G817A	C818T	A833T	T834C	1.2110247470385653
T388C	T389C	G390T	C391A	A392T	C396T	C399T	C407T	C410A	T413C	A419T	A420C	T422A	A424C	C429T	1.300152057892742
T796A	A799C	C800A	G807C	A809C	C811A	G822A	C828T	C829A	C831A	1.3741264155850297
T746C	T757C	C763T	0.6939580011119869
G767T	G774T	G781T	1.1028975374815506
T785C	G787T	T788C	G789T	A790C	A794T	T796C	A799G	A812C	G813C	A815C	C816A	C825A	C826T	C828A	A833T	1.409790765302504
G437T	G695T	C714A	C717T	1.2230150910686501
A287T	A296G	A302C	C309G	G315T	0.9317582644240686
G786T	G789A	C792A	T795A	A803C	G804C	C808T	A809C	A815T	C816T	G827A	G830A	A833T	1.2527635617039776
T798C	G804T	G813T	A821C	C831T	1.1968594785239732
G787A	A790C	T796C	C800A	A803T	C805A	A810T	G822T	T834A	1.3624028404183859
T752C	G774T	1.3958546958750875
G573T	C773G	0.7769613642641594
G393A	C396A	A412C	A415C	T421A	G423A	T426C	1.4905496422399174
A736T	G742A	0.9172613183014876
G711T	A790C	C792A	T798C	C800A	A803T	C805T	C808A	C811T	A814C	C816T	1.5910042179210206
G787T	C801T	A815T	C818T	A819C	G820C	G822T	C828T	T834A	1.273846655791191
T785C	A790C	C792A	T796A	T797A	C801T	A803C	C826A	1.7650460590550465
T504A	C538G	1.3633929587617133
T785A	T793C	C800T	C801T	C806A	A809C	A812T	G813T	A815C	A819T	G824T	C831T	G832A	1.0337169923077985
G690T	G700T	C714T	0.8713425933258366
T252A	A254G	G255C	C256A	A257G	G258A	A259G	G260T	T261G	G262A	A265C	C266G	G267C	C268A	A272G	G273C	C274A	A275G	G276C	C277T	T278G	G279C	C280T	T282A	A284T	T285C	C286A	A287G	G288C	C290T	T291G	G292T	T293C	C294G	G295A	A296G	G297A	A298T	T299C	C300A	A302G	G303C	C305T	T306G	G307C	C309G	G310A	A311T	T312C	C313T	T314G	G316T	T318A	A320C	C321T	T322A	A323C	C324A	A326T	T327C	C329G	G330A	A331T	T333G	G334C	C336G	G337A	A342C	C343A	A344C	C345G	G346T	T347C	C348A	A350C	C351G	G353C	C354A	A355C	C356A	A358T	T359G	G360A	A361C	C362G	G363C	C364T	T365G	G367C	C368A	A369G	G370A	A372C	C373T	T374G	G375A	A376G	G377C	C378G	G379C	C380G	G382C	C384G	G385C	C386G	G387T	T389G	G390C	C391A	A392G	G393T	T394A	A395C	C396A	A397G	G398C	C399G	G400A	A401C	C402A	A404T	T405A	A406C	C408G	G409C	C411A	A412T	T413G	G414A	A416C	C417A	A420T	T422G	G423A	A424T	T426G	G427C	C430A	A431G	G432C	C433T	T434C	C435G	G437T	T438G	G440C	C443G	G446A	A447G	G449C	C450G	G451T	T452G	G453A	A454C	C455G	G457C	C458T	T462G	G463C	C466G	G467C	C468G	G469C	C470G	G471A	A472T	T473C	C474G	G476C	C477G	G478A	A479T	T480G	G481A	A482G	G483A	A484C	C485G	G486T	T489C	C490G	G491T	T492C	C493T	T494G	G496A	A497T	T498C	C499G	G500C	C501A	A502C	C503T	T504G	G505A	T785C	T788C	T796C	T798C	G804T	C806T	C811A	G817A	G827T	1.4668537248504625
C313G	G523A	1.0789931812880043
G288A	C657A	C665T	T672G	T683C	A684T	1.1206862074409305
A725G	C732G	382.007037040104
C250G	C280T	G555T	1.1199636502472226
C380A	C791T	C792T	C801T	C805A	G807A	A809C	A810G	C811A	A815C	C825T	C828T	G830A	A833T	T834C	1.0474755506734326
G706C	T796C	A799G	A803C	C806T	A809C	G813T	A814T	C818T	A823T	G827C	0.8243691763209556
C468T	G555T	A733G	0.9650353452963567
G750T	C773T	T783A	C851A	1.1441273519668422
G786T	C801A	G804A	C805T	C811A	C816T	G820C	T834C	0.5386243787700595
C336T	T374G	1.4600319232716432
T487C	T498G	1.38668274686557
T768A	C773A	0.9529508239777977
T459C	T461G	A472T	1.4561816337199638
A736G	C763A	G774T	C775T	1.2666088907014683
A517G	G523A	17.701017991731085
G789T	C802A	C808T	C811T	G813T	G817T	G827A	1.2225667717537423
T389C	G390C	T426A	T434C	C602T	1.3883636726296136
T312C	G315C	0.8201032971016657
C792T	T793C	T795A	C802T	C818T	C825A	C831A	2.0844763458401303
G774T	G780T	0.8882711701023284
G654C	A663T	0.8271731531111629
C537T	C556T	G562C	C571A	G573A	1.0465609245650078
C665G	T683C	0.8878954889839237
T785C	T797C	A803C	G807A	G813C	A815C	C816T	G827A	C828T	1.2087311395631135
C735A	A743G	C769A	1.18124544998024
G400C	T405A	A415T	C417T	A418C	T422C	G423A	G427T	C428T	1.1234739840763557
T785A	A790T	A794C	C805T	C808A	A815G	C816A	A821G	A823T	0.9650353452963567
C760T	C769A	1.7185304500136867
A319T	C324A	T332A	0.7452748211199587
C713A	A718T	1.1028975374815506
C760A	C773G	G774A	1.3296042535194248
A688C	G722C	1.2327548281850234
G786T	T798A	A799T	A821C	C826A	G832C	1.292959977193177
G789C	C792T	T793C	T798A	C805A	A815T	C816T	G827A	1.308248752619329
G690T	A736T	T744G	G817A	1.209537578592745
A803T	C806T	A815G	G820T	G827T	1.2867137937284756
C441G	T452A	0.9053786148598547
G786A	A790C	T797C	A799C	G813C	G817T	C818T	A819C	G820T	A821C	C826A	C831T	1.129797477420125
G786T	T795C	T796C	C801A	C802A	C806T	A815T	C816T	G820T	G824T	A833T	T834C	0.9847919744126601
T793A	A794C	C802A	A810C	A812T	A815C	G822T	G827T	C828A	1.025572617879523
C569A	C726T	C749G	G750A	A754T	G766C	1.6543463062223258
G661C	G852T	1.5168313739670696
C800T	A812T	G813T	A814T	A819T	G824C	T834C	1.4993937596340088
C493T	A506G	T528C	732.891293071297
G249T	G387C	G393C	T394C	G400A	A401T	A406C	C410T	C411T	A418C	T426C	C428T	1.0263300570360072
T251C	T785C	G789A	A794T	G817A	A819C	G820C	A823T	G827A	1.2982538277529463
A298T	T299G	G303C	1.1525540616809569
G687T	G706A	C723G	C732G	1.3636966702763333
C791T	T793C	T795A	A799G	C802T	A812C	G813T	G817A	C825T	C829T	1.426006220654427
G787T	T788C	C791A	C792A	T793C	A794C	T795A	T798A	G807C	C825A	C829T	1.0699304915242216
G120T	G288A	C305A	A649G	C756T	1.1431610281898432
T158G	T282G	1.0794422504853367
C791A	T793C	C801A	A803T	C805T	C811T	A812C	G813T	A814T	G830C	A833T	1.4908929286614372
C763A	G765T	1.292959977193177
T785C	C806A	A810T	C818A	A821T	G824C	C828A	A833C	0.9855680122175559
C792A	A794C	C801T	A803T	A819C	C826A	C828A	1.2699559130627027
A790T	T795C	T798A	A799C	G804T	A810C	A812C	G817T	C818T	G822C	C828T	G832A	T834C	1.2189920151111875
C653A	T691C	G706T	1.1907290954059886
T793C	C801T	G822A	C828T	C829A	1.423822640601182
G789T	C792T	A794C	T797C	C816T	G817A	A821C	A823T	C825T	G830A	1.1392394334157563
G387A	A392T	C402T	A403C	A406C	A412T	A418G	A419T	A420C	C428T	1.223849398400785
C689A	G777T	0.8157481095599037
T755G	G770T	C778T	1.275809439544336
C277G	G715T	T768A	G780T	1.388097780828624
G787A	C792A	T796C	C801T	A814T	A815T	C816T	G817T	C818A	A821C	G824C	G827T	T834C	0.8908018571966371
G191T	A201T	C208T	A227C	1.1541950973644135
T757C	C775G	1.4597173290196992
G787T	G789T	T795C	T797A	A799C	C802T	G804T	C806T	G807C	A810T	A812C	C816A	G817A	G820A	G830C	C831T	A833C	1.4853152705865666
G436C	C442A	G456A	0.9940278234812259
T641G	C662T	T672G	1.5011660926832215
G478T	A739G	G772A	C773T	G774T	C784A	1.0744723432165622
C441T	C455A	G471A	0.8448903826289389
G787T	C792A	A799C	A803G	G807C	A809C	A815C	C816A	C826A	G830A	G832T	T834C	1.6322883554726948
C538A	A541T	G542C	G544C	G560T	C569T	A574C	C575T	G579C	C580A	G690T	0.755245052840627
T488C	C508G	0.9304324843096348
T785C	T796A	C800A	G804T	C806A	A815C	A819T	C825T	C828A	1.4272285605942998
T796C	C800T	C802A	C805A	C806T	C811T	A815C	C826A	C829T	C831A	1.5412794723438217
G690T	A718T	A725C	1.0069934037875026
A790C	C791A	T795A	A799T	C800A	A809T	A810C	A814C	G822C	G827C	1.204899621872908
C792T	T798A	A799T	C802T	C806T	A812T	A814T	C829A	1.0406882117536238
C343A	A344C	C345A	G346C	T347G	C348T	A349C	C351A	G352C	C354G	A355C	C356A	A357C	T359A	G360T	A361G	C362A	G363C	C364G	T365C	G366T	C368G	A369C	G370A	A371G	C373A	T374C	G375T	A376G	G377A	C378G	G379C	C380G	G381C	C383G	G385C	C386G	G387C	T388G	G390T	C391G	A392C	G393A	T394G	A395T	C396A	A397C	G398A	C399G	G400C	A401G	C402A	A403C	T405A	A406T	C407A	G409C	C410G	A412C	T413A	G414T	A415G	C417A	A418C	T421A	G423T	A424G	T425A	G427T	C428G	A431C	G432A	C433G	T434C	C435T	G436C	T438G	G439T	C441G	G444C	A447G	G448A	C450G	G451C	T452G	G453T	A454G	C455A	G456C	C458G	T459C	G463T	C464G	G467C	C468G	G469C	C470G	G471C	A472G	T473A	C474T	G475C	C477G	G478C	A479G	T480A	G481T	A482G	G483A	A484G	C485A	G486C	T487G	C490T	G491C	T492G	C493T	T494C	G495T	A497G	T498A	C499T	G500C	C501G	A502C	C503A	T504C	G505T	A506G	C508A	T510C	A511T	C512A	G513C	C514G	T515C	G516T	A517G	T519A	A520T	C521A	G523C	C524G	A526C	T527A	C529T	G532C	C534G	G535C	A536G	C537A	G540C	A541G	G542A	A543G	G544A	A545G	C546A	A547C	C548A	A550C	C551A	A553C	C554A	G555C	C556G	G558C	C559G	G560C	C563G	G564C	A565G	T566A	G567T	C569G	G570C	C571G	A572C	G573A	A574G	C575A	G576C	T577G	G579T	C580G	G581C	T582G	C583T	A584C	G585A	C586G	T587C	A589T	C590A	G591C	C592G	T593C	G594T	T597G	C598T	A599C	T600A	G601T	C602G	G603C	C604G	T605C	G606T	C609G	G610C	A611G	C614A	A617C	G618A	C619G	G620C	C623G	G624C	C625G	A626C	G627A	T628G	G630T	T632G	G633T	A634G	C635A	G636C	T637G	G638T	C640G	T641C	C642T	A643C	G646A	C648G	A649C	T651A	A652T	C653A	G654C	A655G	C656A	G658C	C660G	G661C	C662G	A663C	G664A	C665G	A667C	G668A	C669G	A670C	T671A	C673T	G674C	C677G	G679C	C681G	T682C	A684T	C685A	G687C	A688G	C689A	G690C	T691G	C692T	G693C	T694G	G695T	A697G	C698A	T699C	G700T	T701G	G702T	T705G	G706T	A707G	T708A	A709T	G711A	A712G	C713A	G715C	C717G	A718C	G719A	C720G	G721C	C723G	G724C	A725G	C726A	T727C	A728T	C729A	G730C	C732G	A733C	C734A	A736C	C737A	A739C	T741A	G742T	A743G	T744A	A745T	T746A	G748T	C749G	G750C	T752G	G753T	A754G	T755A	C756T	T757C	G758T	C760G	G762C	C763G	A764C	G765A	T768G	C769T	G770C	T771G	G772T	C773G	G774C	C775G	G777C	C778G	T779C	G780T	T782G	C784T	T785C	G786T	T788G	G789T	A790G	C791A	T793C	A794T	T795A	0.7615752821681113
T785C	C791T	C792A	T795C	A803C	C805A	A815T	G817T	A819T	G830T	C831T	T834C	1.0615388798259924
C539A	A584G	1.4754980569009932
C791T	C792T	T795C	T797C	C801T	C805A	C808T	C811A	A814T	C816T	C818A	A821C	A823C	G827C	G830T	1.1547894862254156
G786C	G787A	T797C	T798A	C801A	G804A	C805T	A810T	A814T	A815T	C818A	A821C	G827A	1.3584856384620365
G766A	T779G	1.3917516544410042
G786A	G789A	A794C	T796C	C802A	C805T	A810T	A812C	A814T	C818T	G820T	C825T	C828T	1.1465766478768595
G540T	G544A	A545C	C546T	A547C	C548A	A550T	C552T	G562A	G564C	A565T	G567A	G568T	G570T	T577A	0.6451051493013689
G715A	T755A	G777A	1.4337667987260159
A736T	C737T	G742A	1.539950019089931
G786C	C791T	A794C	T797C	A799T	C808T	G817C	G822C	1.1392945296898458
T785C	C800T	C801T	A810T	A814C	C816T	G827A	G830C	T834C	1.2133377547409583
G762A	C769G	T771C	G780A	1.2263686687578512
C686T	T701G	T705G	C729G	1.309447252981629
G787T	T788C	C792A	T793C	A799T	A803C	G813C	2.147363417348185
G432T	G762C	0.8969347443374056
G750T	G759T	C775G	1.1774764923852883
G786C	G789A	T796C	T798C	A803G	G813A	C816T	A819T	G820A	G824A	C828A	1.0180592653675853
T317A	A320C	T785A	G787C	G789A	C792A	A794C	T796C	C800T	C805T	A809T	C816T	A819C	G820T	A821C	C826T	1.5536918507735415
T747C	C773A	0.9946376565017665
C791T	T796C	A810C	A812T	A823C	G827T	G830A	G832T	A833C	0.7860517344096519
T793A	A803C	G807T	A812T	C816T	A819C	G822A	C829T	C831T	0.9116800257246832
A740G	G774T	G777A	1.237602580227389
T788C	C792T	G804T	C808T	G822T	G824T	1.0753250990445118
T251G	C268T	G276T	A526G	1.1261514012236316
C539A	G544T	A547G	C551T	G564T	A565T	G568C	A572T	G579A	A584T	G767T	0.7777896812836308
G758T	A764G	C778G	G849T	1.510490105681254
G505A	G765T	0.9660416386699713
G787A	T796C	G804A	G817C	A819C	A823C	G830T	C831A	G832C	1.3701194077964638
A339C	C354G	1.5044055533925078
T797C	C802A	G807A	A812C	A814C	A815T	A819C	G822T	G824A	T834A	1.2936690034243052
C534A	A790C	T795C	C801T	C806T	C808T	C816T	A823C	G824T	C826T	C828T	A833T	1.3534964827056668
T785A	A790C	A794T	T798A	G807C	C808T	A812C	A814C	A815C	G817T	G827A	C829T	G832T	A833T	0.7376066333475338
C792A	T795C	A799T	C800T	A823T	G824A	C825A	C831T	1.004424543063555
G827C	C828T	G832A	A833C	0.8271731531111629
A790T	T797A	A809T	C811T	C816A	C818T	C828T	A833T	0.7505830463416108
C791T	T797A	T798C	C800A	C801A	A803T	C805T	G822A	A823C	C825T	C831T	1.0734662829701047
G400T	A790T	T798C	G804A	C811A	G822T	G824A	G830A	C831A	1.3068817215298625
G758T	G759C	C761A	1.1885594821403118
C756G	G759A	G766A	0.8436070568153582
C653T	C656G	0.9168423499770503
T741C	G750T	1.1991077481980261
T785C	G789T	T797C	T798C	C800T	C801T	A803G	C805T	A809T	C825A	C826T	0.704895382651252
C635T	C681T	T683C	1.3754526760545775
G748T	G781A	0.8434560891960283
C792A	T796C	T798C	C800T	C802A	C805T	C806T	A809G	A810C	G827A	A833C	0.912243477391742
G786T	C805T	G817C	C826A	G830A	A833C	T834C	0.9104107031097705
T785A	T793C	C802A	A809C	A810C	C811T	A814T	A823T	G827C	G830C	C831A	1.0848478599494031
T785A	A790C	C791A	A794C	G804A	C811A	G813C	G820A	C826T	C829T	G832C	T834C	0.9610310492577826
A395T	C396T	A401G	C402T	T413C	A419G	C430A	C433T	0.9546586211533852
C792A	A799T	A810C	A815C	C818T	G824A	C825T	C828T	G830T	1.3653775191092559
T795C	T796A	A803C	G813A	A815T	A821C	C828T	C831T	1.0846678261182192
G789A	C792T	T793A	G807T	C811T	G813T	C818A	G820T	G824T	G830T	1.0168658881383605
A743T	T746C	G758T	1.3671334058365054
C792T	A794T	G804T	G813T	C818T	C828T	C831T	G832T	1.5837839293746483
T793A	T798A	A799T	C800T	G804C	C805T	C806A	A810T	A812G	C816T	G827T	C829T	1.3227057879586428
C792T	A799T	C806T	A809C	G827A	G830T	C831A	1.4763347738568826
G676A	T682A	1.18421990703751
C391T	G393T	T394C	A395C	A416C	A418C	A419T	T421C	G427T	C428T	C430A	G432T	G753A	G765T	0.9355364482785641
A790C	C791A	T797A	C801T	C806A	C808A	A815T	G820T	A821C	G822A	G824C	C829A	A833T	1.1715604191924642
C756G	G774T	T779G	T783C	1.6203062587691917
C348A	C689A	C749G	G753A	T771G	C773A	0.731146941853859
T785C	A790C	T798C	C802T	A803T	C806T	A812T	A814C	A819C	1.5419297528151155
A790C	T795C	C808T	A809T	A814T	A819T	G824A	G827T	A833C	1.291965686764102
T785A	G813A	A819T	C828A	1.3477217753276707
C309A	A790C	T796C	C802A	G807T	A810C	A815C	G817T	G820A	C825A	C829T	G832C	1.3896508972267536
G787A	T795A	C802T	G804A	C808T	C816T	C818A	A819T	G820C	A823T	G824A	G832C	1.4873939266953022
G603T	G610T	C616T	G620C	G621T	G622A	G633C	1.141339879533191
G787A	T795A	T797A	C801T	G804T	C806A	C808T	A812T	A821C	G822A	1.1052039771987174
A733C	G742T	1.0696777321357207
T793C	G804T	C806T	C811T	A812C	A815C	G817T	G824T	G827C	C829T	G832A	A833T	1.1859470508461252
C735T	A745C	T746A	1.1882897908499916
A740G	G758A	T768A	C776T	G777C	T783G	1.3827372111708993
T582A	C583A	0.9321703644967905
C756G	C778A	T782G	0.8816372290361778
C685T	A718T	0.9129794967948935
A395C	G400T	A403T	T405C	C408T	C411T	A412C	A415C	A418C	A419C	G423A	T426A	C429T	1.003426397180081
C761G	G781A	1.1905108932627952
C737A	G777A	0.8491603404990857
T785A	C801T	G804T	A812T	G817C	G827T	1.221634338843365
C791T	C800A	C805A	A812T	A815C	A823C	G827T	C828A	C829T	T834A	1.328287745060575
G786T	A803T	C831A	A833C	T834A	1.5237400188889842
T798C	C801T	C802T	A803T	A810T	G813T	A815C	C825A	0.5742359079449396
A392C	A406T	G414A	A415T	A416C	T421C	A424C	1.1689752766552817
T785A	C792T	A794T	T798A	A809C	A812C	C818A	G822T	C848T	1.146185324788847
C738T	G748T	C805A	0.6121810119941646
T788A	G789A	A790C	A794C	C800A	C801T	C802T	C825A	G832T	1.4438318019601017
G693A	T701A	A718G	1.3242820796767523
C802T	G804A	G813A	C816T	A823C	0.9600351621601062
T785C	A790G	T798A	C801A	C811A	G813C	A814C	G817A	C818A	A821T	G822A	A823C	C825A	C829T	C831A	G832T	1.6634863410633332
T788C	A790T	C792T	T793A	T796A	C800A	G804T	G807A	A810C	A812T	C816A	G820T	T834C	1.4571394617719824
C657T	G668C	A684C	1.5681824361065797
G330T	T788C	G789T	C791T	C792T	G804C	C806A	A821C	C826T	G827T	C829T	1.6083922421605947
G786T	C792A	C801T	A809C	A815C	C818T	G822A	C831A	A833T	1.3896508972267536
C590A	T785A	G786A	G789A	C792A	T795A	G817C	1.3205746830371197
T795A	G804A	C805T	C806A	A810C	C811A	A821T	C828A	C829T	C831T	G832T	A833C	T834C	1.0981436687855093
G469A	A707C	C729T	0.8405146555806978
G603T	G777T	0.7492442408430284
C791T	A794T	A803T	C805A	A809C	G822A	C826T	T834A	0.7032646241026081
A392T	G789T	C791G	A799T	C801T	C805T	C811T	G817T	G820C	A821C	C831T	G832T	1.5791487468485836
T727C	G767C	2.3025404729877983
G787T	T788A	A803T	C808A	A812C	A815C	G817T	C818T	G822T	C825A	G827T	G832T	1.1498293475871486
T795C	T797A	T798C	C800A	C805A	C806A	G807T	C808T	A810C	G817T	C826A	G830T	C831T	G832T	A833C	T834C	1.0611544035928067
T796C	C806A	G807C	G813C	1.4060815126555375
G789C	T797C	C805T	C816T	G824T	1.5478784746337604
C290G	C328A	1.4182602081379003
C309T	T788C	C791A	A794T	A799C	0.6499217631587709
C713A	A718T	C720A	T785C	C800A	C801T	C806T	G807T	C816G	C818T	G820T	A823T	C826A	G832C	1.3400490805151481
C450A	G463A	1.1633302792613616
A790T	A794C	A799G	C808T	A812G	G822A	C826A	C828A	C831T	T834C	1.070792643411026
G676T	T683A	0.9878571271107977
C351T	C776A	G787C	C792A	A799C	G804C	C806T	A809C	A810C	C816T	G817A	C826T	1.1064099500213007
C343A	C749A	C760T	G827A	0.9605881778065118
G787T	A790C	T793A	A794T	A799T	C802T	A803C	C811T	G813C	A814C	C818A	G820T	A823C	C825T	C831T	A833C	1.1757417525663036
T752C	C775G	1.0422381729200652
T785C	G787A	G789T	A794T	C801T	G804C	A814C	A815C	G820A	A821C	G830A	1.0643772190768641
C435A	C738A	0.856298968361556
C735T	G751C	G774A	C775A	1.4144029488313015
A743C	G758C	C763T	1.2239472672051355
T691G	C692A	C838A	0.8754959833616431
C791A	A803C	C805A	C806A	C818T	G820C	G824T	C826A	G830A	0.9566437335981275
T785A	T788C	A799T	C802T	A803T	A819T	A821C	G827T	C829A	G832A	T834C	1.0192508141332308
C737A	G780T	G781T	1.8695669071885532
G787T	T788C	C791T	T793C	T795A	C801T	A809T	G813C	C818T	G820T	A821T	G822C	A823C	A833C	1.5063966365601669
G385T	G390C	T394C	A397T	A401G	A406C	T422C	A424T	C428T	C433A	T785C	1.3352056195368995
T588A	T593A	G606A	A612T	C614T	C616T	G618A	C623T	C625A	G633T	1.3229292481877208
A794C	T796A	T798C	C802T	A809C	A814T	A823T	G824A	C829T	0.9972858838281117
G789A	T797C	G804C	G817C	C828A	1.1176281810239581
T389A	G393A	A397C	G398T	C399T	A401T	G409A	A412T	G423A	C428T	C429T	C430T	1.0572712484844538
C583A	C801A	A803C	G807A	A810T	A815C	C818T	C826T	A833C	1.0069934037875026
C466T	G535A	C549T	C559A	C563T	G564C	C580T	C729T	0.9732963482522011
C147A	G789A	A790C	C792T	T793C	T796A	T797C	T798C	G804A	G807C	C808T	A810C	A812T	G820A	C825T	A833T	1.384248950104395
G346T	C378T	G638T	1.6742781894298238
G138A	G148T	A163T	A168T	1.2785626656234084
G693C	A710G	G716C	1.3349192096318478
G786C	T788A	C792A	T797C	T798C	C800T	C801T	C808T	A812C	G813T	C816A	0.776735765726336
G690T	A712G	G719T	G724A	G731T	1.0206475516354687
T785C	G786T	A790T	T797C	C800T	C801T	A803C	A810T	G820A	G822C	G824A	1.5520156068683675
C760T	T779G	T783C	1.5367387489079427
C503A	T788C	T793C	T797A	G817A	A819C	G820A	C826T	C831T	1.0819299036891257
A790T	T793A	T795C	C800A	C801A	C808T	A810C	C811T	C826A	C829A	0.8908018571966371
C563A	T755G	T779A	0.8673271896699571
A794T	T795A	T798A	C802A	G807A	A809T	A810T	A819T	G820A	C826T	G830C	T834C	0.9062940634087525
G636C	C640T	A667T	G680T	0.7039771515839685
G451C	G457T	C468G	1.3214176927294512
G789A	C791A	A799T	C801T	C805T	A810C	A812T	G813T	G817C	C828A	G830A	A833C	1.4107508225730638
T788C	C792T	T793C	T797C	C801T	A803T	A809G	A812T	C816A	A821C	C828T	G832T	1.2147298052681414
C537T	G540A	G542T	A547C	C548A	C549T	A550T	G555A	G568A	C569T	1.1115749374617359
T785C	G789C	C791A	G804T	A809T	A810T	C811A	A812C	A815T	C816T	C818T	A823T	C828T	C829A	T834A	0.7535207490670183
T785C	A790T	A810T	A814T	C818A	C826A	1.2189920151111875
G576A	C685A	C717T	1.5821452340342548
G786T	C791A	T795C	T796A	C802A	G804C	C806A	G820C	A823C	C826A	C829T	G830C	G832C	T834C	1.3301838543274107
C689T	G719A	1.135335700348655
A545G	C548T	A550C	C552T	C554A	C559T	C563T	G567A	C569T	G570T	A572T	G581A	0.7720282762370854
G789T	C792A	C806T	A809G	A815G	C818A	A823C	G827T	G830A	1.1421060508553214
A420T	T426C	C428A	0.8603584059105707
C665T	T683A	1.4019281377227875
G704C	C738A	1.2367443260108648
T785C	A790T	T796A	A799C	C800A	C802A	C806T	G820T	A821T	A823C	C826A	G827T	C829T	1.129797477420125
C737G	G742C	0.9264339314845025
G787C	C792T	A794C	A799T	C800A	A803C	G804A	C805T	C806T	G807A	A810T	A812C	C816T	G817C	A823C	G827A	G832T	T834A	1.6543463062223258
G786T	T788C	G789T	C792A	A794T	T798A	C801T	C805T	C808T	A809C	C811T	C818A	A819C	C826T	C828T	C829T	1.2907394919489792
A649T	G659T	C673G	C681A	A684C	1.4735386581821879
A739T	T768G	T771A	1.0307183792694072
G445A	G448A	0.734104823589874
G786C	C791A	T795C	C800A	G804A	A809C	A814C	C816T	A823C	G824C	C828T	C829A	1.4382139662158606
C635T	T683A	G807T	0.9264339314845025
C465T	C468G	T473C	0.9287558210370952
C698T	G700T	A718G	C734G	1.2961058652155448
C698T	G724T	C734T	1.5738101777246873
C685G	G696A	T699C	G722A	A728C	0.9786273924132068
T785A	A790C	C802A	C808T	A809C	G822T	C828T	C831T	1.4426791020592
G772C	G774T	G780C	G781T	T782G	0.8126613434074583
G787C	G789T	C791A	T797C	C800A	C805T	C808A	A815C	C816T	G820T	A821C	G824T	1.0464238683936398
T785A	G787T	G789T	A790T	C792T	C802T	C805A	G807T	A814T	C816A	C818T	C828T	C829T	G830T	1.3949147263829156
G750T	G780T	0.9824838285910057
T705G	T708G	A712T	1.441164875764727
C615A	G840T	0.8523662440688633
A740T	T755G	C760G	G780T	T783A	0.7032646241026081
T795C	G804T	C806T	A815T	1.836894864150307
C242A	T293G	C525G	1.154434805588165
T785C	A790T	C816T	G830T	A833G	1.3929774104457286
C792T	T796C	A799C	A809C	C811A	G822C	G824T	C829T	G832T	1.1337478182502654
G385A	T388C	G393T	T394C	T405C	C407A	A415C	A418T	A419C	T421A	T425C	1.3658416727370188
T248G	G249C	C250G	A259C	A264T	A431G	1.0884993973055512
C321G	T327A	0.937462906859318
C100T	G115A	A130T	G540A	1.2491132187505916
C673T	C681T	0.7693288766698229
G751A	G758A	G762A	0.9625287599838986
G722A	G731C	1.447553017944535
T785A	G787T	T788C	T798A	A799C	C801A	C805T	G813T	G817T	C818T	A819C	C825T	C829T	A833C	0.9357918499843461
C336A	C698G	C726A	G750A	1.1054864988371411
C669A	T788C	T796C	C802T	A803T	C805A	A809C	A814C	C818T	A823T	C825A	C826A	C828T	G830T	1.310002731171525
T388C	G390A	C396A	A397T	G398C	C402A	C407T	G409T	A416C	A419T	T421A	T425A	1.2039054802707025
A799C	C801T	G804C	G807C	G817T	A821T	G830T	1.3454434689608958
C304A	T322G	1.2031609499798734
G789T	A790T	G807C	A810C	A812G	A814C	A815C	C818A	A823C	C831A	T834A	1.3254702332986104
T797A	A799C	C800A	A803T	C806A	G807A	C811A	G822T	G827A	T834A	1.3254702332986104
G786T	T795C	C805A	C806T	G807A	A819T	G820C	A821C	G830A	A833T	1.275809439544336
T744G	G777T	T783G	1.0744723432165622
G787T	G789T	T796C	A799C	G807T	A810C	G820A	A821T	C828T	0.9813918765725661
C435G	G453A	A454G	0.9525832763247909
C685T	C714A	0.7742725444819606
C386A	T388A	T389C	G390C	C391A	C402A	A403T	A412C	G423T	T425C	1.404798287456722
A790C	T797C	C802T	C805T	G807C	C811A	C816T	A823C	C829A	1.409790765302504
G786A	G787T	A790T	C791A	A799C	G807C	A812C	A814T	C818A	G820T	A821T	A823C	G824T	C826A	C829T	G830A	0.8594846044045678
T744C	G780A	0.8411930370621995
A709T	G719T	0.6545457124618768
G787A	T788A	T793C	T797C	A812C	A814C	A815C	A819T	A823C	C831T	1.0527658312323893
C792T	T795C	A803C	C805A	C806A	A812C	C816T	C826A	0.9239700114539586
T795C	A799C	C800T	C805T	C808T	A810C	A815T	G822C	C826A	A833C	1.1028975374815506
A223T	A232C	0.7102134057376935
A790C	C792T	A803C	G804C	C808T	A814T	G820C	C825T	C829T	C831T	G832T	1.1718286335741475
C458G	G475C	1.0623277370564799
A743T	T771G	C778T	G781T	1.5070414981340365
C791A	A794T	G807T	C811G	A814C	A819C	G822T	C825A	C828A	C829T	G830C	1.0911203652848256
T785A	G786A	G787A	G789T	A790T	C791A	T793C	A799T	C801T	C816T	C831T	A833G	0.5965049736467711
G789C	C792T	T793C	T795A	C801T	C806T	G807A	A809T	A810C	C811A	A814T	A823T	G824A	C826T	G832C	1.4312883772934728
T744C	G748T	T755G	C775T	1.367327188034356
A652G	C735G	A740T	1.4956267344076377
T795A	T796C	T797C	A799C	A819C	A833C	2.584916103472384
G787C	T788C	C792A	T798C	A799C	G813C	A814C	G817A	G820T	C828T	C829T	A833T	1.22470349041626
C792A	T798A	C800A	G804T	C808A	G813C	C818A	G824T	G827T	1.280005171237712
T605C	T629C	G630C	T632C	G633T	G822T	1.056608042295281
T785C	C791A	A799T	C808T	A812C	G813A	A815C	G817T	C818A	G822A	A823T	C825T	C826T	C829T	A833C	1.7073702262935544
T752C	G758C	G772A	1.2141991238328997
A536C	C539T	C551T	C556T	G558C	C569A	C571A	A572C	A574T	T577A	A584C	0.6191756688719875
G787C	G789A	A790C	C792A	C805T	A810C	C818A	A819T	G827T	G832C	1.2845512495373352
G780T	T785C	G787A	A794G	T797C	C801A	C802A	G804T	A812C	G813T	G817C	C829T	C831T	G835T	1.085134912426943
A107G	G108C	C109T	T110G	G112C	C113G	G115C	C116G	G117C	C118T	T119G	G121A	A122G	0.8794218476653811
A764T	C776G	1.2407597296667443
G439T	G476A	A482G	1.2334179561184204
G690A	T701C	0.9014701429115668
C763G	T768C	G774A	1.2352452419793367
T798C	A799C	A803C	A809G	A815T	C816T	C818T	A821G	0.8495291842763296
C737A	A743T	C763A	1.1440900961103795
T206A	T207C	A217C	0.8464695719240205
A754G	G770C	0.8126613434074583
C442T	G471C	0.7677629266446153
G786A	G787A	C800T	C806T	A809C	C811T	A815C	G817T	G820T	A823T	C825T	G830A	C831T	1.069087782104209
G786A	A790C	T795A	T796C	A803C	G804T	A819T	A821T	G832A	1.7006217273753979
A736G	G748T	G759A	G762C	1.0278482967653504
C791T	T793A	A794C	C801A	G804A	C808T	C811A	A812T	A814T	A815C	G817T	C818T	A821C	C825T	C828T	A833T	T834C	1.9833875604985896
C202T	G387A	C410T	C417T	A418C	C660T	1.2256079826287516
G476A	A482G	G742C	G748T	1.3718969368672946
A707C	G711T	G731A	1.3687746224101387
C236G	G260T	T281A	1.3918779018697454
G787C	G789A	T797A	A803T	G813T	A814C	A815C	C816T	C818T	G824C	C828T	C829T	C831A	T834A	0.8764999925168745
G787T	C800A	C806T	G807T	C808T	A809C	A812C	G817T	G827C	C829A	T834C	1.1183587179135348
A740G	A743T	0.627510667877434
T788C	A790G	T795A	T796A	T798A	A799C	C806A	G817C	A823C	C825T	C826A	C829A	G830T	G832C	1.3741145897511822
C737A	G762T	G772A	1.404213107227633
G758T	C773A	1.7891104716168411
T788C	A790C	C791A	C792A	T798C	A809C	C818A	A821T	G830C	A833T	1.1746137283657676
G385C	G393T	T394C	A395C	G400A	C402T	A403T	A406C	C408A	C410A	A412G	T413A	A424C	1.1224103400677625
T785C	C791G	A794T	A799T	C801T	C805A	C808T	A814C	A815T	A821T	A823T	G824C	C828T	G830T	T834C	1.4648269203066417
C435G	C458A	T473C	1.3896508972267536
T793A	A794T	A799C	C806A	A819T	A823C	G832A	1.5749376835236544
G786T	G787T	C792T	T793C	T798C	A799C	A810T	C811A	A812T	A814C	A815T	C816T	G817T	C818T	C828A	C829T	G832C	A833C	1.089185838366915
T746C	T779G	1.3768657155820632
T788C	G789T	A790C	C791A	C802T	A803G	C805A	G807T	A812C	A815C	A819T	C828A	C831A	G832T	1.0490976576044018
T785A	T796A	G804T	A814C	A815C	A819C	C825T	C828A	A833T	G854T	0.823712177575133
A697T	G730T	1.884698323544422
T785C	T788A	T797A	C808A	A809C	C811T	C816A	G817C	A821C	G822C	G824C	G827C	C829A	1.4385620054107182
C531T	C569A	1.1962911799738394
G690T	C723G	G804T	0.39704311349335825
C635T	A649T	A650G	T682C	C749A	1.8432509017425223
T788C	C808T	A810T	C818A	A823C	C829A	1.3429399426981234
T755G	G767T	C776A	1.4836130575374595
T795A	T797C	G804C	C808T	A815C	G827A	A833C	0.8773048593603243
T797C	T798C	A799C	G822A	C828T	1.2098950597745368
G633T	G700T	0.856298968361556
C190G	A217G	A223T	1.0446831760981674
G751C	C760T	0.9182715179912471
C386A	T389C	C402A	C408A	A419G	T421C	G423T	T425C	C430A	G432C	1.7081125611745513
G786T	G787A	T798C	C802T	A814T	C816A	G817C	G820T	A821C	A823C	G824T	G827C	C828T	1.0571341541835608
T744G	C775G	1.8031802299655109
G249C	A257T	1.510490105681254
A645C	C681A	0.7391760091631668
C801T	C802T	C805A	A812G	C818A	A821T	C825A	C829T	T834A	1.1104516302040268
T785C	G789A	T796C	A799C	C811T	A812G	G822T	C825A	A833C	1.7156183916379675
G513T	T785C	G789C	C792T	T795C	T796A	T798C	C805A	C808T	G813C	C816A	G817T	A833C	0.9708140000586103
G117T	T252G	A254T	A271T	C277G	1.3856917778614355
T788C	G789T	T793C	A794C	T796C	T797A	C811T	A812C	C818A	C825T	C828A	C829T	1.4505132490650763
A645G	G664T	0.8985602264992205
G774T	T782C	1.3054296307281625
C685A	G703C	T708A	C726A	1.6045165982035812
G690T	C829A	0.5810965520064084
C539T	C548T	C549A	C551A	C554G	1.2774966462089308
G786T	G787T	A790C	T796C	T797A	A814T	A815C	G820A	C826T	G830T	1.1448328050664005
A697T	G731C	1.6166404075050078
G789T	C791A	A799T	C802T	A803C	G804C	A815C	C816T	G817A	G830A	1.3677666311286947
G704A	A846G	1.263318997478867
T797A	T798A	C808T	C818G	C825A	C826A	C828T	1.5621686527964485
T785A	A814C	C818A	G824A	C829A	A833T	1.6212593800978794
T785C	G786T	T788C	A799T	A809C	G813A	C818T	A819C	C825T	G832C	1.3413049601997729
A736G	C769T	1.9366579625742586
T755C	C775T	T783A	0.7575978411672333
G787A	T796C	C801A	C805A	C806T	C808A	A812C	G817A	A821T	C826T	G827A	C828T	C831T	G832T	1.2290544491981903
C512T	C522G	0.9282019351705415
G505C	A507C	49.09237111860033
C256A	T752G	T771C	1.2369998516980572
T788C	C792T	C805T	C808A	A810T	A814T	G824C	G827A	C829T	0.9832435593585521
C801T	C805T	C816A	C818T	G830C	A833C	0.8817581835195138
A790T	T796C	C802T	A815C	A823C	C829A	G830T	G832C	1.1560829517255848
G786A	G787A	T788C	C792T	A803C	C805A	C811A	C828A	A833T	0.8908018571966371
T788C	C792A	A794T	T795C	T796C	T797C	C800A	C806T	C808A	C816T	G817A	G827T	C831T	A833T	0.8836468221990738
T768A	C784T	1.2210651307831453
T206C	G218T	C221G	1.3309715668349082
G774T	C775A	1.1390581124809456
C749A	G774A	1.16288778010607
G128A	C129G	A130C	G131A	C132G	G133C	A135G	G136A	C139G	G140C	C142G	T143C	G144T	G166A	C384G	G385C	C386G	G387C	T388G	G390T	C391G	A392C	G393A	T394G	A395T	C396A	A397C	G398A	C399G	G400C	A401G	C402A	A403C	T405A	A406T	C407A	G409C	C410G	A412C	T413A	G414T	A415G	C417A	A418C	T421A	G423T	A424G	T425A	G427T	C428G	A431C	G432A	C433G	T434C	C435T	G436C	T438G	G439T	C441G	G444C	A447G	G448A	C450G	G451C	T452G	G453T	A454G	C455A	G456C	C458G	T459C	G463T	C464G	G467C	C468G	G469C	C470G	G471C	A472G	T473A	C474T	G475C	C477G	G478C	A479G	T480A	G481T	A482G	G483A	A484G	C485A	G486C	T487G	C490T	G491C	T492G	C493T	T494C	G495T	A497G	T498A	C499T	G500C	C501G	A502C	C503A	T504C	G505T	A506G	C508A	T510C	A511T	C512A	G513C	C514G	T515C	G516T	A517G	T519A	A520T	C521A	G523C	C524G	A526C	T527A	C529T	G532C	C534G	G535C	A536G	C537A	G540C	A541G	G542A	A543G	G544A	A545G	C546A	A547C	C548A	A550C	C551A	A553C	C554A	G555C	C556G	G558C	C559G	G560C	C563G	G564C	A565G	T566A	G567T	C569G	G570C	C571G	A572C	G573A	A574G	C575A	G576C	T577G	G579T	C580G	G581C	T582G	C583T	A584C	G585A	C586G	T587C	A589T	C590A	G591C	C592G	T593C	G594T	T597G	C598T	A599C	T600A	G601T	C602G	G603C	C604G	T605C	G606T	C609G	G610C	A611G	C614A	A617C	G618A	C619G	G620C	C623G	G624C	C625G	A626C	G627A	T628G	G630T	T632G	G633T	A634G	C635A	G636C	T637G	G638T	C640G	T641C	C642T	A643C	G646A	C648G	A649C	T651A	A652T	C653A	G654C	A655G	C656A	G658C	C660G	G661C	C662G	A663C	G664A	C665G	A667C	G668A	C669G	A670C	T671A	C673T	G674C	C677G	G679C	C681G	T682C	A684T	C685A	G687C	A688G	C689A	G690C	T691G	C692T	G693C	T694G	G695T	A697G	C698A	T699C	G700T	T701G	G702T	C737G	A739T	0.7647449906122072
T785C	G789C	C792T	A799C	C806T	C816A	A819C	C831T	0.9969901580545142
A790G	C792T	T793C	A794C	C802T	G804T	C808A	A812C	G813T	C829A	G832A	1.0795310642298228
G789T	C802A	A809T	A810T	A819T	G820T	A821T	1.181675933015947
T793A	C805A	C806A	C808T	C811A	A812T	G813T	A814C	C816T	G830A	1.167940212768924
C465G	G750T	0.9711227667694692
G750T	G770T	C773T	C784T	1.3995299320411618
G711C	G730C	G751T	1.0218021303137896
C640A	T651G	C656A	0.9034373445327596
G385A	T389C	C391T	A397C	A419T	C429T	G432T	1.3277298632457846
C761T	C763T	C784G	1.6253226868149167
G759C	T771G	1.4995326148892247
G753C	G758C	C775G	1.0889368091589993
G695A	C729A	1.2634310534481308
A649G	C653A	C681T	1.7969623671035608
G218T	G786C	G787T	C805T	C808A	A809C	A819T	G827A	C828T	0.9419483753131903
T796A	A799T	C800A	C802A	C806T	G830A	1.120433459085621
A406C	G409C	A419C	A424T	C429A	A431T	1.1223604352018133
A397G	C792T	T795C	G807T	C808T	A810C	C811A	G813A	A821T	G822C	T834C	1.8454859192918376
A740G	G762C	1.057417226657569
G789T	A799G	G807T	A809C	C811A	G817A	A819T	A821T	C831T	1.5869470122651201
C791A	A794C	C808T	A809C	A812C	G817T	G822A	G830T	1.4141111990481268
G750T	G774C	C776G	1.303555597311309
A790C	T796C	A799C	G804T	C806T	A814C	C816A	G817T	C818A	A819C	A823T	G832C	T834C	1.3901907771402062
C776A	G789C	C791A	T795A	T796C	A799C	C805A	A812C	G813A	A814G	A815T	C816A	G817C	C829T	G832A	A833T	1.1533349248663776
G680T	C681G	1.4277235245480346
T793C	A794C	C800A	C808A	A809C	A810C	A812C	C816T	C825T	C826A	A833C	1.3674301571726974
T757C	G766T	G774A	C778G	1.0386725804796129
A790T	C792T	C801T	C805T	A812T	A819C	A823C	C826T	C828T	C831T	1.3428868379294459
T793C	A803C	G813A	A814T	A815T	C816A	A819C	A821C	G827C	C829T	1.6984622077215878
T389A	A392C	G400T	C411T	A412T	G414T	A418T	A424C	T425A	G427T	T434C	1.7304082053589847
G687T	G702A	T768C	0.9719284549056164
A395C	A401T	A415T	A416C	A420C	G432C	T434C	0.9885727927426095
A736G	T744G	C784T	1.2098950597745368
C442A	G758C	1.0664381147548878
G235C	A253C	G387C	T389C	G390C	A401T	A404C	A416T	A419T	T421A	A424C	C429A	0.544046771844926
T788C	T793C	A794G	T795A	G804T	C808A	C828A	C829T	G830T	C831A	T834C	1.1698725865794655
G706C	A710C	A733T	1.3251894218330649
C666T	T672C	T683A	0.8351267411218471
G702A	G703A	C713A	1.2713040476957993
C801A	A815C	C816T	G820C	A821T	G822T	G824T	C828A	G832T	1.4219001796518471
C274T	C336A	G762T	G787A	T793A	T796A	T798A	A810C	G822A	G824C	C829T	G830T	C831T	1.1755885115428346
T498A	C534G	1.310002731171525
G789A	T797C	C800T	C801T	C806T	A812T	C818A	A819C	1.225036603615871
A794T	C800T	C802T	A803T	G804T	A812C	A823C	G827C	G830C	1.3748448754907
T793C	T796C	T798A	C802A	C805A	G820A	C829T	1.1666845219254462
T785C	T793C	A794C	T797C	A799C	A810T	C818A	C829T	G830A	G832A	1.1484718158898792
G748C	T771G	0.8413128651301572
G700T	T727A	G865T	1.6642525715290464
G789T	T798A	C800T	A809C	G822A	C826A	G827C	C831T	1.193134608730041
T793A	C806A	A812T	A814C	A821G	G822C	C829T	T834C	1.1729368505531281
G748A	T768A	G770C	C784G	1.5660360051784297
T785C	A794T	T796A	G807C	A810T	C825T	1.3168375280298112
C791T	C802A	C806A	C811A	A812C	A814T	A815T	C818T	G820T	G822C	C825T	0.9638878597490365
A302C	G303C	0.9786273924132068
G787A	G789A	A790T	A794C	A799C	C808T	A809C	A810T	C816A	C818T	G820C	G822T	A823T	C829T	G832A	1.1262756648346508
A794C	T798C	A803C	G804A	C805A	G807T	A809T	G817T	0.848466719428876
G786A	T793A	T796C	A799T	C801T	C802T	A803T	C805T	C806A	A809C	A819T	G820T	G824T	G830A	G832T	1.3982555467451858
T785A	G787C	A790C	T796A	T797C	C802T	A810T	A814C	G817T	C825A	C831T	1.6363642811546917
T785C	A790C	C791T	C792A	T795A	A803T	G804A	C806T	C808A	A812C	C816T	A823C	C831A	G832T	1.1686666566891661
G789C	C792T	G807T	A810T	C811A	A819T	T834A	0.8799714394799605
C356T	A358T	G370T	1.3313822325550717
C250T	A257T	C274T	1.5129491860323836
C825T	G830C	1.4729486849260183
A799C	C802T	G804A	A809C	C826T	C829T	G830A	G832C	1.2124803056287559
C791A	T793A	C801T	C805A	C808T	A819T	G820T	A833C	1.5777955773996988
C592T	A599C	C602T	G603T	G607A	A612C	C625A	0.9421362015096635
A745C	C769T	G770C	1.0438137408307533
G787A	C801T	C802T	C806A	A812C	G817C	A821C	G824T	C825G	C826A	A833C	1.3159572890404865
C657T	T785C	A790T	T793C	A794T	C805T	C806T	A814T	A819C	G820A	A823C	G827T	C828T	1.3301838543274107
A794T	C800A	C801A	G807C	G813C	G817T	A819G	A821C	C825T	G827T	C828A	C831A	T834A	1.0753250990445118
A645C	C648T	0.8242775644771682
G244A	C245G	C274T	C280G	1.5127581088429376
C442T	G448T	1.3754914266582132
G787T	A790C	C792T	T793C	A799T	A815C	C831T	1.4443855058702584
A790T	A794T	T798C	A799C	C805T	C808A	A810G	A812T	C816A	C818T	G822A	G827T	G830T	0.8578091958189837
T785A	G787T	T798A	A799T	C801A	G807A	C808A	A809C	A810C	A812C	G817A	C825T	C831A	1.1028975374815506
C792T	T798C	G807T	C808A	A809C	A814T	A815C	C816A	A819C	A821G	G830C	C831A	0.8862569497619603
C792A	T793C	C800T	C805T	C811T	G820A	A821C	1.172701179094307
C653A	C681A	1.028564317870725
A650G	A667G	G674T	1.0040830182274232
C738T	T747C	0.8937273148557393
A259C	C737T	A740T	1.1718286335741475
C792T	C800A	C805T	C806A	G807T	C808T	A809T	A819C	C825T	C828T	T834C	0.9650353452963567
A341T	C354G	0.7318707586174711
C689T	A709G	G730T	1.1663736547466759
G786A	G787T	A790C	C791T	A794C	T796C	A799T	C802A	A803T	C805A	C806T	A812C	G817T	G820A	G822A	C828A	C831A	A833T	1.480934743725227
A179G	C300A	0.8167026068692496
G440T	C455G	A484C	1.0007773951221477
T785C	A794T	T798C	A799T	C801A	G804A	C806A	C808T	C811T	A812C	A819T	A821T	C825A	G827C	1.1344962654500608
G721T	G731C	0.9223346663009427
T788C	A790T	T798A	C805A	C808A	A812C	A815C	G822T	A823T	G830T	A833C	1.412246846775156
C791A	A794C	C800T	C801A	C806A	G807T	C808A	G813T	A815T	A823T	C831A	0.8554622486348005
A550G	G762T	G770C	1.5221691528901298
A794G	T796C	T798A	C802T	G807T	A812C	G817T	C818A	G820A	A821T	G822T	A823T	1.6253226868149167
A799G	G804C	C808A	C826T	C828A	C829T	T834C	0.9389533089369958
G751C	G762C	G781T	1.204364110929853
C653T	T741G	T747A	C778T	1.3134924366780798
T582C	C583T	1.1264833478024088
T746A	G759A	G767T	1.4785816474065334
C304A	C720A	A725T	1.068431989435252
C508T	C512G	A794G	1.0975870830436008
G246A	T691A	1.4977348558999457
T683A	A684C	1.925550618717789
C735T	A740C	C761G	C784T	1.3271465746774296
A745G	C763G	G781A	0.756083654942382
T771G	C776A	G777T	1.428946938022369
C391T	G393T	A404C	A412C	A419T	A420C	T421C	T422A	T425C	G444T	1.3516380827383405
A739C	T752G	1.0617446442919405
G370T	A725T	C729T	1.2548447214379872
C714A	G716A	1.247890532710806
T582A	C583T	1.0442391101370945
G237C	G238A	1.1341652511730378
G235T	G238T	A264G	0.9323222827439378
T741G	C773G	1.6467575616983703
T741G	G774T	1.0291788447223282
A361G	T641C	1.6779443391188906
G762A	C773G	0.7141494937380536
A272T	C274G	0.8365091932139976
C534A	A736C	C776A	1.5164841140371321
G385T	C391T	A404T	T405C	C410T	T425A	A431T	G432A	C433T	1.241894086706118
G786T	T788C	T798C	A799T	C802A	G807A	A809T	C829T	T834C	1.3730300076603392
G786A	T797C	A803T	C805T	C808G	A812C	A815C	A819T	G820C	A821C	G827T	G830A	C831T	A833T	T834C	0.9811076211412636
C209T	C493T	C508A	1.7725138995239207
T785A	T788C	A790C	A799T	A803G	C808T	G824C	C825T	C828A	C829A	0.8773048593603243
C791A	C792T	T797A	C806A	G807T	G822C	G827T	G830C	T834C	1.3157245821812398
T757C	C776G	1.0385151939229829
G700T	C842A	1.3313719731203533
C791A	T793C	T797C	G804A	C806A	A809C	C825T	G830C	G832T	1.1710541268764778
A254G	C384A	0.8049583922851128
G654T	T683C	A684G	0.6382910945267242
C407A	C769A	G787A	A794T	C800A	C802T	C805A	C808T	G813A	C829A	G830T	A833C	0.8788714751806106
G789C	C792A	T796A	G807T	A814T	C818A	G820C	C831A	T834A	1.1946527402670373
G385A	G390C	G393T	A395C	A401C	C402A	A404C	A412T	A420C	C430T	T434C	1.5349099753399291
C499A	G786T	A790T	C791A	A794C	A803T	G804A	C805A	C806T	G807A	C808A	G813A	G817C	A821T	0.9997488469257222
G786C	A799T	A803T	A809C	C811T	A815C	C816T	G817C	A823T	1.1871614692620558
A790C	C802A	A803T	G804C	G807C	C808T	C816A	G824T	C826A	C828T	0.7455208676109193
A326T	C825T	1.2867137937284756
C554G	T785C	A790G	T793C	T796C	A803C	C805A	C806T	A809T	C818A	G820A	A821C	G832A	A833C	1.69124179938268
C792T	G804A	C806A	A812T	G813T	A814C	G817C	A819T	G827T	1.172701179094307
A790C	C792T	T793C	T796C	A799C	G804A	C808T	A810C	A812T	G817T	C818T	G822C	A823G	C825T	A833T	T834C	0.7785159088105063
T785C	G786A	C792A	T795A	A803C	G807A	C808A	G822T	G824T	C825A	C828A	C829G	G830C	C831A	1.2663359734658075
G766C	C775T	1.32890113122777
C802A	G804T	G807A	A814T	C818T	G822T	C825A	1.6434265286234986
T746G	G780C	1.026835638344892
G789C	A790T	T798C	G804A	A809C	C816A	A819T	A821T	G822T	A823C	C826T	C828T	C829T	G830A	T834A	1.186977034589386
T785A	C792T	A799C	A803C	G804C	C808T	A810T	C816A	C818A	C831T	1.8646445654878756
G647T	G661A	1.6775380768703023
T793A	T796C	T798C	A799C	G807T	A810C	A814T	A815G	C818T	A819C	C825T	G830T	G832T	T834A	1.118215558835461
G108A	G703T	0.9113193663835077
C791A	C802A	A810C	C811A	G822T	C828T	C831T	G832A	T834C	1.6773873411279294
G581A	G777A	1.4793057938220282
G789C	A814T	G817A	1.2189920151111875
T793A	C808A	G824C	C825T	T834C	1.3089176555702096
C756G	G780C	1.1528024034309419
C735T	C738T	A739G	1.2243620239883293
A754T	A764T	T768G	G777T	0.9202194623878572
C673G	A684C	0.9919165526862274
G693A	C784G	0.8422126649859113
G638T	A655T	C666A	1.1580424143556283
A228G	G229T	T231A	A232T	T233G	G235C	C236G	G238C	C240G	G241C	C242G	G244C	C245G	G247T	T248G	G249C	C250T	T252A	A254G	G255C	C256A	A257G	G258A	A259G	G260T	T261G	G262A	A265C	C266G	G267C	C268A	A272G	G273C	C274A	A275G	G276C	C277T	T278G	G279C	C280T	T282A	A284T	T285C	C286A	A287G	G288C	C290T	T291G	G292T	T293C	C294G	G295A	A296G	G297A	A298T	T299C	C300A	A302G	G303C	C305T	T306G	G307C	C309G	G310A	A311T	T312C	C313T	T314G	G316T	T318A	A320C	C321T	T322A	A323C	C324A	A326T	T327C	C329G	G330T	A342C	C343A	A344C	C345G	G346T	T347C	C348A	A350C	C351G	G353C	C354A	A355C	C356A	A358T	T359G	G360A	A361C	C362G	G363C	C364T	T365G	G367C	C368A	A369G	G370A	1.1074833900282515
G249A	A259T	1.5308876266534956
T795C	T798C	A803C	G804A	C808T	A810T	A812C	A815T	1.275069325006951
C640G	G748T	1.5863594717200384
C184A	C386T	G393A	G409A	G414A	A415T	A420T	T422C	A424C	C430A	A431C	G432T	1.245185405839759
C737G	G758A	1.9435676884290263
A790T	C791T	C792A	C802A	G804C	C806A	A812C	A815C	G824C	C828A	0.6233089482367403
G495A	A497G	A507T	C512T	T519C	C531T	C801T	1.0211195637604737
T785C	A794C	T798C	A814C	C825A	C831A	1.6298374720560693
G387T	G390C	A392T	G398A	A401T	C402T	C407A	A415T	A419C	A424T	C428T	A431C	G432A	C433A	1.1904028810242484
G765T	T779C	G817T	0.8409021681005598
G751T	A754T	1.2788198440736998
G789C	A794T	C802A	C805A	A819T	G822T	A823C	0.933905172867442
T637C	G664A	C665G	1.2800982986450387
G237T	C245T	G276C	A736T	1.0312632611500283
C466A	C470A	G481C	1.1601140465816668
G742T	G767T	C773T	G807T	0.762193521125785
C216A	G770T	C775A	1.346560946925149
G787T	T797C	A814C	A823T	A833T	1.3048365232176091
C470A	T473C	A479C	1.557367384823086
A709T	G719C	C729T	G730T	1.660937327362654
T699A	A710G	C723A	0.9503019812460307
C609A	A688T	1.3234770449778606
T699C	C723A	0.6059524261163171
A794T	T796C	C805T	G807T	A821T	T834C	0.8974828711256118
G786A	A790C	C792T	A794T	T796C	T798C	A799T	C801T	C808T	A809T	A819C	C828T	C829A	G832T	A833C	T834C	1.6718217953725618
A794C	C802A	A803T	G804A	C805A	C806T	C811T	A812T	G813A	A814T	C818T	G820T	C825A	C828T	G832C	A833C	G837T	1.0954455270931618
T785C	G786A	C791A	T795C	A803C	G807T	A815C	G820A	G822T	G824C	1.3234770449778606
G581C	A584C	1.3726495525153954
G721T	C732G	1.257602621924664
T708A	C732A	0.7126414857573097
A790T	C792A	T793C	A794T	T797C	T798C	G807C	C808A	C811T	A815T	G817T	C818T	A819C	G827C	G830T	1.541584366777163
G719T	C734G	2.1248484667075744
A518C	C524A	C525G	1.3562658906867717
C791A	C792A	T796A	A809C	C816T	G820A	C825T	1.0397284834771894
G774A	C775A	T779G	1.2942826983974667
C685G	C686T	1.0390539752539645
G786C	A794C	C800T	C802A	A815C	A819C	C828T	1.4130874698982367
G786T	C792A	C800A	C802T	C816T	G817C	C818A	A821T	G822A	G827A	C829A	C831T	T834A	0.9414978978501042
T797C	C802A	A809G	G822A	C831T	G832A	1.3249779640056834
T158C	A210T	G224T	A226G	0.7938193969373256
T785C	C791T	C792T	T793A	G804A	C805A	C808T	A815C	C816A	A819C	A823T	G824T	C829A	G830A	A833C	1.1101314769302186
C642G	C666T	0.9104374602208096
G789C	A790C	C802A	C805T	C818A	C825A	C826A	G830A	C831T	1.106333355355325
G787T	G789A	T796C	T797A	A803T	C806T	A809C	G813T	C816A	G820A	A823T	C825A	1.3004754385811867
A644G	A655G	G668A	A684C	0.9419483753131903
C737T	C778G	2.1962873375710186
G687A	T785C	G789C	C792A	T795A	A799T	G804T	A819T	C826T	G830T	1.1534286995573984
T785A	A794C	T797C	A799T	C816A	G817T	C818T	C825T	C831A	0.9600351621601062
G787A	A790T	C792T	A794C	T797C	C802T	G804T	A810C	C811A	G813T	G817C	C825T	C826A	C831T	C842A	1.4436301100368263
G789T	C792A	A794T	T795C	T798C	G813T	C816A	G820A	0.7163148954777081
T699C	G702T	G731T	1.130900795269168
G748T	G750C	T755A	1.0140072881919928
T785A	C800A	C811T	C816T	G822A	0.8784139679056598
C792T	C800A	C811A	C828T	0.8575551054173787
C250T	C266G	T785C	1.2230661862846874
A220C	A745G	T747G	G750C	G777T	G781T	1.0404287316476346
C499A	C791T	T795A	A803C	C806T	C808A	A810C	C811T	A815T	G820T	G822A	C825T	C826T	C828T	G832T	1.3420138493300064
C386T	T394C	C396T	A401C	A403C	G414T	A420T	T422C	C430T	1.1891878093627477
C468A	C692A	T727G	1.045312621807735
T672A	T683C	1.058598328912347
A790T	C805T	A810T	G817T	C818A	G822C	A823C	C831T	A833C	1.0888007102043817
C778T	A814T	C818T	G820T	C829T	G832A	1.6583617098782053
T785A	T788C	A790T	T793C	T795C	C806T	G807C	C811T	G813C	A815T	G817C	G824C	C825T	C826T	C828A	G830C	T834A	1.1477705379459948
G675T	A809G	0.7199197957805858
C816T	C831T	0.8763564216745294
G786T	C791T	C792T	T796C	C805T	A809C	G817T	G820T	G822C	G830A	0.8827403019278891
C791A	C792T	C808A	A809C	A823T	G830A	1.0610336257185073
C761T	C773A	G774C	G777T	1.228226803104454
C685G	T701G	1.7298558886640087
C538A	A550T	C551A	C552A	A553G	C556T	G560T	G561T	G562T	A565C	0.38965087966205525
C474T	C692T	T798C	C805A	C806A	C811T	C816T	G817C	C826A	G832T	1.0218021303137896
C209G	A217G	G229T	1.5348426471673213
G690C	C698G	1.5180331274324712
C548T	G555A	G560A	A565T	T566C	A574C	G579C	C580T	A584C	0.6605829837418601
G715A	C775A	1.0637550361513077
T641A	C642G	C653A	G679C	1.3896508972267536
G748A	G777C	1.4438318019601017
C792T	T793C	A799C	C802T	C805T	C808T	C811A	G817C	A819T	A823C	C828A	G830C	1.3463745717075815
T185A	T187C	T206C	A217T	1.3177423102313477
A584G	C640T	C642T	C666T	0.8590819097593679
T785C	G786T	G787T	T793A	T796A	T797C	T798C	A799T	C801A	C802T	C808A	A810C	C818T	C825A	G827C	T834C	1.1836345119104486
T708G	A718T	C734A	1.275809439544336
A736T	G762T	0.7063501082747009
C686T	G716T	C726T	G730T	1.0527658312323893
T206G	T788C	C792T	C802A	A815T	C816A	C825A	C828A	A833G	0.8758303974118196
T785A	A794C	C801A	G804C	A815T	C816A	C818T	G820T	A823G	C829T	C831T	0.9855680122175559
C738G	G742T	A745T	0.849399301742327
G591A	G596T	C598T	A599T	T600C	G601A	C604T	T605C	A612C	C614T	C616A	A617C	G618A	C619A	G620C	G622T	C623T	G630A	A634T	3.3378869590250453
A743C	G804T	1.5555793625672616
T744C	G748A	G766C	G770C	G772T	1.88917936240219
C539A	G540T	A541T	C548T	A553C	C557T	G567T	A574C	G576T	0.7661349306169549
C236T	G247C	0.6531849105648666
G639T	T768G	2.579797457722934
C336A	C343A	A344C	C345A	G346C	T347G	C348T	A349C	C351A	G352C	C354G	A355C	C356A	A357C	T359A	G360T	A361G	C362A	G363C	C364G	T365C	G366T	C368G	A369C	G370A	A371G	C373A	T374C	G375T	A376G	G377A	C378G	G379C	C380G	G381C	C383G	G385C	C386G	G387C	T388G	G390T	C391G	A392C	G393A	T394G	A395T	C396A	A397C	G398A	C399G	G400C	A401G	C402A	A403C	T405A	A406T	C407A	G409C	C410G	A412C	T413A	G414T	A415G	C417A	A418C	T421A	G423T	A424G	T425A	G427T	C428G	A431C	G432A	C433G	T434C	C435T	G436C	T438G	G439T	C441G	G444C	A447G	G448A	C450G	G451C	T452G	G453T	A454G	C455A	G456C	C458G	T459C	G463T	C464G	G467C	C468G	G469C	C470G	G471C	A472G	T473A	C474T	G475C	C477G	G478C	A479G	T480A	G481T	A482G	G483A	A484G	C485A	G486C	T487G	C490T	G491C	T492G	C493T	T494C	G495T	A497G	T498A	C499T	G500C	C501G	A502C	C503A	T504C	G505T	A506G	C508A	C509A	T510C	A511T	C512A	G513C	C514G	T515C	G516T	A517G	T519A	A520T	C521A	G523C	C524G	A526C	T527A	C529T	G532C	C534G	G535C	A536G	C537A	G540C	A541G	G542A	A543G	G544A	A545G	C546A	A547C	C548A	A550C	C551A	A553C	C554A	G555C	C556G	G558C	C559G	G560C	C563G	G564C	A565G	T566A	G567T	C569G	G570C	C571G	A572C	G573A	A574G	C575A	G576C	T577G	G579T	C580G	G581C	T582G	C583T	A584C	G585A	C586G	T587C	A589T	C590A	G591C	C592G	T593C	G594T	T597G	C598T	A599C	T600A	G601T	C602G	G603C	C604G	T605C	G606T	C609G	G610C	A611G	C614A	A617C	G618A	C619G	G620C	C623G	G624C	C625G	A626C	G627A	T628G	G630T	T632G	G633T	A634G	C635A	G636C	T637G	G638T	C640G	T641C	C642T	A643C	G646A	C648G	A649C	T651A	A652T	C653A	G654C	A655G	C656A	G658C	C660G	G661C	C662G	A663C	G664A	C665G	A667C	G668A	C669G	A670C	T671A	C673T	G674C	C677G	G679C	C681G	T682C	A684T	C685A	G687C	A688G	C689A	G690C	T691G	C692T	G693C	T694G	G695T	A697G	C698A	T699C	G700T	T701G	G702T	T705G	G706T	A707G	T708A	A709T	G711A	A712G	C713A	G715C	C717G	A718C	G719A	C720G	G721C	C723G	G724C	A725G	C726A	T727C	A728T	C729A	G730C	C732G	A733C	C734A	A736C	C737A	A739C	T741A	G742T	A743G	T744A	A745T	T746A	G748T	C749G	G750C	T752G	G753T	A754G	T755A	C756T	T757C	G758T	C760G	G762C	C763G	A764C	G765A	T768G	C769T	G770C	T771G	G772T	C773G	G774C	C775G	G777C	C778G	T779C	G780T	T782G	C784T	T785C	G786T	T788G	G789T	A790G	C791A	C792T	T793C	A794T	T795A	T797C	A799T	C800T	C802T	A803C	G804A	C805A	C806T	G807C	C808G	C811A	A814C	G830C	A833T	1.011881721281617
T746C	T779G	G804T	1.3257727553767815
G750C	C776G	1.6621314653104309
C429A	T788A	A794C	C806A	A809C	A819C	G822T	C828A	C829A	C831T	1.0956511673272697
C539A	G540T	G542A	C546T	C549T	C559A	G564T	T566C	G568C	C665A	0.9635483879076104
A794C	T797C	C805G	C806T	A810G	G817T	G824T	C826A	G827T	C828T	C829T	G830A	G832T	1.5669526644663736
A790C	C800T	C805A	C808T	G813T	C816T	G820A	A821C	A823T	A833C	0.884323298235207
C635T	C662G	0.529996528309212
G786T	T788C	T797C	A803C	C805A	G807C	A809T	C811T	A812C	A814G	A821C	G827T	1.166620506313818
G786T	C792T	T793A	T797C	C805T	G813C	C816T	C825T	T834C	1.0757771062320043
C490A	C529G	G533C	1.0382449232153907
C792T	C800A	A812C	C818T	A833C	1.678322339645838
G777A	T783A	1.228226803104454
C216G	A223G	0.9561818100184086
G456C	C458A	0.9474892481091503
T189C	G194A	T214G	0.839161169822919
T796C	T798C	C801T	G804T	G807C	A812T	A814C	G817C	C818T	C828T	1.308522502096755
A124G	G128A	C129G	A130C	G131A	C132G	G133C	A135G	G136A	C139G	G140C	C142G	T143C	G144T	C147G	G148C	T149G	C150T	G151C	C152G	G153C	C154G	T155C	C156T	A157C	T158A	C159T	G160C	A161G	T162A	A163T	C164A	G166C	C167G	A168C	G169A	A170G	T171A	A172T	T174A	A175T	C176A	G177C	C178G	A179C	G180A	T182G	G183T	C184G	T185C	A188T	T189A	C190T	G191C	C192G	G193C	T195G	G196T	A197G	T198A	G199T	A200G	C202A	G203C	C204G	T205C	C208T	A210C	T212A	G213T	T214G	G215T	C216G	A217C	G218A	T219G	A220T	C221A	A223C	G224A	T225G	A226T	G229A	T230G	A232T	T233A	G234T	C236G	G237C	C239G	G241C	C242G	G243C	C245G	G246C	T248G	G249T	C250G	T251C	A253T	G255A	C256G	A257C	G258A	A259G	G260A	T261G	G262T	A263G	C266A	G267C	C268G	A269C	G273A	C274G	A275C	G276A	C277G	T278C	G279T	C280G	T281C	A283T	T285A	C286T	A287C	G288A	C289G	T291C	G292T	T293G	C294T	G295C	A296G	G297A	A298G	T299A	C300T	A301C	G303A	C304G	T306C	G307T	C308G	G310C	A311G	T312A	C313T	T314C	G315T	T317G	A319T	C321A	T322C	A323T	C324A	A325C	T327A	C328T	G330C	A331G	T332A	G334T	C335G	G337C	A338G	C343A	A344C	C345A	G346C	T347G	C348T	A349C	C351A	G352C	C354G	A355C	C356A	A357C	T359A	G360T	A361G	C362A	G363C	C364G	T365C	G366T	C368G	A369C	G370A	A371G	C373A	T374C	G375T	A376G	G377A	C378G	G379C	C380G	G381C	C383G	G385C	C386G	G387C	T388G	G390T	C391G	A392C	G393A	T394G	A395T	C396A	A397C	G398A	C399G	G400C	A401G	C402A	A403C	T405A	A406T	C407A	G409C	C410G	A412C	T413A	G414T	A415G	C417A	A418C	T421A	G423T	A424G	T425A	G427T	C428G	A431C	G432A	C433G	T434C	C435T	G436C	T438G	G439T	C441G	G444C	A447G	G448A	C450G	G451C	T452G	G453T	A454G	C455A	G456C	C458G	T459C	G463T	C464G	G467C	C468G	G469C	C470G	G471C	A472G	T473A	C474T	G475C	C477G	G478C	A479G	T480A	G481T	A482G	G483A	A484G	C485A	G486C	T487G	C490T	G491C	T492G	C493T	T494C	G495T	A497G	T498A	C499T	G500C	C501G	A502C	C503A	T504C	G505T	A506G	C508A	T510C	A511T	C512A	G513C	C514G	T515C	G516T	A517G	T519A	A520T	C521A	G523C	C524G	A526C	T527A	C529T	G532C	C534G	G535C	A536G	C537A	G540C	A541G	G542A	A543G	G544A	A545G	C546A	A547C	C548A	A550C	C551A	A553C	C554A	G555C	C556G	G558C	C559G	G560C	C563G	G564C	A565G	T566A	G567T	C569G	G570C	C571G	A572C	G573A	A574G	C575A	G576C	T577G	G579T	C580G	G581C	T582G	C583T	A584C	G585A	C586G	T587C	A589T	C590A	G591C	C592G	T593C	G594T	T597G	C598T	A599C	T600A	G601T	C602G	G603C	C604G	T605C	G606T	C609G	G610C	A611G	C614A	A617C	G618A	C619G	G620C	0.6988186983180514
C192T	G215C	0.9242592039458065
C800T	A803C	C808T	A809T	A814T	C818A	A823T	G827T	C828A	G830T	C831T	1.0370529083781743
T797C	A799T	C802T	C806A	C808T	A810T	G813C	C818T	A823C	1.1234739840763557
T785C	G786T	T796C	A799C	C801A	C808A	A814C	G820T	A823C	1.9390477635722145
T785C	G786A	T788A	C792T	A794G	T796C	C800A	C801T	A803C	C811G	C818T	G820A	A823C	G827A	1.2496860586571525
C735T	T779G	T783C	0.9223346663009427
C773T	G781A	0.5514487687407753
A127T	G133T	A710T	1.0324715501483914
C756T	C784T	1.048497861646312
G786T	A794T	T798C	A809T	G817T	G820T	A823C	C825T	G827A	C829T	G832C	0.9890753716916397
C738T	T783G	0.7940006204508188
T785C	C801T	C802T	G817A	G827C	C829A	C831T	G832C	1.4153851731013232
G786T	A790C	T793A	T798C	C800T	A815C	C818T	A823T	G824C	G830A	0.5169832206944769
A740G	G753A	C776T	G777C	1.5293464210609806
G787T	A790C	C791A	T797C	C800T	C808A	A810T	A812T	G813T	A814C	A815T	C818T	G830A	1.8061211967014383
C286G	C313A	0.9492150937341214
G199T	A211T	T771C	1.3546911262273387
G608C	A613T	G620A	A634T	1.1501106169970279
A344C	G375T	C384T	0.9958791974454011
G448T	G742T	C761G	1.3928901767074688
T795C	A799T	C802T	C806T	A819C	C828A	1.8825320036323019
C657A	C665T	0.973144886013133
T651C	C673A	0.8554622486348005
T785C	A790C	C802A	G804T	G813A	C818A	G824A	C825T	C828T	C829T	G830C	1.2541975606739655
G194C	T198G	A754C	C763A	0.8422126649859113
T788C	T798C	A809C	C816A	A821C	C826A	G830T	G832T	0.5293908179911443
T788A	A790T	C791A	C792T	T798C	C805T	A809C	A812T	C818T	G820T	1.3425491720832734
G787T	C791T	C792A	T795C	A799C	C811A	C818A	C831T	G832C	0.8271731531111629
T785C	G786T	T788C	C792A	T797C	C811A	A815T	C825A	C826T	G830C	C831T	A833T	1.327691940025561
G804T	C806A	A812C	A814T	A815C	C818A	G820T	G822A	A823C	G824A	T834C	1.4901639141834406
G786T	T788C	T796C	C802A	A803C	G807T	C808T	A809T	A812C	G813A	A815C	G817C	C818A	G824A	G832A	1.051863718266466
A739T	T744A	1.422157350963052
A764T	T779G	T783G	1.321067802784333
A395G	C396T	G398T	G400C	A403T	A404C	C410A	A416C	A419C	G423A	C429A	A431C	G711T	1.0203140689589636
G700A	C713T	C723G	A725G	1.2125178541811583
G787T	T788C	C791T	A799T	C800T	A815C	C816T	G817C	A819C	G820C	A823T	C831T	0.8749653797353635
G807T	C808T	A815T	G817C	C818T	A819C	G824T	C828A	C829T	G830T	1.4186019575856443
G750A	G759T	C769T	G774T	0.6518781802664132
T788C	C791A	T798C	A812T	A815C	C818A	A821C	A833T	T834C	1.140041755065126
G787T	T788C	A794T	T796C	T797C	A799C	A809C	C818T	G820A	1.181675933015947
C356A	C735A	C775A	0.7875855210982862
G661T	C665G	0.904047981467219
C202G	T214G	1.3838242687268512
C760T	G767C	1.484199929791232
G786T	T796C	C806A	C829G	G830T	1.154116846849338
G235A	C735G	G772C	1.1445768048863765
C156G	A764T	0.8917415216029626
G387T	T388C	T389C	C396T	G400A	C402A	C410T	C411T	G414A	A415C	A424C	C430T	1.1766527382773617
G758A	G774C	1.1328675792609406
G695T	C735T	T755C	A764T	0.8488269005748059
C242G	A254G	0
C749G	G780T	1.2057100197891528
T389C	A392G	G393T	T394C	A395T	C402T	A403T	C410A	A419C	G423T	A424C	G427A	A431T	T434C	1.083548457876611
C761A	C776T	1.2737634032811727
T785C	C791A	T795A	A809T	A810C	G827A	1.3739486272015926
G751C	C775G	0.8247186333689933
G352T	T788A	A799C	C801T	A803T	G820C	G822A	G827A	C828T	1.060296345046641
G360T	A369C	1.0313898752682797
T788A	A794T	A809C	G817C	A819T	C831A	A833T	1.2577988770154762
A790C	T796C	A799C	C805A	A810T	G820C	C831A	1.088093543689852
A124G	A228G	G229T	T231A	A232T	T233G	G235C	C236G	G238C	C240G	G241C	C242G	G244C	C245G	G247T	T248G	G249C	C250T	T252A	A254G	G255C	C256A	A257G	G258A	A259G	G260T	T261G	G262A	A265C	C266G	G267C	C268A	A272G	G273C	C274A	A275G	G276C	C277T	T278G	G279C	C280T	T282A	A284T	T285C	C286A	A287G	G288C	C290T	T291G	G292T	T293C	C294G	G295A	A296G	G297A	A298T	T299C	C300A	A302G	G303C	C305T	T306G	G307C	C309G	G310A	A311T	T312C	C313T	T314G	G316T	T318A	A320C	C321T	T322A	A323C	C324A	A326T	T327C	C329G	G330A	A331T	T333G	G334C	C336G	G337A	A342C	C343A	A344C	C345G	G346T	T347C	C348A	A350C	C351G	G353C	C354A	A355C	C356A	A358T	T359G	G360A	A361C	C362G	G363C	C364T	T365G	G367C	C368A	A369G	G370A	A372C	C373T	T374G	G375A	A376G	G377C	C378G	G379C	C380G	G382C	0.9402908492631169
C806A	C808A	A810T	A815T	A819C	G832A	T834A	1.4330290746206769
G787C	G789T	C805T	C806A	G813A	C818T	C826G	C828G	C829T	1.4200812088448578
C396T	T405C	A406C	G414T	A419G	A431T	1.4241298299519052
G676A	T683C	1.3923677122750955
G787T	T788C	T798C	C801T	A810C	G820T	G824T	C829A	1.9639315799013575
C792T	T796C	A809T	G817A	G820C	A823C	G824A	C826T	G827T	G830A	0.9613937024839176
G789T	T796C	C801T	C802T	A803C	C811T	A815T	G817A	C818T	G820T	C825A	1.238836071171137
T747G	G774T	1.1222881031062262
A794T	C816T	G817A	G824T	1.237602580227389
G624T	C692T	C698A	C713T	C714T	A728T	1.3124480696030452
A357G	C362G	1.1034906206916397
G786T	C792T	T793A	A799T	C802T	G807T	C811T	C826T	1.237602580227389
C792A	T796A	T797A	A799C	A814C	G820A	C831A	0.9766622771673972
T461C	G463T	C465T	1.275809439544336
G804C	C805T	A809C	G822A	G827T	C829T	G830T	0.7148409965158198
T587C	G591A	G594T	T597C	G603C	G618C	G630C	0.9623621171930428
T785C	A794C	T796A	C800A	C808T	G813T	A814C	C816T	C826T	G827C	C831A	A833T	1.255261362785804
C474A	G787T	T796A	C800A	C808T	A809C	A812C	A814T	A819T	G830C	1.002405734521956
T785A	G787T	G789C	T793C	A794T	C805T	A809C	A810T	C811T	G813T	A814T	C816T	A819C	C825A	C826A	C828A	T834C	1.1053268272116863
C653A	T683C	1.230672252189779
C735A	T757G	C761A	C778G	1.339883785204859
G646A	G664C	T683C	1.2289429703365848
G393T	G398C	A401C	T405C	C408A	C410T	A415C	A419C	G432T	1.7602244698205547
G786T	C791T	C792T	T796C	T797A	A799C	C805A	C806T	A814C	G817T	C825T	C826T	C828A	1.8068746890655192
G453A	T459C	A482C	0.9004217476631233
C792A	T795A	A799C	C802T	A803C	G804T	C808T	A809T	C811T	G830T	A833C	0.8739942749853796
C791A	T795A	T798C	C800A	G807T	A812C	A819T	G822C	G830T	G832C	1.170494483327194
C791T	C792A	A794C	G804C	C805A	A814T	C826T	C828T	G830T	C831T	1.0514382576747192
A228T	T233C	1.3324194574439274
G786T	A812C	A814T	G822C	G824T	G827C	G830T	C831T	G832T	T834C	1.0399272235344332
G703C	G704C	1.2801287691955767
G141A	G787T	T788A	C802T	C808A	A812C	G813A	A815C	C818A	G820A	A823T	C825T	C828A	A833T	1.407954303167937
G762A	G777C	1.1671968998446054
G742A	G758A	G777A	G781T	1.8068746890655192
G786C	G789A	A790G	A799C	C806A	C811A	A812C	G813C	A814T	A815G	G822C	A823C	C825A	C829T	C831A	0.9671018021385331
C763T	G777T	1.4738721637253447
G786A	C791A	C792A	T793C	T796A	T797C	A799C	A803C	C808A	C811A	C816T	C818A	C825T	1.3535560687273576
C756A	T782A	1.5178225819224251
G346T	C386T	G387C	G390T	A392C	A395C	C399T	G400C	C407T	T422C	G427A	C430A	G432T	T434A	1.1551900931380035
G786T	A799T	G807C	A814C	G817C	C818A	G822C	C831T	1.098414214158455
G786C	T795A	T796A	C800A	A803C	A812C	C818A	T834A	1.162049481533329
A287T	C324T	A326G	1.1175783699272284
C294G	A298G	A319G	1.3341982811658002
T285G	C348T	1.2367443260108648
A794T	A799C	C802T	C805A	C816A	A823T	C826T	G832A	1.3457373622481306
C386G	T389C	G393T	T394C	C396A	A401T	T413C	G414C	A416T	A419T	G427T	G432A	1.2050858735921117
G467T	G664T	C760T	1.5294899812244145
G787T	A799T	C800A	A815C	G817A	G820T	A823T	C825T	G830A	A833G	1.9541965742251226
T797C	C802T	G804T	A810C	A812C	G813C	A815C	G824C	G827T	T834C	0.9362896116066781
C791A	T796A	T797C	T798C	A799T	C802A	G807A	C808T	G813C	A814T	A815C	C816A	C818T	A833T	T834A	1.0884634233681691
A743T	G780C	G852C	1.2436723111917836
A645G	G658A	1.2531055976236274
G786C	G787C	A790T	C791T	C792A	G817C	G820T	C826T	G830C	C831T	T834C	1.3356382725774671
G576A	G690A	C729T	C749T	0.9650353452963567
T793C	T797A	A799C	C808T	C818A	A821T	C826T	C828A	C829A	1.1332050435383492
T788A	G789A	T795A	A803T	C808A	A810T	G817T	A819T	C828A	C831A	A833C	1.2552207987770794
G390C	C396T	C407A	A415C	A418C	T425C	C428T	C429T	1.256790217130139
G786C	G787T	T793A	A794T	T796C	T797C	A799T	A809T	C811T	A812C	C826A	G827C	A833C	1.3341502469534887
C692T	G711T	A718C	C734G	1.498114378209092
C208G	G560T	0.8848829079793836
C800T	C802A	A803C	C808G	A810C	A812C	G813A	G824T	G827A	G830A	0.7627824286174797
C689T	C732A	C811A	0.9574875828191785
G786T	C791T	C792T	T797C	A799T	G807C	A810C	C811A	C816T	A819C	G824C	C826A	G827T	G830A	C831A	1.4820185659908334
C386T	G398T	T405C	C407T	C408A	C410T	T413C	A419T	T421C	G423C	G427T	0.8795818338044656
C738A	G770T	1.508374573320356
G246T	A790T	A803C	G804A	A810T	G827T	C831T	1.1328675792609406
G748A	G759T	C763A	1.0211195637604737
G120T	G444T	0.7881964076766056
T98G	A124T	1.121664118616708
G786C	G787T	T788A	A794C	T798A	G804T	A810C	A812C	C825T	G832A	A833T	0.9786273924132068
C552A	A553C	C556A	C557T	C559T	G562T	T566C	A574C	G579A	0.5883951495107053
G787C	T797C	G807T	C808T	A809T	A810C	A812G	C816T	A821C	0.9255729334069146
T796C	A799C	C801A	C805A	C808T	A812C	C816T	A823T	G824T	G827C	G832T	1.0899222723347088
G244A	C277A	1.422157350963052
A754G	C773G	G777T	0.5192003027325428
C689G	T727A	1.0882808231293855
C509A	G787T	T798C	C800T	A803G	G804A	G807T	A812T	C816A	A819T	A823T	G824A	C828A	C831A	A833C	0.9350653035169668
A688G	C692T	C734G	2.5811788753709783
C761T	G767T	1.421307286796308
G787A	T797C	C808T	A812C	G820C	G822T	C829A	A833T	1.161180740681795
C792A	G804T	A810T	G813A	C831T	0.9832435593585521
C692A	C734T	1.2915510636297105
C648A	A650G	0.9815260381414757
C609T	G610T	A611T	A612C	A613G	C769T	0.8942412466066626
T795A	C811T	G817T	C818T	A819C	G824A	C825T	1.3624028404183859
G238T	G379T	1.1580424143556283
G696A	G711A	1.3458330761430273
G702T	T741A	T752A	G772T	1.2097494471785837
C792T	T795C	A799C	C801T	C802A	G804A	C831T	T834C	1.0741809213713718
G786C	C800T	C801T	A803C	C811T	G813C	A815T	G817A	C818T	A819C	A821G	G830A	1.3816643978174046
G654T	A790T	C792T	T793C	A794T	T795A	A799G	A803T	G807T	C811A	C816A	G817C	C828A	C829A	G830C	G832T	1.163583287151588
G787C	T788C	A794T	T798A	G804C	C808A	A812T	G817A	C829A	C831T	0.97519361208895
T785C	G817C	C818A	G820T	1.6178533729968334
C792A	A794C	C800T	C801T	C802A	C808A	A821T	C826T	1.5011660926832215
C735G	C761G	G772A	0
G215T	T746G	G781A	1.3739486272015926
G770C	G772T	C773G	C775T	T782G	1.0800395574301194
A799G	C801T	A809C	C811A	A814T	A823C	G824C	C826T	A833C	1.2867137937284756
A745C	C761G	1.2994535342604407
G711T	C720G	C838A	1.1334032140501893
G193T	A227G	0.5845887187852931
G748A	T755C	C756G	0.8801122349102773
T785C	A790T	C791A	C792T	T793A	T795A	T797A	C800A	C806A	G807A	C818T	A821T	G827A	C831T	A833C	1.2407597296667443
G711T	C717A	G742T	1.2849511720932312
G789A	C801A	G804A	C816A	A819C	A823C	G824T	G830C	C831T	A833C	2.1674590643019775
A790C	T793C	C801T	C805T	A809T	C811T	A815T	C816A	C818T	G820C	A823T	1.1564582250063045
C530G	G532T	1.0797598269050146
G787A	T793C	A799C	C801T	G807A	C818A	A819C	C825T	G827T	0.8405146555806978
G387C	C396G	G398T	A401C	A403T	C408A	G409A	T413A	G414A	A419C	T422C	G423C	1.4911248479161097
C791A	T793C	T796C	C826T	C831A	G832C	A833C	1.2359376440208047
G787C	C802T	A810C	C811A	A819C	A821T	C826T	C828T	C829T	A833C	1.3109914124780695
A739T	G780T	C851T	1.333503386227693
C735T	A745G	C792T	0.9250634670888154
T785C	T788C	A790G	G820T	C825A	C826T	C831A	1.0808395867319196
T785C	G789C	A794T	T796C	C808A	G820T	A823T	G824T	C828T	1.31698941240444
G495A	T705G	1.0437292146552872
A302C	A790C	T793C	A794C	T795C	C801T	A803T	C808T	A809C	A814T	C816A	A819T	G820C	C829T	1.447553017944535
A745C	C776A	1.2331007189897891
T587C	C590A	G591C	G595A	T600A	C604A	A613C	G621A	C623T	A626C	T628A	1.3269235997824904
C686T	T691C	G724C	1.7922084984075197
G307T	T744A	0.9600351621601062
T796C	C802A	G813T	C818T	C829T	A833T	0.7002116924010775
T795C	G804A	C805A	C811T	G817A	C818T	C825T	G827C	G832T	T834A	1.1899151413562419
C665T	T683C	1.3757939794481393
T747C	G748T	A754G	G774C	1.2606669557987495
T785C	G786A	G787T	C800A	C801T	A803C	C808T	A809T	G822T	C831T	1.0948290692838802
C666T	G668C	T682A	1.1483574718221878
G513T	T757G	C769G	0.7575978411672333
C723T	C726A	0.9701959621161235
A790T	C791A	A794T	T796C	T797A	A799T	C800T	C801T	C805T	C808T	A812T	G817T	G822A	C825T	C826T	G832A	A833G	0.9770084885382471
G787T	T793C	G804T	C811T	C816A	A819C	G820T	A821C	C825A	C828A	G830A	1.2231723718159584
G786A	A790G	C791A	G804T	C806A	A810C	A815T	C816T	G817C	A819C	G830T	T834C	1.5237400188889842
C586A	T587A	C592T	T593C	G595C	G596C	C604T	T605A	G606A	G607A	G608T	A612T	A617C	G630T	1.0846962846328363
C677A	G786A	T795C	T798C	A799C	A803C	G807T	C808T	A810G	A821T	C825T	C826A	C828A	G832C	1.2867137937284756
A790T	C791A	C792A	T793A	A810C	A819C	G820C	A821C	C828T	C831T	T834A	1.3949147263829156
T788A	T795C	T796A	C811A	G817T	C818A	A819C	G820A	G824T	C826A	C828A	C829A	1.292458051736192
C737G	C773G	C775G	T782G	1.456433711306158
G789A	A790C	C792A	C800G	A803T	C805A	G807T	C811T	G813C	A814T	C816T	C829T	1.1837766902301976
G758C	G774T	0.89161835752404
T795C	T798C	C811T	G813T	A814C	C816A	C818A	G822T	1.2206115793473848
G693C	G703C	1.343025119493398
G724T	C800A	C802T	G804T	A809C	C811T	A821C	C828T	G832T	2.3160848287112565
T785A	A790T	C792T	C802A	A803C	C806T	C811T	G813A	A821C	A823C	C826A	C828A	G830A	C831A	G832T	1.1087640137447503
G608T	C737T	A739T	A745G	C773G	G774T	0.6848637934361241
C209T	C305T	T306G	G307C	C309G	G310A	A311T	T312C	C313T	T314G	G316T	T318A	A320C	C321T	T322A	A323C	C324A	A326T	T327C	C329G	G330A	A331T	T333G	G334C	C336G	G337A	A342C	C343A	A344C	C345G	G346T	T347C	C348A	A350C	C351G	G353C	C354A	A355C	C356A	A358T	T359G	G360A	A361C	C362G	G363C	C364T	T365G	G367C	C368A	A369G	G370A	C443G	G446A	A447G	G449C	C450G	G451T	T452G	G453A	A454C	C455G	G457C	C458T	T462G	G463C	C466G	G467C	C468G	G469C	C470G	G471A	A472T	T473C	C474G	G476C	C477G	G478A	A479T	T480G	G481A	A482G	G483A	A484C	C485G	G486T	T489C	C490G	G491T	T492C	C493T	T494G	G496A	A497T	T498C	C499G	G500C	C501A	A502C	C503T	T504G	G505A	A507C	C509T	T510A	A511C	C512G	G513C	C514T	T515G	G516A	A518T	T519A	A520C	C522G	G523C	C525A	A526T	T528C	C531G	G533C	C534G	G535A	A536C	C539G	G540A	A541G	G542A	A543G	G544A	A545C	C546A	A547C	C549A	A550C	C552A	A553C	C554G	G555C	C557G	G558C	C559G	G562C	C563G	G564A	A565T	T566G	G568C	C569G	G570C	C571A	A572G	G573A	A574C	C575G	G576T	T578G	G579C	C580G	G581T	T582C	C583A	A584G	G585C	C586T	T588A	A589C	C590G	G591C	C592T	T593G	G596T	T597C	C598A	A599T	T600G	G601C	C602G	G603C	C604T	T605G	G608C	C609G	G610A	A613C	C616A	A617G	G618C	C619G	G622C	C623G	G624C	C625A	A626G	G627T	T629G	G631T	T632G	G633A	A634C	C635G	G636T	T637G	G639C	C640T	T641C	C642A	A645G	G647C	C648A	A650T	T651A	A652C	C653G	G654A	A655C	C657G	G659C	C660G	G661C	C662A	A663G	G664C	C666A	A667G	G668C	C669A	A670T	T672C	C673G	G676C	C678G	G680C	C681T	T683A	A684C	C686G	G687A	A688C	0.7895743734242918
A790C	A794C	A799C	G804T	A809T	C818A	G822C	C826T	A833T	1.1915341860722537
T798A	C806T	C808T	A810C	C818T	G820A	1.1492023959254325
C116A	A739C	G774C	C778A	0.5001512088579124
G661T	C735T	0.5775772640177697
G385A	T389A	G390T	A403C	T405C	A418C	T425A	1.4492303679073908
G787A	T788A	A790C	A794C	T797A	A799C	C805T	A812C	A821T	G827A	G832T	1.4573118023351725
A454C	C455T	0.9423393117757464
G664A	C673T	1.1839411264977666
C692G	G696A	1.3679523428233489
G711A	C717A	0.9633273181365402
C411A	A754G	G765A	G772A	2.2094230273890276
T788A	C791A	T793C	A794C	T798A	C808A	A815C	C816A	A819T	G820A	1.7010792527257814
T701A	T705G	1.146853598757989
G721A	G722T	1.599506097176282
G753T	G762C	G766T	1.1503732592936702
G787C	T796C	C802A	C805T	C806T	A815C	G817A	A819C	A823C	C825T	C826T	G827A	C829T	1.6850771973595826
T785C	C791T	C801A	C811A	A812T	A821C	G830T	C831T	1.3562658906867717
A799C	C802A	A803C	A810T	C816T	G817T	C818A	G824T	G830T	A833T	1.027583932491491
A790C	C791T	C792A	A794C	T796A	C805A	C816T	G817T	G820A	A821T	C826T	G827T	C828T	G830T	0.902370712484905
A790C	T798C	C801A	C802T	C806A	C811A	A814C	G817C	G822T	G830A	1.218005775616761
C192G	T195A	C202G	C208T	1.1934024880764107
T798C	A809C	A812T	G817C	C818T	G822A	C828T	T834C	1.1291570026596829
G638T	A739T	T752G	G759C	C773G	1.1708739092515354
G786A	C791T	A799C	C801T	A803T	G804T	C808T	A814C	A815T	G822T	C831A	1.6376357374726054
G758A	G767C	T779C	T783C	1.9300706905927134
T785A	G789C	A790T	C792T	T797A	C800A	C802A	G804C	C806T	A812C	G817T	A821C	A833T	1.1104516302040268
G786A	G787T	T788C	C792T	T797A	T798C	C802A	G804T	C806T	G807T	C808T	A809C	G813T	G820T	G827T	C831T	1.2545459488852637
C274G	A275G	0.6302271642751718
A794C	T798C	C800A	A809C	G813T	G817T	C826T	C831A	1.155416467837815
C698T	C726G	0.9798820429163008
C324T	A331G	1.1437455944253117
C723A	C792A	A809C	G824A	G827T	C829A	C831T	G832A	0.9159657514677285
C666A	C677A	C678T	T683C	1.6451298922600843
T795C	T796C	A799C	C805A	A809T	A810C	C811A	A815C	C816T	G822T	G827C	1.452090801699847
G654T	T779G	1.1248094090871443
C386A	A392C	C411T	A418C	A419C	A424C	T425C	G427T	C429A	C430T	G432A	C433A	1.0527658312323893
A799T	C800T	A810C	A812T	A815T	C816T	A819C	G832C	1.1150070543626824
G215T	A227C	1.2035834081786023
A790C	A803T	G804T	A812T	A815C	A819T	G820A	A821T	A823T	C828T	1.3593036528833122
G658T	C756A	1.9873995229865564
C735A	T768G	T782G	2.0436042606275793
A794T	T797C	C802T	C808T	C811T	A812T	G813C	A823T	G824T	C825T	G827T	1.3019411759027772
A270C	C665T	0.9036747164046809
G787C	T788C	T793A	T795A	C800A	A803C	C806A	G813C	A814C	A815T	1.1011300734791762
G787C	C808T	C811A	A821C	C829A	C831T	1.1220023392171383
G786T	A790T	C791A	C801T	A803T	G807A	A809G	G830A	C831A	0.9202986074349363
G646T	G647A	A649C	1.17405221731907
C692T	A733T	1.2906974277647867
G297T	A392G	C396A	C402A	C408T	A420C	G423C	A424T	T425A	T426C	C433T	1.1481203863256533
T741C	T746A	C776A	C778T	1.4837418433931484
C616A	C756A	G762C	T779G	1.3981614451537767
T752A	G765T	T782A	1.364992959886862
G496T	T785C	T798C	A803T	A810T	C816T	G822A	G832A	1.3090914249237535
G585T	T587A	T600C	C604A	G606C	A613C	A617T	G618C	G621A	G630T	G633C	G817T	A846G	1.1503732592936702
A790C	A794T	T797C	T798A	A799T	C801T	G813C	C816T	C818T	G820T	A823T	C826T	G827C	C829T	G832A	A833T	1.2006459814389456
A392C	A403T	T405C	C407A	C410A	G414A	T421C	1.4006986613160066
G131A	C152A	A794C	T795A	T796C	C805A	0.7584156869835348
T757G	G772A	1.3015462293910518
G750A	T752G	1.0080126278804051
G787C	T788A	G789C	T793C	C806A	G807T	G813A	G820C	A821C	G822T	G832A	A833T	1.0876641460798717
G789T	C800T	A803G	G804T	C805A	C808A	C811T	A815T	A819T	G820C	C831T	1.3817551534925108
G390T	A392G	T394A	A397G	A403T	A404C	C408A	C411T	C417A	A420T	T426C	C429T	A431T	G432C	1.0503423371457585
C791T	C792T	T796C	C802A	A803C	G830A	0.9681383528375026
C791T	A799T	C800A	G807C	A809C	A823T	G827A	G832T	A833G	1.5342217973628702
A790T	T793A	A799T	C805T	C806T	A809C	C811T	A814C	A821T	C826T	G827A	1.734353693886744
C760A	G765C	T779A	1.281307433250625
C738G	G759C	G767C	G777C	1.4979653121018075
G787T	T793A	A794T	T798C	G807T	A810C	G813A	A815C	A819C	A821T	A823C	C829A	G830T	A833C	1.004424543063555
G471T	T752G	G759A	A764G	0.8515017752614913
G789T	C792T	A799T	G807A	A809T	C818A	G820T	A821C	G824C	C826T	A833C	0.8079365681550894
G786T	A790C	A799C	G824T	G827C	T834C	1.386877142940872
G581T	T582A	A584C	1.20012470935913
G789T	T796C	A803C	C806T	G807T	A809C	A812T	A819C	G820C	G822C	1.6429664520092746
G437A	C458A	C466T	1.1343304224734154
G267A	C277G	A284G	0.9176939887346487
C529A	C615A	G661A	T755G	G766C	2.1146861479537558
T768A	G774A	0.9836653712673289
G390A	A397C	A416T	A418T	A420G	T422A	G423A	C429A	A431T	1.3108054562493494
G789T	C801T	A803T	G807T	A810C	C816T	C825A	C828A	0.7379682052266257
A497G	A502G	C514G	C522A	0.9391927767536081
A740T	G774C	1.3705819312270726
G585T	C586A	G594A	A599C	T605C	G608A	A613C	A617T	G618A	A626C	T628C	1.1287778046065688
C386A	T389C	A392T	G409C	C411T	A416C	A419T	A431T	1.2796048777410254
A739G	C761T	1.1638617229704806
T705A	G715C	G722T	1.2895795260084946
C656G	G664A	G837T	1.5997516084728554
C116A	T798C	C800A	C811A	C816T	C831T	A833T	1.876949478925024
C642T	C666T	T683A	0.9111921715244571
A709G	C760T	G770A	C775T	G781C	G787T	0.52400109246861
G385A	C386T	T389C	G393T	A395T	A401C	A404T	A412C	T421C	G423A	T434A	1.3228706871380724
A652G	C677T	1.221287668623638
C534G	G789T	T793C	T795A	T796C	T798A	A799C	C800T	C808T	A809C	A814C	A823C	G827T	1.311698527587281
A170G	C443G	G446A	A447G	G449C	C450G	G451T	T452G	G453A	A454C	C455G	G457C	C458T	T462G	G463C	C466G	G467C	C468G	G469C	C470G	G471A	A472T	T473C	C474G	G476C	C477G	G478A	A479T	T480G	G481A	A482G	G483A	A484C	C485G	G486T	T489C	C490G	G491T	T492C	C493T	T494G	G496A	A497T	T498C	C499G	G500C	C501A	A502C	C503T	T504G	G505A	A507C	C509T	T510A	A511C	C512G	G513C	C514T	T515G	G516A	A518T	T519A	A520C	C522G	G523C	C525A	A526T	T528C	C531G	G533C	C534G	G535A	A536C	C539G	G540A	A541G	G542A	A543G	G544A	A545C	C546A	A547C	C549A	A550C	C552A	A553C	C554G	G555C	C557G	G558C	C559G	G562C	C563G	G564A	A565T	T566G	G568C	C569G	G570C	C571A	A572G	G573A	A574C	C575G	G576T	T578G	G579C	C580G	G581T	T582C	C583A	A584G	G585C	C586T	T588A	A589C	C590G	G591C	C592T	T593G	G596T	T597C	C598A	A599T	T600G	G601C	C602G	G603C	C604T	T605G	G608C	C609G	G610A	A613C	C616A	A617G	G618C	C619G	G622C	C623G	G624C	C625A	A626G	G627T	T629G	G631T	T632G	G633A	A634C	C635G	G636T	T637G	G639C	C640T	T641C	C642A	A645G	G647C	C648A	A650T	T651A	A652C	C653G	G654A	A655C	C657G	G659C	C660G	G661C	C662A	A663G	G664C	C666A	A667G	G668C	C669A	A670T	T672C	C673G	G676C	C678G	G680C	C681T	T683A	A684C	C686G	G687A	A688C	C689G	G690T	T691C	C692G	G693T	T694G	G696A	A697C	C698T	T699G	G700T	T701G	G704T	T705G	G706A	A707T	T708A	A710G	G711A	A712C	C714G	G716C	C717A	A718G	G719C	C720G	G722C	C723G	G724A	A725C	C726T	T727A	A728C	C729G	G731C	C732A	A733C	C735A	A736C	C738A	A740T	T741G	G742A	A743T	T744A	A745T	T747G	G748C	C749G	G751T	T752G	G753A	A754T	T755C	C756T	T757G	G759C	C761G	G762C	C763A	A764G	G767T	T768C	C769G	G770T	T771G	G772C	C773G	G774C	C776G	G777C	C778T	T779G	G781T	T783C	C784T	T785G	G787T	T788G	G789A	A790C	C792T	T793A	A794T	T798A	A799C	C802A	A803G	G804C	C806G	G807C	C808A	A810C	C811A	A812T	0.5838869316078797
C313A	T318G	1.075055661535355
G787A	A790T	T795C	T798A	A803T	C805A	C806A	G807A	C825T	G830C	A833T	1.2001612819876475
C539A	A541T	G544T	C546A	G555A	C556T	C563T	C571T	G576A	C580A	G581C	0.49278400610877793
G787A	G789C	C791A	C792T	C800T	G807A	A809T	A810C	G813T	C816A	A823T	C831T	0.9720793989116586
A106C	C109T	A125T	T788C	C791A	T797C	C800A	A803C	A810C	A814C	C818T	G820C	A823T	G824T	0.8106296900489397
G218A	A228C	1.1888648360304928
C300A	G387T	A790T	C791T	A794C	C806T	A810T	G813C	C818T	T834C	1.9155588808890087
C222A	G276C	0.8144474122940681
A794C	C800A	A819C	A823T	C828T	C829T	G832A	T834C	1.3535560687273576
G789A	C791T	T793C	T796C	A812T	G813C	G817A	A823C	G827T	C828G	T834C	1.3381823454776147
C116A	A406C	C407A	A412C	A415C	A416C	1.352533275193593
T785C	C792T	T793A	T796C	T798A	A803C	C805T	A815T	A821T	G827C	C831A	0.955931238265259
G495T	T510G	0.7311101758597497
A790C	T793C	A799C	G807T	C818A	C825A	G827T	C828A	C829A	A833C	1.263318997478867
T785A	G787T	T788C	A794C	C801T	A803T	C805A	A815G	C816A	A821C	G822C	A823G	C825A	G832T	1.4996232703885832
C343A	A344C	C345A	G346C	T347G	C348T	A349C	C351A	G352C	C354G	A355C	C356A	A357C	T359A	G360T	A361G	C362A	G363C	C364G	T365C	G366T	C368G	A369C	G370A	A371G	C373A	T374C	G375T	A376G	G377A	C378G	G379C	C380G	G381C	C383G	G385C	C386G	G387C	T388G	G390T	C391G	A392C	G393A	T394G	A395T	C396A	A397C	G398A	C399G	G400C	A401G	C402A	A403C	T405A	A406T	C407A	G409C	C410G	A412C	T413A	G414T	A415G	C417A	A418C	T421A	G423T	A424G	T425A	G427T	C428G	A431C	G432A	C433G	T434C	C435T	G436C	T438G	G439T	C441G	G444C	A447G	G448A	C450G	G451C	T452G	G453T	A454G	C455A	G456C	C458G	T459C	G463T	C464G	G467C	C468G	G469C	C470G	G471C	A472G	T473A	C474T	G475C	C477G	G478C	A479G	T480A	G481T	A482G	G483A	A484G	C485A	G486C	T487G	C490T	G491C	T492G	C493T	T494C	G495T	A497G	T498A	C499T	G500C	C501G	A502C	C503A	T504C	G505T	A506G	C508A	T510C	A511T	C512A	G513C	C514G	T515C	G516T	A517G	T519A	A520T	C521A	G523C	C524G	A526C	T527A	C529T	G532C	C534G	G535C	A536G	C537A	G540C	A541G	G542A	A543G	G544A	A545G	C546A	A547C	C548A	A550C	C551A	A553C	C554A	G555C	C556G	G558C	C559G	G560C	C563G	G564C	A565G	T566A	G567T	C569G	G570C	C571G	A572C	G573A	A574G	C575A	G576C	T577G	G579T	C580G	G581C	T582G	C583T	A584C	G585A	C586G	T587C	A589T	C590A	G591C	C592G	T593C	G594T	T597G	C598T	A599C	T600A	G601T	C602G	G603C	C604G	T605C	G606T	C609G	G610C	A611G	C614A	A617C	G618A	C619G	G620C	C623G	G624C	C625G	A626C	G627A	T628G	G630T	T632G	G633T	A634G	C635A	G636C	T637G	G638T	C640G	T641C	C642T	A643C	G646A	C648G	A649C	T651A	A652T	C653A	G654C	A655G	C656A	G658C	C660G	G661C	C662G	A663C	G664A	C665G	A667C	G668A	C669G	A670C	T671A	C673T	G674C	C677G	G679C	C681G	T682C	A684T	C685A	G687C	A688G	C689A	G690C	T691G	C692T	G693C	T694G	G695T	A697G	C698A	T699C	G700T	T701G	G702T	T705G	G706T	A707G	T708A	A709T	G711A	A712G	C713A	G715C	C717G	A718C	G719A	C720G	G721C	C723G	G724C	A725G	C726A	T727C	A728T	C729A	G730C	C732G	A733C	C734A	A736C	C737A	A739C	T741A	G742T	A743G	T744A	A745T	T746A	G748T	C749G	G750C	T752G	G753T	A754G	T755A	C756T	T757C	G758T	C760G	G762C	C763G	A764C	G765A	T768G	C769T	G770C	T771G	G772T	C773G	G774C	C775G	G777C	C778G	T779C	G780T	T782G	C784T	T785C	G786T	T788G	G789T	A790G	C791A	A794T	T795A	T798A	A799T	C800A	G804A	C805T	C806T	G807C	C808G	A809C	C811A	A812C	G813A	A814G	A815C	C816T	G817C	C818A	A819C	G820A	G822A	A823G	G824A	C825G	G827C	C828G	C829T	G830C	C831A	G832C	A833G	T834C	G835T	T836G	G837T	C838G	1.2775556884350345
T796C	T797C	A803T	C805T	G817T	G820A	G827A	C828A	G830C	G832T	1.3748448754907
G786C	A790C	A794C	A799C	A809C	C811T	C816T	A819C	A821C	G824C	C825T	G827A	C831A	G832C	1.2796048777410254
A790C	C791T	T795G	C805T	A812T	G813A	A814T	A823T	C826A	G827T	G830A	0.7744869650149105
G787C	A794C	C801A	C802A	A810C	C816A	G822C	A823C	C829A	A833C	T834C	1.7449954188920422
C435G	G437A	1.3325419562448324
G759T	C778G	1.2156246338539742
C689A	G695T	G716A	1.15406288715853
C551A	A688T	G706T	1.262830475051381
T788A	C791T	T796C	C802A	C806A	A809T	A812C	G817T	C818T	A819T	C831T	T834A	1.2218715238083004
C791T	T793C	C808A	A821C	G827T	C829G	G832T	1.214426501945977
T293C	T793A	A803T	A812C	G822C	G830A	1.153029243730712
C386A	T389A	C391T	A392C	C399A	A401T	A406C	G414T	A415T	T425C	T426C	G432C	1.1374941332390518
T587C	T597C	C598A	C614T	C616A	G622C	0.7260454008499235
A287T	C289A	A325C	0.7750677576395937
A754T	C763A	A764G	0.9418744970092441
T788C	G789T	T795A	T797C	G807A	C811G	A812G	C816A	G820T	C826A	C829T	1.447553017944535
C290G	A301T	1.2354262568155001
T747C	C749T	0.9650353452963567
G680T	C792T	T796C	A799T	G804T	G813T	G817T	G820A	A821T	G827T	C831A	1.237602580227389
T691G	G762A	0.7868530437276056
A794G	T798C	C801A	C805T	C808T	1.1012059768412414
T788C	A794C	C811A	A812C	A819T	A821T	G822T	C826A	C828A	C829T	1.1478071909964243
T741A	C784G	1.1087640137447503
G789C	T793C	C800A	C801T	A823T	C825A	G832A	1.1762115356378386
T795C	C800T	A803C	A812T	C816A	G820C	C828T	G830T	1.3400490805151481
C514G	C530A	1.420240696851242
T793A	A794T	T797C	C800A	G807C	A809C	G813C	C816T	C818T	A821C	G830A	1.282395962205897
T785A	T793A	A794C	G804C	C806A	A812T	G817T	A821T	T834C	1.0912706056105101
C537A	C559T	G560C	T577C	0.9458624576414623
C665A	C791T	A794G	T798A	C800T	C802A	G807C	A814T	A815T	C816T	A819T	A823T	C825A	C829T	G830C	G832T	T834C	0.9885727927426095
C602T	C749T	C760G	C763A	1.2878867324647825
G668T	A764T	1.3574123538234468
C735G	C776T	1.2263265037700994
G787T	T796C	T797C	C800T	C802T	G817A	C825A	0.779906115790525
T461C	C466T	G471A	G483A	0.908268560278924
C159A	C178A	G789T	C802T	A814C	A821C	G832A	1.3070973785796198
A790C	T793A	T795C	C802T	G804A	C805T	A810T	A815C	G822A	A823C	G824A	C826T	G832A	A833C	0.9882637671743872
G766T	G780A	1.3108524626728255
C737A	G765T	T783A	1.006425123085591
T793C	T798C	C800T	C802T	C805T	C806T	C811T	A815C	C816A	A819C	G820C	G822C	C825T	C828A	G830C	A833C	1.2106807059172475
A740G	A745G	C749G	G758A	C761T	G762T	G777A	1.3494138302872785
T389C	A397C	G409C	A412T	T413C	A415T	A418C	G423A	T426C	T434C	0.9820854397362218
A168G	C549T	G555A	C559A	G564T	G581T	0.809648298172367
G786T	T795C	A799C	A803C	A821C	G822A	A823C	G832A	G849A	1.2660270767875035
T788A	C800T	C805T	G807C	A814C	C816A	A819T	G820C	C826T	G827T	C829T	G830A	A833T	1.4705300499754006
G772T	G786T	T788C	G789C	C792T	T796C	C808T	A823T	G824C	C826A	C829A	G830A	A833T	0.6693886788182821
C802T	A803C	A809C	A814C	A815T	A821T	C826A	G830T	1.9024982521556748
G787C	A790G	C792T	T797C	C801G	C802T	A803T	G813A	A819C	A821C	A823C	G827A	1.678322339645838
G787T	C791T	T797C	A799C	A803C	C805A	C806A	C811T	A812C	A819C	G820T	C825T	G830C	G832T	A833C	1.2401084122233497
A710T	G731C	0.9570598465748993
G409A	A745G	C761A	G767T	1.531295754519839
G622T	G624A	0.7720282762370854
G786C	A790C	T795A	T798A	A799C	C800A	A803C	C806T	A809T	A814T	A819T	G820A	G827A	G830C	G832A	1.4280291814790018
G437T	A479T	G758A	1.2103056112030317
C792A	T793C	C800T	A809C	A812C	G813T	A819T	G822C	A833C	0.9503019812460307
C792T	A794T	T798A	A799T	G807T	C808A	A809G	G813A	A821T	G822T	C826A	G830T	1.2778399054958656
G751T	C769T	G772C	C776G	1.091788577595556
T788C	A794C	T797A	T798A	A799C	C805A	A809T	C816A	A823T	G827C	G832T	0.7369360818626723
T785A	G786C	G787A	T788A	G789C	A803T	C805T	C806A	A809T	A810C	G820T	G827A	G830A	1.239376496969234
C775T	C784A	1.036380370824103
G432A	G789C	C800A	G804T	C805T	G817T	A819C	C829A	1.3697275868722483
C791T	C792T	A794T	T798A	C800A	A803T	G807A	C808A	C816T	A823T	C825T	C826T	C831T	G832T	0.7944354293732541
A302T	G307C	C351A	G444A	1.5740382331047371
C386T	T388C	A392C	T394A	G398T	C402A	C407A	A418C	G423A	C428A	T434C	1.237637701476615
G766C	C769G	C776A	0.9872350758376802
G385C	G390C	G400T	T405C	C411A	A415C	A416C	C417T	A418C	T422C	1.5196533598344928
A745T	T757A	1.423963265059513
C657T	C665G	0.9561818100184086
G481T	G758C	1.3133617125335033
G244C	A257T	C280G	G315T	1.2587417547343784
C300A	G780A	1.0404287316476346
C756A	T783C	1.1110370027028167
G363A	C522T	1.0895560350120157
T629A	G787C	T788C	T795C	G807T	C811T	A814T	C818T	C828A	C829A	G830T	0.9831071682419814
G387T	G787T	G789T	C791A	T793A	T796C	T798C	C802T	C806T	G807C	C808T	A809C	A810G	A812C	G813A	A823C	G824C	T834C	1.17405221731907
C749A	G765T	1.2290544491981903
C791T	C792A	T795C	T798C	C800T	G820C	G822A	T834C	0.7683693744539714
G469T	T473A	1.3892779367068324
T785A	A799C	A803C	A809C	A815C	G817A	G824C	C826A	0.9766622771673972
G295T	T314C	G780T	1.2234327874795343
G687A	A697G	C726T	0.5124081479449681
A790C	C791A	A803C	G820A	G824A	C825A	C829T	1.026835638344892
C791A	C792T	T798C	C802T	C818A	A819C	C829A	C831T	1.6158731363101788
T755G	G772C	T783A	1.6631460206171256
C738A	A745C	G759T	1.618225207833192
A740G	G751C	A754G	1.2796048777410254
G787C	T788C	A794T	G804T	C805T	C808T	A815T	C816A	G824C	C826T	G827C	1.4088943320053635
T785C	G789T	C791A	C800A	C808A	C811A	A812T	A815T	G817C	A819C	A821T	C825A	G827T	C828T	1.2041591476706752
C735G	C775T	1.6201547291461886
T388A	G390T	A395C	C399T	A403T	A406T	C410T	A412C	T413A	A416C	A418C	C430T	A431T	G432C	1.1058229951406529
C503T	G513T	0.9462603385785289
G457T	G786T	A803T	C811T	G824C	C829A	C831A	G832A	1.2147298052681414
T785C	G787T	A790C	T797C	C802A	A803C	G807A	C811T	A812C	A815C	A821T	C826T	G827A	1.1101534423334027
T752G	G753A	A754G	A764G	0.9817314585367781
A188T	C192A	G215T	0.7163148954777081
A794T	T798C	A803C	C806T	C808A	A815T	G817T	A823C	C828T	G830T	1.0755037541531751
G751A	C776T	1.4256866581568532
T785C	A790T	C791T	G804C	C805T	G813C	G820T	C828A	T834C	0.9101381250549472
C791T	T793A	C802A	G804C	C808A	A809C	A812T	A815T	G820T	G822T	C826A	C831A	1.243226448811211
A340T	A341G	1.4266671253437817
G786T	C791T	C800A	C806A	A823C	G824A	C825A	C826T	C829A	C831A	0.9290884699701315
C450G	C477T	1.2431678028926867
C737T	G762T	G766C	T771G	1.3315143549676047
G765C	C769G	T779C	1.2974847398446832
G789T	C791A	T795A	T798A	G804C	A809T	C818T	A823C	C828A	C829T	G832A	1.4632304874529596
G654C	C666T	A684C	0.6278543210361839
C773G	C776T	1.5852552771921593
T785C	G787T	T793C	A794T	C802T	G804T	C808T	G817T	A823G	C831A	T834C	1.3408912166223061
A472T	T480G	1.2631906896383756
G767A	G772T	G777T	0.40812067466277646
C720T	G787A	C791A	T795C	T797C	C808T	A812C	G817C	G820T	0.8908018571966371
G786T	T788A	C801A	C802T	G807T	A809C	A821T	G822A	A823T	A833C	1.2810203698624205
T796C	C802A	A803T	C806A	G807A	A814G	C826T	C828A	T834C	0.7072014744156507
T637A	C640T	A645G	A652G	1.1080035445995207
G767A	C769G	0.8908018571966371
G787T	G789A	T795C	G807T	A810C	C811A	G830A	A833T	1.1135023214957964
G789C	A799T	C801T	C805T	A809T	A810C	A815G	C825T	C826T	C829T	G832T	T834C	1.0699304915242216
G786A	G787T	G789C	C791T	A794T	T797C	C806A	A815T	G817T	C828A	C829A	1.0884993973055512
T389C	A392T	A406C	C407A	T413A	G414A	A416C	T425C	A431G	G432C	1.3175332857938282
T785A	T796C	T798C	A799C	G820T	G832A	1.2776524289839088
C266A	A745C	T768A	C773T	1.6197699364781293
T797A	G804C	A809T	A814T	C816A	C831T	1.1359544119019787
A372T	G375T	G382C	0.9327697258487582
G787T	C792T	A794C	T795C	T796C	G807A	A821T	G822T	G832A	1.1580424143556283
G787T	A790T	C802A	G804C	G817A	C826T	C828A	0.9993259413221156
T637G	A649G	T651G	C657A	1.4267249169669158
A740T	C775A	C778T	1.2304200652528547
T785A	C791T	T795A	T797A	C801A	C805A	C811T	A812C	A815T	C818A	A823T	C829A	1.405156067628168
G696A	C713G	0.9650353452963567
G787T	G789T	C792A	A803T	G804T	A810T	C811A	A814C	C826A	C828A	C829T	G832C	0.7026956397789006
C348A	C792A	T798C	C802A	C805A	C808T	A810C	G813A	A815C	C818G	G820T	A821C	G824T	C825T	C826T	C831T	1.171218623874213
G748T	G751T	C769A	1.1580424143556283
G366T	G385T	G387C	T389C	C396T	A397C	A419T	A420C	G423T	T426C	1.254859272049321
A589C	C590T	G606A	C609A	A611C	G624T	T632C	0.4702710312104073
C662A	C681T	0.9908384293951897
T788A	G789T	A799C	C800A	C806T	G807T	C808T	A815C	C818T	A819C	A821T	G822C	C828T	C829A	G832T	A833T	1.5570318176210125
C656T	A684C	C717A	1.234733964975206
C386A	G387T	A392C	A404T	A406T	C410A	T426C	G427T	1.4437931399758481
T747C	C756G	0.874220230071984
G696T	G716T	A718T	C726G	A728G	C734A	1.4252829715146194
G724T	T785C	A790T	C792A	T796C	A799T	G804T	C805T	G807A	A815C	C816T	A819T	A823T	G832C	1.2217878683568555
G262A	A271G	1.0099207101938616
T788A	C791T	A794T	T795A	A799T	C801T	G804T	A812C	A814C	A823G	C829A	G830T	T834C	1.6481502526409686
G786A	C791T	C800A	G804C	A814T	A819C	G824T	C825T	0.7481734699488609
C666A	C761T	1.2110247470385653
G787T	A790T	A794C	T795C	C806T	G817T	G822C	C825A	C826A	T834C	1.1789594366182092
C653T	C666T	1.0032239097626297
G753C	C763T	G772C	1.2189920151111875
G750T	C760G	1.0374129961935836
A406C	C407A	A416C	A419C	A420C	C430A	1.1069523078399386
A645T	A663T	0.6433568968642378
G702C	T741C	A745C	T755G	1.14092848704988
G789C	T793C	A794T	C806A	G807A	C808T	A809T	A810C	A815C	C818T	C825T	G832T	1.3152282268304918
T488G	G516C	C521T	1.0180592653675853
C592A	C749T	1.2128540895567506
C464G	C769A	0.8405146555806978
C441G	C468G	0.8603028272021784
A743T	G762A	1.258490759369526
C521G	G523A	C525T	C529A	1.0271206923079275
T291C	C465A	G789A	C791T	C792T	C800A	C802T	A803C	C811A	C829A	G832T	1.0285245127500644
T796C	A799C	A803T	C806T	G807T	A809C	A814T	C816A	A819T	G827T	C831A	1.167508701121478
G385A	C396T	G398A	A401C	A404C	C407T	C417A	C429A	A431T	G432C	1.6129876485667678
A740C	C763T	T768G	G770C	0.9664482813802461
G787T	A790C	A794T	C801T	G817T	G820C	C825A	G832C	1.3976373966361029
A790T	T793C	A810C	A814C	A815C	G832A	1.0293710349827805
G742C	C749T	T783G	1.2570855155834122
C441T	T461C	C825T	1.2225015890510469
G249T	T261C	0.8908018571966371
A745C	C776G	T783G	1.294203396718746
G630T	T757A	C773A	1.665412167802408
A794G	C808A	A809C	C811T	A815C	C825T	C829T	C831T	1.359644939931709
T785C	A790T	C801A	C805T	C806T	C808A	A815C	C816T	A819C	G830T	A833T	1.0248162958899363
C737T	C776T	1.032578566970982
G787C	T793A	A794C	C805A	A809T	G813T	G820T	A823C	C828A	G830T	1.1758019225609762
C761T	C778T	1.0851586260395396
G774T	G789T	C792T	T796C	A809C	A810C	A814C	A815C	C816T	G817T	G822T	G832T	0.590085306678027
C749A	G786T	A790T	C791A	C792A	A810C	C818T	G827T	C829T	A833C	1.595402851131269
G246C	T785A	T796C	C801A	G804A	C806A	A812C	C818T	G824T	G832A	1.3715229418218047
C660A	G661A	0.7128484083722217
G695T	C776T	1.2319600152719448
C455A	C458T	T473C	G478T	T480C	1.3674077314616444
T388C	A392C	A403C	A406T	G409A	C410T	A412T	G414A	A415C	T421C	A424C	T434C	1.0553290871693028
C466T	G469A	A482T	1.3610381631157966
C391T	G393C	A403T	G414T	A419T	T422C	G423C	G432A	1.207005859603703
A790G	C800A	C801T	C802T	G804C	C806A	A810T	C811T	A819T	A821C	G827A	C828T	G830T	1.3640403438323503
A611T	C685T	1.2993174016812923
C300G	T641C	0.996594160374895
T394A	A395C	A397T	A401T	A415C	A416T	G715A	C826A	1.5733944307486671
C132T	G133C	0.8193696327987935
G334T	C760A	T771G	0
T785A	C791A	T793C	A794C	C801T	A803C	C806A	C808T	A810T	C811T	A812C	G813A	A821C	A823C	C828A	G830A	G832A	1.125573935448461
A790C	A794G	T795A	C818T	A821C	A823C	G824T	T834C	1.3931337315556427
C749G	G753A	G765T	1.0069934037875026
G360T	G390T	1.088385727777846
T388A	C399T	A401C	A404C	G409T	T413C	G414C	A419C	C428A	A431C	1.1641696228971923
T788A	A810C	G817T	C825A	0.6337545551199955
A794T	C806A	G807A	A809C	A810C	A814T	C816A	A821C	A823T	G827T	C828T	C831T	1.3589273229683392
C501A	T727A	C732A	0.9489270163156893
G748A	A764G	T768G	C773A	1.6958780126546855
T788A	C791A	T796A	C801T	C802A	C805T	A809C	A810C	C816A	G824A	C825A	C828A	C829T	G830C	G832T	A833T	1.5854152101297292
G751A	T768G	1.7198649718152892
G786T	G789C	C800T	C805T	C806A	A821C	A823T	C828T	C829A	G832C	A833C	0.9523375118056153
G786T	G787T	A799T	C806A	A819C	G822T	A823T	C825A	1.4914182609125513
G573T	C735T	1.0213603654498407
G385A	C386T	T394C	A397C	A404C	C407T	C410A	T413C	A415C	A420C	C430A	1.0909095207697945
T488C	C525A	1.7092388037972086
T462A	G467A	G789C	C791T	A794C	G804A	A810C	C816G	A821C	C828A	0.9984899039332972
A644G	A649T	A652T	1.4153851731013232
A745C	G748A	T752A	G753T	A764C	G770T	G774T	1.3821796558438142
T746A	A754T	C756G	1.1171703291430766
C792T	T797C	C800A	A803C	C806A	A809C	G813C	G817T	A821C	A823T	G827A	G832T	1.0261135317075185
G758T	C761T	1.3219662264333654
C737A	G751C	A754T	T783C	1.0348464128284336
G742T	G750T	G777T	0.86625219971484
C792T	T797A	G807A	A810C	A812T	A819C	G824T	C828T	1.3979631103151138
G742A	C778G	G780A	0.969286602324094
G255A	G273A	0.8485655622433481
T388A	G390T	A392C	G398A	G400C	A412C	G414C	C428T	1.2911109361248139
A803C	G804T	C805T	A810C	A814T	G824C	G827C	C829T	1.1445768048863765
A697T	C698A	0.9365195263840228
C738G	C761G	0.7936234727751857
T797A	C801A	C806A	A812C	G817T	G824C	T834C	1.3599030186928478
T788C	A790T	C802T	C816A	A821C	G822T	G827T	G830T	1.620468907460094
G439A	G451A	1.0513602693749362
G703T	C726G	1.2122047544479848
G786T	C791A	C792T	A794C	C805T	G807T	C808A	C816A	C818A	A819T	C828T	C831A	G832C	T834C	0.6859484684336473
A790C	T798A	C800T	G804A	C808A	C825A	C826A	G827T	C828A	A833C	1.3301838543274107
A790C	C802T	A814C	G824T	G827T	G832A	2.1121528312146673
C737G	A739T	0.908268560278924
C677T	G807A	1.1961001462828085
C685A	T727G	1.5227298045118205
A263T	A270T	A272C	1.638739265597587
A626T	C640T	A645T	1.0352562124177134
C737T	G766T	T779G	1.3383037335713628
G114T	T755A	C776T	1.049687568567967
G787A	G789C	A790C	T793C	A794T	A812T	C818T	A823T	G824T	G832C	1.0458092288233645
G787A	A794T	C806T	G813T	C829T	T834A	0.7940862269867165
A643G	G668A	1.6411379524800318
T797C	C800T	A819C	1.429073617715456
G787C	A790C	C792A	T793A	C801T	C802T	G807T	C816A	C818T	G822T	G832T	1.2292850719335982
G385A	G387T	A395C	A401T	C402A	C411T	T422C	C433T	G786T	1.187267459512868
G787T	C800A	A803T	G804T	C818A	C828T	1.4167540175627364
A650T	T683C	0.8306633351918007
G786C	A790C	T798A	C800A	C802T	C806A	G817C	C825T	A833C	1.0670309508967848
G787A	T788A	G789A	T797C	T798A	C801T	C802T	A814T	C818T	A819C	G822T	C828A	G832T	A833C	1.2009328741465772
G679T	C808T	G813A	A815C	C818T	A819C	G827T	C829A	1.5894699804881172
T788A	A799C	C801A	C805A	C806T	G807C	A809C	G824A	G827C	1.0683048102911699
C792T	T797C	C800A	C811T	G813A	C825A	C831A	0.888190811205831
G310A	A369G	1.6908598919284212
A392G	C396T	A403T	A416C	A420G	T426A	G432A	1.2567594842544818
G456T	G595T	0.9318256269359557
G787A	T798C	C805A	A812C	C816T	C818T	A819T	A821C	G832T	A833C	1.3258446246647622
A799T	C802T	C818T	A819C	G824T	C829A	C831A	1.2210651307831453
T771A	C773A	G774T	1.2156246338539742
A397C	C402A	A403C	C407T	G409A	A420C	A424C	T426C	C430A	1.1649531534012287
A392T	A395T	C396T	G398A	C402T	A403C	A406T	C410A	G414T	T421C	A424T	T426C	G432A	1.3585972458920776
A736T	G772T	0.7947349902440586
T785C	C791T	C792T	T793C	A794C	T795C	C801T	C806A	A821T	G824C	C825A	G830T	1.2149448968671266
T757G	C761A	C769A	0.7138617622740173
G451T	G770A	1.4329085127046295
T795A	T796C	A803C	G813A	C816A	A823C	G824T	C825A	C826T	T834C	1.1691774375705861
T788A	G789T	A799T	C802T	C805A	A823T	G827C	1.3581978933800576
G762T	T783C	0.9369275197052007
G789A	A790C	C805A	C806T	C808T	A809T	G817T	G832C	1.5492729597460428
T187C	T281A	1.194805665605013
T768A	C769T	T782A	2.3277234459409613
T388A	T389C	A395C	A403C	C428A	C430T	G432T	8.132320325531097
C735A	C756G	G772C	T783A	1.194805665605013
A197G	T198A	G199T	A200G	C202A	G203C	C204G	T205C	C208T	A210C	T212A	G213T	T214G	G215T	C216G	A217C	G218A	T219G	A220T	C221A	A223C	G224A	T225G	A226T	G229A	T230G	A232T	T233A	G234T	C236G	G237C	C239G	G241C	C242G	G243C	C245G	G246C	T248G	G249T	C250G	T251C	A253T	G255A	C256G	A257C	G258A	A259G	G260A	T261G	G262T	A263G	C266A	G267C	C268G	A269C	G273A	C274G	A275C	G276A	C277G	T278C	G279T	C280G	T281C	A283T	T285A	C286T	A287C	G288A	C289G	C290A	T291C	G292T	T293G	C294T	G295C	A296G	G297A	A298G	T299A	C300T	A301C	G303A	C304G	T306C	G307T	C308G	G310C	A311G	T312A	C313T	T314C	G315T	T317G	A319T	C321A	T322C	A323T	C324A	A325C	T327A	C328T	G330C	A331G	T332A	G334T	C335G	G337C	A338G	C343A	A344C	C345A	G346C	T347G	C348T	A349C	C351A	G352C	C354G	A355C	C356A	A357C	T359A	G360T	A361G	C362A	G363C	C364G	T365C	G366T	C368G	A369C	G370A	A371G	C373A	T374C	G375T	A376G	G377A	C378G	G379C	C380G	G381C	C383G	G385C	C386G	G387C	T388G	G390T	C391G	A392C	G393A	T394G	A395T	C396A	A397C	G398A	C399G	G400C	A401G	C402A	A403C	T405A	A406T	C407A	G409C	C410G	A412C	T413A	G414T	A415G	C417A	A418C	T421A	G423T	A424G	T425A	G427T	C428G	A431C	G432A	C433G	T434C	C435T	G436C	T438G	G439T	C441G	G444C	A447G	G448A	C450G	G451C	T452G	G453T	A454G	C455A	G456C	C458G	T459C	G463T	C464G	G467C	C468G	G469C	C470G	G471C	A472G	T473A	C474T	G475C	C477G	G478C	A479G	T480A	G481T	A482G	G483A	A484G	C485A	G486C	T487G	C490T	G491C	T492G	C493T	T494C	G495T	A497G	T498A	C499T	G500C	C501G	A502C	C503A	T504C	G505T	A506G	C508A	T510C	A511T	C512A	G513C	C514G	T515C	G516T	A517G	T519A	A520T	C521A	G523C	C524G	A526C	T527A	C529T	1.6152952131569918
G141A	C156T	C176T	C178T	1.2275249592169657
A740C	A745C	1.7310943307377946
A794C	T795C	A799C	C805A	G807T	A809T	A812T	A815C	G820A	G824C	C826A	G832A	A833C	0.868531810766721
C640T	G807T	2.1445229895474593
C775G	T779C	G781T	0.9780763634760372
C737G	C778T	0.806232060627336
T788C	C791A	T798A	C802T	A809C	C816A	C818T	A819T	G822A	C828T	1.0637321419743933
G215T	A764G	1.1337478182502654
T187G	A226C	1.6598607939097336
C609A	C640A	G721C	G731A	0.863137203246431
A745T	C760T	C761G	G762C	0.8308824497618856
A743C	G753A	T771G	G780T	0.9389533089369958
C642A	G654T	1.1601517812305928
T252C	A253G	G255C	A275C	1.0356476876351146
T389C	C399T	A401T	A403T	A404C	G409C	T413C	A415C	A416C	T421A	A424G	C429A	T434A	1.260795795333639
T747G	G750A	G759A	C775T	0.7986499409349159
C221A	G334T	C335G	G337C	A338G	C343A	A344C	C345A	G346C	T347G	C348T	A349C	C351A	G352C	G467C	C468G	G469C	C470G	G471C	A472G	T473A	C474T	G475C	C477G	G478C	A479G	T480A	G481T	A482G	G483A	A484G	C485A	G486C	T487G	G786T	G787C	T788A	A794T	G807T	G813T	C818T	C825T	C829A	C831T	T834C	1.2792328995788915
T785C	T788A	T797C	A799T	C800T	C805T	A810C	G822T	G824T	C826A	1.1961703440729534
A745C	T755G	C756T	T757G	1.4449353813840566
A794T	T795A	C801T	A803T	G804T	C806A	A809C	C816A	G822T	G827T	A833C	1.2468598266660893
T143C	G777A	0.9583799291218991
A790C	C791T	C792A	T793C	T798C	A803C	G807C	C808T	A810T	A815C	G817A	A819C	G830C	G832C	1.641026287653708
C689G	G716C	0.7525185364043792
G646C	G668C	A684C	1.0670613905313742
G570A	C761A	C776T	1.1666845219254462
C373G	T788A	G817A	C818T	A819C	G824A	C825A	C831T	A833T	T834A	0.8908018571966371
G787C	G789C	T795A	G813T	G817A	C818A	A819T	G820A	C828A	A833C	1.1186359216607604
G786C	C792A	C801T	C811A	A814C	C816A	G820T	A823T	1.1562357959244962
C531A	C678T	A764G	1.273240350862209
G680A	T788C	T795C	T798A	G830T	G832A	A833T	T834C	1.1301750835288884
C723A	A794T	C800T	C808A	A810C	C818T	A819T	G822T	A823T	G827C	1.4859836290404078
C737G	G742A	T744G	G804A	1.1776702518870794
C685T	G687C	T701A	0.5034967018937513
G385C	C408A	C410T	A412C	A419C	A424C	C490A	C615A	1.2965065283893373
G523A	T783A	303.5581615717427
G770T	T771A	1.6111894460600042
C792T	T793A	C800T	C808T	A810C	C818A	A819C	G820C	A821T	G827A	1.1143160868951842
G789T	A794C	A799C	G804A	C806T	G807C	A809C	C811A	A814C	A815T	G817A	C818A	G822T	A823T	C825T	G852T	1.3310832348915265
C167A	T788A	C791A	A794C	T797C	C806T	G813C	A814C	A823C	C828T	0.9597036583057691
A645G	C678A	0.7471241382939536
C329A	T785A	G786A	T788C	A794T	T796A	C800A	C802T	G807T	C808T	C816A	C818A	A819C	C828T	G830A	A833T	1.510490105681254
G108T	G128C	0.7237765089722675
G751C	C761T	C776T	1.0441366031075336
T752G	G770T	1.3568981824773017
G704C	G711T	1.4934585047715287
T785C	T798A	A799C	C802A	A809T	C811T	A812T	C829T	G832T	2.013986807575005
A790T	T795C	C801T	G804C	C806T	A815C	C816T	A819C	G822T	C829A	C831A	G832C	1.2009328741465772
G789A	C791T	G804C	C805T	A812G	G813C	A814C	A815T	A823T	C826T	T834C	0.5533308464497882
C792A	G807T	C808A	A819C	G830C	1.139563014126549
A803C	A809T	G813T	A815C	G817T	A819T	G822A	C826T	G830T	1.119007276793079
C801T	G804C	A810C	C811A	A812T	A815T	C818G	G820A	C826A	G830T	T834C	1.2688116887722534
T752G	G765C	G777T	T782C	1.599506097176282
C503T	T504G	G505A	A507C	C509T	T510A	A511C	C512G	G513C	C514T	T515G	G516A	A518T	T519A	A520C	C522G	G523C	C525A	A526T	T528C	C531G	G533C	C534G	G535A	A536C	C539G	G540A	A541G	G542A	A543G	G544A	A545C	C546A	A547C	C549A	A550C	C552A	A553C	C554G	G555C	C557G	G558C	C559G	G562C	C563G	G564A	A565T	T566G	G568C	C569G	G570C	C571A	A572G	G573A	A574C	C575G	G576T	T578G	G579C	C580G	G581T	T582C	C583A	A584G	G585C	C586T	T588A	A589C	C590G	G591C	C592T	T593G	G596T	T597C	C598A	A599T	T600G	G601C	C602G	G603C	C604T	T605G	G608C	C609G	G610A	A613C	C616A	A617G	G618C	C619G	G622C	C623G	G624C	C625A	A626G	G627T	T629G	G631T	T632G	G633A	A634C	C635G	G636T	T637G	G639C	C640T	T641C	C642A	A645G	G647C	C648A	A650T	T651A	A652C	C653G	G654A	A655C	C657G	G659C	C660G	G661C	C662A	A663G	G664C	C666A	A667G	G668C	C669A	A670T	T672C	C673G	G676C	C678G	G680C	C681T	T683A	A684C	C686G	G687A	A688C	C689G	G690T	T691C	C692G	G693T	T694G	G696A	A697C	C698T	T699G	G700T	T701G	G704T	T705G	G706A	A707T	T708A	A710G	G711A	A712C	C714G	G716C	C717A	A718G	G719C	C720G	G722C	C723G	G724A	A725C	C726T	T727A	A728C	C729G	G731C	C732A	A733C	C735A	A736C	C738A	A740T	T741G	G742A	A743T	T744A	A745T	T747G	G748C	C749G	G751T	T752G	G753A	A754T	T755C	C756T	T757G	G759C	C761G	G762C	C763A	A764G	G767T	T768C	C769G	G770T	T771G	G772C	C773G	G774C	C776G	G777C	C778T	T779G	G781T	T783C	C784T	T785G	G787T	T788G	G789A	A790C	C792T	T793A	A794T	T798A	A799C	C802A	A803G	G804C	C806G	G807T	0.6902239555762022
A718G	A728C	1.531026539373123
C738G	C760G	C761G	C773T	1.0414050488809605
G696T	C714A	1.1979749114023739
T788C	A790C	A803T	G807A	A809C	G813T	A814C	G822T	A823C	G824A	C829T	A833T	1.2261036798493037
G787A	C791A	T793A	T796C	T798C	C805T	C806A	C811A	G817A	G822T	C826T	C831A	0.7308034653700566
T741C	G759T	1.2982538277529463
G390T	A397C	G398C	A401T	A415C	A424G	T425C	T426A	G427A	C433A	1.7136950526338892
A688G	C692T	G693C	0.7237765089722675
G786T	C792T	C802T	C806T	A810T	A821T	G822A	C828T	1.4545460276930595
A395C	G400A	A404T	G409T	C417T	A420T	C429A	T788C	T795C	T796A	C806T	C808A	C811A	A815G	G817C	G820A	C825T	C831T	0.8488269005748059
A790C	A794T	T796C	A799C	C800T	A803C	C806A	A809T	A810T	C811A	C816T	C818T	G824A	C826T	G830A	1.2139479102210722
A764C	C778T	0.4403203096409232
C761T	T779C	1.4989889119831734
T186C	T187C	T231A	0.863137203246431
A739G	T744G	A754T	G772A	1.3011712520849754
G787C	A790T	C792A	T793A	C800T	C802A	C806T	A812C	G820A	A821C	G830A	A833C	1.623423945358357
A392T	C396T	C402A	T405C	A418C	T434A	1.0134614465256
C737T	T755C	1.581716468388175
C769G	G772A	1.422157350963052
G748T	T752G	T779A	0.8295432767590458
T788A	C792T	T796C	A812C	C816A	A833T	1.2906426908085626
C776T	T782G	1.8941957706932206
G780C	G781T	1.328220690300362
A264T	A271T	0.973144886013133
G495T	G505T	T510A	1.6598182344678243
T788C	T795C	G807C	C808G	A815T	G817T	A823T	C826A	C828T	C829T	1.6207365618521206
C192A	C266A	1.0206475516354687
T785C	A790T	A794G	A799G	C800A	C801T	C816T	A821T	C825T	C831A	A833C	1.566988085431708
G330T	A697G	C698A	T699C	G700T	T701G	G702T	T705G	G706T	A707G	T708A	A709T	G711A	A712G	C713A	G715C	C717G	A718C	G719A	C720G	G721C	C723G	G724C	A725G	C726A	T727C	A728T	C729A	G730C	C732G	A733C	C734A	A736C	C737A	A739C	T741A	G742T	A743G	T744A	A745T	T746A	G748T	C749G	G750C	T752G	G753T	A754C	T755A	C756T	T757C	G758T	C760G	G762C	C763G	A764C	G765A	T768G	C769T	G770C	T771G	G772T	C773G	G774C	C775G	C776A	G777C	C778G	T779C	G780A	T782G	C784T	T785C	G786T	T788G	G789T	A790G	C791A	T793C	A794T	T795A	1.2867137937284756
T785C	T793C	T795C	T796C	A799C	C808A	C811A	A814T	A815C	A821C	C826T	C828A	C829A	G830T	1.0486210838653327
G646T	C648A	C666T	T683A	1.2469326636451858
G787T	T788C	T793C	T798C	C801A	G804C	C805T	A810G	C811T	A814C	A815T	C816A	G820A	A821C	G824A	G832A	T834A	1.2355244565457877
T768C	C776G	1.3426578717166704
T798C	C800A	C802T	A803C	C805A	A812C	C825A	G827T	G830T	G832A	0.8497166562357858
G762C	T771C	1.1087640137447503
T785A	A790T	C791T	A799G	C800T	C801A	C802A	A803C	C811T	A812T	A815C	G824C	G830C	G832T	A833C	T834A	C848T	1.724043501341023
T694G	G702A	C734T	1.835920900807703
C717G	G730T	1.276079795433199
C362A	G804T	1.3920202934709596
G789T	A790C	C791T	T797A	A799T	C800T	C801T	A810C	C811A	G813C	A814T	A815T	A819C	A821T	G822C	A823C	G830C	0.5467153029146743
C737A	C761T	G767A	1.099068032143073
C508A	G840T	1446.0035245732142
A740G	C769T	1.447553017944535
A743G	T746G	G772A	1.2672916987288005
C792A	A799C	A803C	C805A	A814C	A823T	0.6893109609259691
T785C	G787C	T788A	A794T	T796C	A799T	G813T	C816T	A819C	G820A	A821G	C826T	G827C	C831T	1.5686630313980618
A502C	C509T	C522T	1652.7343790521606
G199A	C204A	1.213880937479694
G658T	G787T	T788C	T798A	C800A	G804C	C805T	C818A	G820C	G827C	C829T	1.0611544035928067
A743G	A754C	1.1685292150030917
G467T	G804C	C805A	A815T	A823T	G824A	G830T	0.46321696574225124
C760T	C773A	1.2232842405165085
A644T	C662A	0.6102794214470534
T785A	C792T	T797C	C800T	C802G	A812C	G827C	C829T	1.136074130072459
C729T	G730T	G830T	1.1952984705815464
G476T	G633T	C761A	1.8662667008210534
T788C	A790C	C800T	A803T	C811T	C818T	G820A	C828T	T834A	1.7085871687214185
G387T	C399T	A404C	A406T	C407A	T413C	C417A	A420T	T421C	T425C	T426C	A431C	1.5118454130887742
C391A	T755G	T768A	C778T	1.5132314670345774
C116A	C769T	G770T	0.9717838442145131
A197C	C732G	1.1771310255812704
G687T	T701A	G702C	1.2361126894807266
G789T	A790C	C791T	T795C	T797C	A803C	C808T	C816A	G817T	G824A	C826A	G830T	1.4225369218847743
G382T	G393A	T394A	C396A	A397C	A404C	A406C	A412T	A420C	1.5716289909112096
T785C	T796A	T798C	C800A	C802T	G804A	A812C	A814C	A815C	G817A	A819T	G820C	A823T	1.5002978647522307
G750A	C776G	T779A	1.014209120852859
A794C	A799C	C802A	C806T	G807T	A809T	A815T	G817C	C818T	C831T	1.1736916361712448
G680T	C773G	0.9249135256888495
A507T	C509A	1.1402263772116954
G495T	G787T	A794C	T798A	A799C	C801T	A803C	A810T	A814T	A815T	C816A	G822C	C828A	G830A	G832T	1.1073663281520594
T785C	G787A	G789C	A790C	C801A	C808A	A809C	A819T	G824T	C825A	C828T	1.1014799313922425
C713T	C717A	1.6543463062223258
G97A	G742C	1.1666845219254462
A709T	A728C	A733C	1.0392688333960765
G786T	T788A	C792T	T797A	T798C	A803G	G807C	C811A	A821T	G822A	A823C	C825G	C828A	1.2570855155834122
C737G	G770A	C778A	T783A	0.9941431399340659
C775T	T783C	1.76223845662813
A739G	T744G	0.8019030975171356
A794C	C805A	A814T	C818T	G820A	A823T	C825T	G827A	C829A	1.187735809595516
G789T	A790T	A794G	T796A	C800A	G807C	G817T	C828T	1.3078153244493302
T691G	A712T	C726G	1.0987450618133219
A395G	C399T	C402T	A403C	A404C	T425A	A431C	1.4110066739130047
G786A	C791T	A794C	C800T	G807C	C808T	A809C	A810C	C816A	G817T	G820C	1.0527658312323893
T98C	C673A	C737A	G748A	G780A	1.087501759674067
A790C	C792T	A794T	A799C	C800G	C806A	G813T	C818T	G822A	C825T	C826T	G827T	1.3783353060677694
C749T	C778G	1.1282854358282886
G767C	C776G	1.4505254060717312
T318C	A326G	1.2867137937284756
T755A	C776T	1.3564921990282846
G387T	A404T	T405A	A412C	A416C	T421A	A424T	T426A	G427C	C429A	1.2524379867564863
G753A	C756G	G767T	1.0339664413889538
C222A	T788C	T797C	A799C	A803C	G804A	C805A	C808A	A809T	A810T	A814C	C818A	G827C	C829T	1.135335700348655
T785A	A799C	C802A	A803C	C811T	A819C	G827C	T834C	0.919940235703069
T252C	A257G	C808T	G817T	A823T	G827C	C828A	1.0877566030797083
C396A	G646T	C657G	C692A	0.7857476801766783
G558C	G786C	A794T	G807C	A815C	C829A	G832T	A833T	1.151979365065808
G687A	C692T	1.5506550847497016
C539T	A545T	C546A	G558T	G560C	G579A	G581C	T582A	A584T	1.0564128260288064
G786T	T796A	T797C	C801T	C805T	C811T	A814C	C816T	A823C	1.131769200766408
G789A	A790C	C791A	C806G	A810T	A812C	A821C	A823C	G830T	A833T	0.9242592039458065
C313A	G696T	1.6098347464136535
A745T	C775T	1.4658764738678838
G680C	A684T	C838T	1.1996783085951053
C656T	G658A	T683A	1.0924928437317247
T785C	T795A	C801A	A803C	C805T	G807A	A814C	C816A	G817T	G824A	C826T	C828T	C831A	G832A	1.0293710349827805
C735T	G762C	G780A	0.7788004540988142
G505T	G695A	T708C	G711A	C726G	1.2899346042259185
G385C	C386A	T388C	C391T	A392C	A395C	C396T	A397G	A404C	T405A	C407T	C408T	T413A	G423C	T426C	G427C	G753T	T755A	T768C	G770C	0.868531810766721
G786A	C802A	G807A	A810T	C826T	G827T	2.0098256778072887
T252A	C277G	1.7316522083822474
G786C	T788C	C801A	C802A	G804A	C808T	A812C	A815T	C816T	A823C	G832A	A833C	T834C	1.0527658312323893
C791T	C792A	A794T	T795A	A809C	A814C	A815C	C818A	G822T	C826A	C831A	1.3766937793038936
G786A	G787T	T795C	T798C	A799T	C801A	G807A	C811A	C818A	C825T	C828T	G832A	T834A	1.3019411759027772
G786T	G787T	T788C	A790T	A794C	T795C	A799C	A803T	G804T	C826T	C831A	1.239233579937757
A395G	G500A	C509G	1.6826257302603145
G787T	G789C	T798A	C801A	A803C	C806T	A814T	C816T	A819T	A821C	G822A	G827T	C831T	A833C	1.9604655046177957
A764C	C784A	0.8551697829087717
T119C	A126T	C132T	1.1543660892306895
G789C	C791T	T793A	A803C	G807C	G813T	C816T	A821T	A823T	C826T	1.0689622286359646
G786T	G789T	C801T	G807T	A809C	C816A	A823C	C825T	A833T	1.0555882597343527
C466G	C468A	1.291727778311928
C142T	G177A	1.0504367032871849
C698T	A728T	0.720378497193055
G495C	G505C	1.0679353677054784
G742A	T768G	0.8211878191523266
C792T	T795A	C801T	A809C	C811T	A815T	A819T	G822A	G824C	C826T	C831A	1.530629973757004
G787T	T788C	A799T	C800A	C801A	G822C	A823C	C828A	C829T	1.2159445350734095
G393T	T394C	A401T	C417A	T426C	1.208625635392422
C192A	A210G	1.6313692741914603
T785C	C791A	C792T	T796A	T797A	C800T	C802T	A803C	G804T	C805T	C808A	C816T	G820C	G822T	G824C	C831T	1.2529240407419087
G751T	T752A	0.7895743734242918
A790T	C792A	A794T	T796C	A799C	C801T	C806A	C818T	G820A	G822T	G824A	1.135335700348655
A790T	C791T	A794C	A803T	G807T	C811T	A812T	G813A	A823C	T834C	1.096961598097904
C132A	C737A	0.9588886233517939
T494G	A518G	1.2416466201096799
G789T	T798A	A803C	C805A	G813C	C818T	A821C	G822T	C825T	C828A	C829T	1.4277235245480346
A718T	C723G	G824A	1.5421167829358866
T793C	A799T	C806A	A809C	A812C	G813C	G817A	C818T	A821T	A823T	G824T	1.0918685621067352
A270G	G273T	0.8658261041911237
C368A	C660A	G780T	0.7423348809971975
T788C	C791A	C800T	G804C	C818A	A821C	C828A	C829A	C831T	1.2297795550679236
A272G	G273C	C274A	A275G	G276C	C277T	T278G	G279C	C280T	T282A	A284T	T285C	C286A	A287G	G288C	C290T	T291G	G292T	T293C	C294G	G295A	A296G	G297A	A298T	T299C	C300A	A302G	G303C	C305T	T306G	G307C	C309G	G310A	A311T	T312C	C313T	T314G	G316T	T318A	A320C	C321T	T322A	A323C	C324A	A326T	T327C	C329G	G330A	A331T	T333G	G334C	C336G	G337A	1.0596466536587446
G789A	C791A	A803T	G804T	G807T	G822T	A823T	1.5294899812244145
T637C	C665A	A667G	T672A	C678T	1.4057162255183924
C756G	C761G	C775A	T782A	1.309447252981629
G690C	G693T	A718C	1.388754926306556
G777C	C778T	1.1194410005437738
C514A	C686A	G695T	1.204364110929853
T788C	C801A	C806T	G822C	0.991474669825024
T796C	C800T	C805A	G807A	A810T	A814C	A815C	G832A	A833C	1.0007773951221477
A740T	C776A	0.9034373445327596
T628A	G630A	A812C	1.0428899791570385
G786T	C792T	A794T	A810T	C825A	G827T	C831T	0.7720282762370854
G787C	T788C	C801T	G804T	A815C	G817T	A823C	T834A	0.8428789724740331
G804A	G807T	1.194805665605013
G310T	G787C	G789T	T795C	A812G	A814T	G824A	C828A	G830T	1.368595580602106
C490G	G495C	G837C	1.0069934037875026
G385T	T389A	A395C	C402T	A403T	T422C	C433T	T434C	G478T	1.117879093626531
T768G	T779C	0.8803831220247464
C800T	G804T	C808A	0.8165683690969172
G767T	G777C	0.7656478772599195
G676T	C678T	G680T	0.5790212071778141
C811T	A814T	A823C	G824A	1.1537691951144633
G786T	G787T	C801A	C802A	G804T	A815C	C818A	G822A	C825T	C826T	C831T	A833T	1.046818001677404
C720T	T727C	A728T	0.9725395081680236
A794T	T795C	T796C	T797C	A799T	C806T	A809T	A821C	G822A	1.3823574774073042
G603T	G787T	G789A	C791A	T797C	A809C	A814C	A815C	C818T	A819C	C825A	G827T	C828T	A833C	1.0050598527049615
T755G	T768C	C776T	1.612464121254672
C245G	A272T	0.9197448778275747
T788A	A809T	A810T	A812C	A823T	1.176620634906788
C792T	T797C	A803C	G804T	A814C	G817A	G820C	A823T	G824A	C826A	C828T	1.508148260556167
A790T	T793C	A803T	A812C	C816A	A819C	G827T	C831A	G832T	1.4216377465235333
G786T	T788C	C792T	T795A	C802A	A803T	G804T	C805T	G807C	A812C	A814C	A815T	A821T	G824T	C831A	1.7479885499707593
G787T	T795A	C806A	C808T	A815T	C818T	A819C	T834A	1.0267180168513816
T788C	C791T	C792A	A803C	C811T	A814C	G817C	G822A	C825A	C829T	A833C	1.015826679259323
G789A	T798C	A803T	G804T	C808T	C829T	C831A	1.43417452424819
T796C	A799T	C800T	A812C	C816A	G822T	G832A	1.009627213910748
G700T	C776T	1.2053405893820108
C411A	C792T	A794T	T795C	C802A	C816A	C825T	C826T	C831T	0.8002732131725886
C466A	A482G	1.4270126838586903
C686T	C698G	G706A	C714G	1.447553017944535
G646T	G647A	0.9190812812346254
G436C	G439C	A472C	G476C	1.6117085148248433
A743G	C756A	G774A	1.1234739840763557
C792T	T797A	A799T	C802T	G804C	G813A	A815T	C816T	C825T	G827T	C828A	1.6763675548908428
G471C	T480A	G636T	0.7680893564603656
T694G	C720G	C845A	1.077248757540119
C266A	C685A	G711A	G731A	G841T	1.0856647634584013
T757C	G762A	1.1287778046065688
C521G	C534T	0.868021210054924
C386T	T388C	C408A	A415C	A419T	T426A	C429T	1.484669761994395
C773G	C775G	0.7693288766698229
G789A	A794T	T796C	C806G	C808T	A809C	G830T	0.9902980506706069
C465G	G742A	1.5839485910639288
G570T	G573T	A574C	T578C	C580A	1.3296042535194248
G267T	C776G	T779G	T783A	1.2506858075040783
A655C	C666A	1.1640634321079104
C609T	G610T	A611T	A612C	A613G	0.9857314382642424
A794T	T796C	T797C	A803C	C805T	C806T	A814C	G817A	G820T	G822T	C828A	G830A	T834C	1.3375565880095401
C773T	G780T	1.0845714454690172
T793A	C800A	G807T	A809C	C811G	A819C	C828A	C831T	A833C	1.464874165167803
G786T	T798C	C801T	G807A	C808A	A812T	C826T	G827A	C831T	A833T	T834A	1.3825153342114687
A649G	G661A	C665G	T671A	0.9547219904611285
C760G	T782C	2.090909914808773
C791A	C792T	A803C	C806T	A819T	C831A	1.2695751878693873
C386A	G387T	G390A	A403C	A406C	A412C	T422C	G423A	T426A	C428T	A431T	1.2800675447939278
C202A	G390C	G398A	G400C	A401C	T405C	C407A	T413C	A420T	T421C	G427T	C428T	1.2348563108578066
C791T	C792T	C805A	C806T	G820C	A821T	G824C	C825A	C826T	G827T	1.9729611503836626
G398A	G772A	T782A	1.5791487468485836
G387T	A397C	G400C	C410G	A419C	A424T	T425C	T426C	A431T	G638T	1.6984622077215878
A743T	G777A	G780T	1.5109803653715108
G695A	T701G	G722T	1.2928264483305112
A739G	T746G	G765A	G767T	1.4958047852093532
C503A	G523C	0.7436969633476511
A790T	C792A	T793C	A799T	A803C	C808A	A810T	A821G	1.4689033574422423
G99T	C100G	A101C	G102A	C103G	A104C	G108A	C109G	T110C	G111T	C113G	G114C	C116G	G117C	C118G	T119C	G120T	A122G	G123A	A124G	G128A	C129G	A130C	G131A	C132G	G133C	A135G	G136A	C139G	G140C	C142G	T143C	G144T	C147G	G148C	T149G	C150T	G151C	C152G	G153C	C154G	T155C	C156T	A157C	T158A	C159T	G160C	A161G	T162A	A163T	C164A	G166C	C167G	A168C	G169A	A170G	T171A	A172T	T174A	A175T	C176A	G177C	C178G	A179C	G180A	T182G	G183T	C184G	T185C	A188T	T189A	C190T	G191C	C192G	G193C	T195G	G196T	A197G	T198A	G199T	A200G	C202A	G203C	C204G	T205C	C208T	A210C	T212A	G213T	T214G	G215T	C216G	A217C	G218A	T219G	A220T	C221A	A223C	G224A	T225G	A226T	G229A	T230G	A232T	T233A	G234T	C236G	G237C	C239G	G241C	C242G	G243C	C245G	G246C	T248G	G249T	C250G	T251C	A253T	G255A	C256G	A257C	G258A	A259G	G260A	T261G	G262T	A263G	C266A	G267C	C268G	A269C	G273A	C274G	A275C	G276A	C277G	T278C	G279T	C280G	T281C	A283T	T285A	C286T	A287C	G288A	C289G	T291C	G292T	T293G	C294T	G295C	A296G	G297A	A298G	T299A	C300T	A301C	G303A	C304G	T306C	G307T	C308G	G310C	A311G	T312A	C313T	T314C	G315T	T317G	A319T	C321A	T322C	A323T	C324A	A325C	T327A	C328T	G330C	A331G	T332A	G334T	C335G	G337C	A338G	C343A	A344C	C345A	G346C	T347G	C348T	A349C	C351A	G352C	C354G	A355C	C356A	A357C	T359A	G360T	A361G	C362A	G363C	C364G	T365C	G366T	C368G	A369C	G370A	A371G	C373A	T374C	G375T	A376G	G377A	C378G	G379C	C380G	G381C	C383G	G385C	C386G	G387C	T388G	G390T	C391G	A392C	G393A	T394G	A395T	C396A	A397C	G398A	C399G	G400C	A401G	C402A	A403C	T405A	A406T	C407A	G409C	C410G	A412C	T413A	G414T	A415G	C417A	A418C	T421A	A739G	G742T	C760T	0.8483827211396543
T785C	A794C	C805A	C811T	G813T	A823T	A833T	1.2541975606739655
T788C	G789T	T793C	A794T	A799C	C806A	C808T	C811T	G813A	A815T	A821C	A823T	1.6240838737914298
C642T	A667G	1.2480156345185967
C769T	G777T	1.5341587540608748
G387C	A392C	A412T	A418C	A565G	1.5557539505989753
G787T	A790C	A799T	G804C	C806A	C808A	G813C	C816A	C829A	T834C	1.1362837886161696
G690T	A728G	0.9273850956852052
T797A	A799C	1.0909095207697945
G774T	G777A	2.539566698148307
A764G	G770T	2.116219640446833
A341C	C345T	0.8505875225013276
A707T	G748T	1.2189920151111875
G787T	C792T	C800A	C801T	C808A	A809C	C811A	A812C	A819T	G820T	A821C	G827A	A833C	1.3896508972267536
C761G	C776A	G777A	C778G	T785C	A790C	C791T	C802A	A803T	G804C	C811A	A815T	A819T	A821C	G827C	G830C	G832A	T834A	1.1176816867775499
C509G	C615A	2139.5357869894738
T682G	T785C	T788C	T793A	C805A	G807T	C816T	G817C	G827C	C828T	C829A	T834A	0.5790212071778141
C791A	T795A	T797C	T798C	A799C	C800T	C802T	G804T	C811A	A812T	A815T	C818A	A823C	G824T	C826A	C829T	1.3983908399766076
A541T	A543C	A545C	A547T	C551T	C554G	C557T	A565C	T566A	G579A	G581T	A584T	1.042390346693305
T785A	G786C	G789A	C791A	C792T	T797C	A799C	G813C	G822A	C825T	C828T	C831A	2.0098256778072887
G702T	G789T	C791T	T793A	T796A	T797A	T798C	A799T	C800A	G804T	G820T	G824T	G827T	G830T	G832T	1.225441708312834
C329A	C386T	C391A	G400C	A401C	C408T	T413C	A420C	G423T	T425C	C428T	1.5525637511103922
T788A	C791A	T795A	T798A	C801T	C802T	A814C	C816A	A819T	G820A	C826A	C831T	1.4180111196191365
G786C	C792T	A794T	T797C	G813C	G817T	A821C	A823T	G827A	G830C	1.1265004030696772
C294A	C305T	1.0700391911576184
A745C	C756A	C773G	T783A	1.528876221199846
T741G	C773T	2.1849856874634495
C345A	C399T	A420T	T421C	G423T	G427T	G432C	C433T	T434C	1.556328678252506
C362A	C738G	C749G	0.919940235703069
T757G	C761A	A764T	T779A	1.3896508972267536
A790T	C800T	C802T	C805T	A809T	A810T	C816A	C818A	G820C	G822T	G830T	G832T	1.0506433194758724
C692T	T708C	C720G	G731T	1.481217041617664
G787T	T788C	C791T	T796C	C800T	C806A	C818A	0.9264339314845025
A799C	G804A	C806T	C811T	C818T	A819T	A821C	C825T	G830C	G832T	A833C	1.4163108664781063
A736T	G748T	G753C	G762T	C775A	0.971143163937473
G141A	A803T	A812C	G813A	C818T	A821C	G824A	0.9727556280587276
T577C	C580A	G581C	A584C	1.1110947489087784
C309T	G387T	1.4363316767201588
C653A	G674T	T683A	1.1414726500802694
C792T	T796C	T797C	C806T	G807T	G832A	1.221424439314659
T788C	C806A	A821T	C828A	G832T	1.1069523078399386
G748T	C749T	G781A	C784T	0.7857281517026704
A790C	C805A	C806T	A809C	G827T	G832A	1.5376496788124523
G787C	G789T	T797A	C802T	A815T	C816T	A821C	G822T	A823T	G827A	C831T	1.2715347743832215
G748T	A764G	1.134568581632203
T785A	G786C	C791T	A794C	C802T	A809C	C811T	C816T	C826T	G827T	T834C	1.193716706740991
G742T	C773A	G780T	1.3827372111708993
T785A	A790G	A794T	A799T	G804T	C805A	C806A	C808T	A814C	C818A	C825A	T834C	1.0356476876351146
T788C	T793C	C806A	A809C	C811A	G813A	A814C	G820A	A823C	C829T	G830A	C831T	1.2867137937284756
C763G	C776A	1.5626080637331026
G716T	C760T	1.1508496043285745
G789T	A790T	A799C	C806A	G807C	A809C	C818T	1.5960199941439748
G786A	A790T	A794C	A799C	C800T	A809T	A810C	C811A	A812C	G824A	C826A	C829A	C831T	G832T	1.2083920845450031
G786T	T797C	T798C	C801T	C802T	A803T	C806A	A809C	C811T	A812G	A815G	G824A	C829T	C831T	G832C	1.1206862074409305
C800A	C805A	A815T	G817A	C825A	G854T	1.1028975374815506
G787A	T788A	G789T	C791A	C816T	C818T	A821C	T834C	1.0862709414391152
G238A	T389C	C391T	G393T	A395T	A397C	C407T	A415C	T426C	C430A	A431C	C433A	C816A	1.1613605874626642
A201C	G218C	C236T	0.9664997388400539
G787A	A794G	C800T	A810C	C816T	G817C	C818A	G830T	C831T	A833C	T834C	0.8848313353655602
A739G	A764G	G780C	1.0422381729200652
T741C	G748A	1.2577988770154762
G786C	G787T	T797A	A803T	C805T	A809C	A819T	G820A	A821C	G822A	A823T	C826T	A833T	1.1112915293286967
C749A	A754T	A764C	2.184421091678575
T701A	G722C	G824T	1.0742846296695292
C635T	C656A	T683A	1.3077213658709814
T795A	C801A	G807T	G817T	G820A	A833C	T834C	1.0367012458117524
C586A	A599G	T600C	G601C	C602A	A612C	C619T	C625T	G631A	T632A	A634C	G849T	1.094413710270154
C792A	T798C	A799C	C806A	C808A	A810T	C811T	A823C	G824C	G830T	1.4350381503542364
C466A	T785C	G787C	T795C	C802A	C805T	G813A	A815G	C816A	G817A	A823C	G824A	G832C	0.839161169822919
A814C	G817T	A819T	G820C	0.8106296900489397
C800T	C806A	A819T	C826T	C829T	C831A	1.4302170536577743
G366T	A740T	T747C	G762T	C776G	0.9226162092393739
T793C	A799C	A803T	C818T	G820A	C826T	A846G	1.14092848704988
G789C	A794T	T795C	T798A	G807C	A810T	A814T	C829A	C831A	G832A	0.8106296900489397
T785A	G786T	C791T	T795A	T798A	A799C	C800T	C811A	A812C	C816T	C818T	C825T	C828T	T834C	1.1513997236423072
T785C	G789T	C792T	C801T	C806A	C808T	A809C	A812T	G813C	G820T	G824T	C826A	T834A	1.1958046669976594
G789C	A790C	T793C	C800T	C801T	C802A	C805T	G817T	A823T	G824T	C826T	C831A	1.08144038694689
T785C	C792T	T793C	T796C	A803T	C805A	A814T	A815C	G824T	C826T	G830C	1.2087311395631135
G141A	G387A	0.7852738594078197
T785A	T798C	G807T	A812C	G820A	C829T	1.2539312766908075
G486T	G679T	0.9758123897615952
G636T	T788C	A794C	C800T	A803C	G804T	C806T	C811T	A812T	C818T	A819C	C829A	G830T	G832C	1.1158866947752306
C749T	C776T	1.3615508061216892
G786T	G787T	T798C	A799C	C805T	G807C	A809T	A810C	A814T	A819G	G827A	2.0057597372826237
C240G	G279C	T779C	1.2710221620976405
G241C	C242G	G243C	C245G	G246C	T248G	G249T	C250G	T251C	A253T	G255A	C256G	A257C	G258A	A259G	G260A	T261G	G262T	A263G	C266A	G267C	C268G	A269C	G273A	C274G	A275C	G276A	C277G	T278C	G279T	C280G	T281C	A283T	T285A	C286T	A287C	G288A	C289G	T291C	G292T	T293G	C294T	G295C	A296G	G297A	A298G	T299A	C300T	A301C	G303A	C304G	T306C	G307T	C308G	G310C	A311G	T312A	C313T	T314C	G315T	T317G	A319T	C321A	T322C	A323T	C324A	A325C	T327A	C328T	G330C	A331G	T332A	G334T	C335G	G337C	A338G	C343A	A344C	C345A	G346C	T347G	C348T	A349C	C351A	G352C	C354G	A355C	C356A	A357C	T359A	G360T	A361G	C362A	G363C	C364G	T365C	G366T	C368G	A369C	G370A	A371G	C373A	T374C	G375T	A376G	G377A	C378G	G379C	C380G	G381C	C383G	G385C	C386G	G387C	T388G	G390T	C391G	A392C	G393A	T394G	A395T	C396A	A397C	G398A	C399G	G400C	A401G	C402A	A403C	T405A	A406T	C407A	G409C	C410G	A412C	T413A	G414T	A415G	C417A	A418C	T421A	G423T	A424G	T425A	G427T	C428G	A431C	G432A	C433G	T434C	C435T	G436C	T438G	G439T	C441G	G444C	G568C	C569G	G570C	C571A	A572G	G573A	A574C	C575G	G576T	T578G	G579C	C580G	G581T	T582C	C583A	A584G	G585C	C586T	T588A	A589C	C590G	G591C	C592T	T593G	G596T	T597C	C598A	A599T	T600G	G601C	C602G	G603C	C604T	T605G	G608C	C609G	G610A	A613C	C616A	A617G	G618C	C619G	G622C	C623G	G624C	C625A	A626G	G627T	T629G	G631T	T632G	G633A	A634C	C635G	G636T	T637G	G639C	C640T	T641C	C642A	A645G	G647C	C648A	A650T	T651A	A652C	C653G	G654A	A655C	C657G	G659C	C660G	G661C	C662A	A663G	G664C	C666A	A667G	G668C	C669A	A670T	T672C	C673G	G676C	C678G	G680C	C681T	T683A	A684C	C686G	G687A	A688C	C689G	G690T	T691C	C692G	G693T	T694G	G696A	A697C	C698T	T699G	G700T	T701G	G704T	T705G	G706A	A707T	T708A	A710G	G711A	A712C	C714G	G716C	C717A	A718G	G719C	C720G	G722C	C723G	G724A	A725C	C726T	T727A	A728C	C729G	G731C	C732A	A733C	C735A	A736C	C738A	A740T	T741G	G742A	A743T	T744A	A745T	T747G	G748C	C749G	G751T	T752G	G753A	A754T	T755G	C756T	T757G	G759C	C760T	C761G	G762C	C763A	A764G	G767T	T768C	C769G	G770T	T771G	G772C	C773G	G774C	C776G	G777C	C778T	T779G	G781T	T783C	C784T	T785G	G787T	T788G	G789A	A790C	C792T	T793A	A794T	T798A	A799C	C802A	A803G	G804C	C806G	G807C	C808A	A810C	C811A	A812G	A856C	0.8642107569818119
C792T	C826T	G830C	1.0302868455121248
C470A	C689T	C692A	C720A	1.031589507040933
A740G	T746C	C756G	1.270772206903521
T796A	T797A	A799T	G807T	G817T	C826T	G827T	C828A	C831T	1.5127581088429376
T651A	C653G	C678T	0.6216132244056055
T637G	C665A	0.7643844319179063
T771G	C773T	G777C	1.2465039876744608
G353A	G591T	1.3624028404183859
C756A	G789A	A799T	C801A	C808T	A812C	G824T	C826T	C831A	G832A	1.3786219218519382
T788A	G789A	T793C	A799T	G807A	A815G	C818T	A823G	C828T	G830T	1.0722614947737297
T785A	T793C	A794T	T798A	A799C	C802A	G804T	C806A	G813A	C825T	C826T	C831T	T834C	1.3510494834148994
G777T	C778T	1.0851586260395396
T705A	C717A	G719T	1.4914182609125513
T504G	C509T	G516C	3122.6295147742812
T793C	T795C	A799T	G804T	C811T	A815C	A823C	A833C	1.9123636200368173
T744G	T755A	1.1426360851180808
T701G	G722C	1.083548457876611
A790T	C792A	A794T	C802T	G804C	C811A	A815C	G817T	C818A	G820T	A821C	G827A	A833T	1.232319187288059
T389C	G393C	T394A	A397C	A406C	C407A	A415C	A416C	A418C	C433A	1.2539312766908075
G786C	C800T	G804C	C808A	C811A	A819C	1.163479233202368
G385A	G387C	T388C	C402A	A403T	A404C	C408A	G414T	T422C	1.2315373874793987
G315T	T785C	G786A	A794T	T796C	G807T	C811T	A812C	G822T	C826T	G827A	C828T	C831T	A833T	0.6781329453433859
G595T	C602T	G603T	G607T	C615T	C616A	A617T	G621T	C623A	G630A	G631A	1.010372576283434
T389A	G390T	A397C	A401C	A404C	A418T	A420C	C430A	G432T	1.320632896600401
G789A	T796C	T798A	C801A	C811A	A814C	C818A	A821T	G827T	1.3624028404183859
G759T	C760G	1.3124480696030452
A589T	G606C	G607C	A611T	C619T	G624A	1.5083041576267224
A743C	G748A	C756A	1.1341652511730378
G491T	T788C	A790T	T796C	C800T	C806A	G807A	A809T	A815T	G824C	G827T	G830T	T834C	1.703696297729975
C791T	T798C	C800A	G804T	G813C	A819T	G820T	C826A	G827T	G830A	0.915170297059159
A341G	G363C	1.058884191351911
T785C	C791T	T793C	T795C	T796C	A803T	G804C	C805T	C829T	A833C	1.2855333223580827
G765T	G780T	1.0689622286359646
G786C	G787T	A790C	T795C	A814C	G820T	G822T	G827T	C829A	1.0781975171403684
C190A	G191T	1.187735809595516
C586A	C590A	G594C	G596T	T597C	G608T	G610C	A613T	G621T	G622A	A626C	T629A	1.3426578717166704
T755G	G759C	C760T	G780T	G781A	1.5583865436804276
G786C	T788A	G813T	A815T	C818T	A821C	G822A	G827T	G832T	1.701509687759366
T788C	A794C	T798A	A803T	C805T	C811T	G813A	A814C	A819C	G820T	A821T	G824A	C828T	1.0265889511044486
G787C	T793C	C802T	C806T	G813A	A821G	G827T	C828A	G830T	G832C	1.5509496620834304
G385A	T389A	A397T	C408T	C411T	A412G	A415C	C417T	A420C	C428A	G759T	1.4552527680399847
T788C	C791T	C792A	A794T	T796C	T798A	A810C	A812C	A814C	G817T	G822T	A823G	C828T	G832A	1.5836477461273548
C792A	A794T	T798C	A799T	A803T	C808T	A809T	C811T	G813C	A819T	G822C	A823C	G824A	G830A	A833T	1.181675933015947
C802T	G804T	A815C	A823C	G827T	A833C	1.486107698809886
G730T	T755A	G762C	C763T	0.9911173816557177
C512A	G789T	A799C	A809T	A815T	G827C	C828T	C831A	1.3483255933273695
A545C	C548A	C551A	A553T	C554T	G562A	A565T	G568C	C569A	A572C	T577C	C580A	G581C	C583T	0.6134611302813271
G108A	A122G	1.6543463062223258
C554A	G789C	T797C	A809C	C811A	A812T	A815T	A819C	G824T	G830T	1.2535510670859893
A392T	T394C	A397C	G400T	C407A	C410A	A412C	C417T	T421A	C430A	C433T	1.0170788539024778
T705A	G706A	C734T	1.14092848704988
T741G	G762A	C776T	1.129797477420125
G500A	C539A	A545G	A550C	G558A	C563T	A572T	1.3739486272015926
C800T	C801T	C802T	A809C	C816A	G824T	G827T	1.6761140207778829
T187C	A211T	1.6344742785199557
T637G	A650T	G674C	1.2464252992086016
G445A	C458G	C465G	G676T	1.4535100262488339
T788A	A803T	C806A	C811A	C816T	G820A	A823C	T834C	1.313480499690138
C236T	T788A	G789T	T796C	1.0270886158364774
G787T	A794C	C808T	A810C	C816A	G817T	G820C	1.6376357374726054
T785A	G787C	C792T	T796C	C800T	C811T	A812C	A814C	C818T	G822C	C825A	C829A	G830T	G832A	A833T	T834C	1.1091640007626957
G193A	T205C	1.0326492866865473
G535T	G544A	A545C	C552T	G558T	G562A	T566A	A572T	A574T	0.6419851337579175
C692G	T708G	C729G	1.3738423008877712
C386T	A392C	A401C	C410A	A415C	C417A	T426C	G427A	1.2939751582529029
T641C	G647C	G674A	A684G	2.3777296720609855
G540A	A541T	G544C	C554A	G558T	C569A	0.6681013928974778
G789A	C792A	T793C	T795A	C801A	G804C	C808T	A809C	C818T	C826A	G827A	G830T	C831A	A833T	1.4937068822847956
C396T	G398T	C399A	A401C	A412C	A415C	A419C	T422C	G423C	1.1514294748043867
C348T	A372G	0.5573466165347942
A541G	G721T	C802T	G804T	G807T	A809C	G813C	A815C	C816T	A819T	C825A	G830C	G832A	T834C	1.2535510670859893
A584G	G603T	0.9292932954705657
T582A	T727A	1.1380070784671226
G787C	C791A	C792T	C800T	C801T	C802T	C806T	A810C	A812T	G824T	C828A	0.8716448280096126
T788C	C791T	T795C	G807C	A809C	A814C	A815T	A821C	C826T	C831A	G832T	1.2352452419793367
T785A	G786A	G789T	C792T	A799T	C801A	C802T	A803T	G804T	G807C	C808T	A809T	G822A	C825T	C831A	A833C	1.1956190118715924
C792T	T793A	A794T	T795C	A819C	G820T	C825T	1.0046943320893578
G674T	T683C	0.8970751097121062
C236T	C256G	A257G	G370T	0.8792079067775919
G759C	G767T	1.3070973785796198
C399G	C411T	T413C	A416C	A420C	T422C	G427T	G432A	T434C	1.2750786158064629
C386A	T388C	G390T	A392C	A395T	C396A	A397T	G398A	C399G	G400C	A401G	C402A	A403C	T405A	C407A	G409C	C410G	A412C	T413A	G414T	A415G	C417A	A418C	T421A	G423T	A424G	T425C	T426A	G427T	C428G	A431C	G432A	T434C	C435T	G436C	T438G	G439T	C441G	0.9813918765725661
C240A	G789T	A790T	A794C	T797C	A799C	C800T	G817A	G820C	A821C	C826A	C829A	C831T	T834A	1.3691141844598558
T788C	T793C	G804T	C805A	G807A	A815T	G822A	C825A	C829A	C831A	1.273846655791191
C738A	C749G	T757G	0.792344809822272
T785C	C792A	C800T	C801T	C802T	C805T	G813T	G817A	A819C	G824A	C826A	G827T	G832A	A833C	1.1670194873351292
G786T	T788C	C792A	A794T	T795C	C805T	A809C	A810T	C811T	A819T	G827A	1.4234059526759257
G716T	C720G	1.3423675045298804
T788C	C791A	C802T	A803C	C808T	C811A	A812C	A815T	G822T	C825T	A833C	0.8079365681550894
T785C	G786T	G787C	A799C	C808T	A809C	C816T	A819T	G820T	G822C	C826T	C829T	G830A	G832C	1.2867137937284756
A736T	G774C	1.0438137408307533
C531G	C698T	1.0069934037875026
G387A	T605C	1.3121845787237834
G138T	A170G	A173C	C176T	0.8422126649859113
C308G	G676C	G824A	1.1001402936378468
T788C	A790C	T793C	C801T	C805T	C806T	G807A	C816T	G817C	A823T	G824T	C828A	G830T	1.1689160520491082
G786C	T797A	C802T	A803C	C806A	A812C	G813A	A821C	A823C	G824C	C831T	A833T	1.4731734253417836
C791A	C792T	A799C	C806A	G807A	C811A	G817T	A819C	G820T	G824T	C825A	C828T	1.4073432118905203
A688C	C689A	A709C	1.0496201165972328
G134T	A745T	C776A	1.2235919849795316
T741G	T747G	G750C	G774C	C775T	1.2017421281048972
T768A	C775G	G777A	0.47405245032101734
G748C	C776A	1.00290547386685
C656A	C738G	C773G	1.447553017944535
T788A	C792A	T793C	G804T	C806T	C811A	A815T	A819T	G820C	G830T	1.2511513521932665
C842T	G852T	1.263563400457679
C792A	C801A	C802A	A803T	C806T	A810C	G813T	A819T	G824T	G827T	C828T	1.3114107955274867
G787T	A799C	G807T	A819C	G822T	A823T	C825T	G827A	C829T	C831A	1.3923677122750955
A790T	A794G	C800T	C802A	A803T	G807T	A809C	C829A	G830T	1.2637879354883248
G787A	T793C	C800T	C808T	C811A	G817T	A823T	C828A	C831T	A833C	1.1772630353407838
C139G	A172T	1.9795596826591935
C204G	C221G	C554A	1.5684878270386355
G385A	A397C	A403C	T405C	C410T	A420C	G423T	A424C	T434C	C662T	C666A	C681G	0.5790212071778141
C802T	C806A	A809T	C811A	A812C	G820T	G822C	C825T	G830A	A833C	1.193134608730041
G787T	T793C	T795A	T797C	T798C	A803C	C808A	G824A	G830A	G832A	0.791209102975895
C156A	G166A	0.5312121166768936
C443T	G467T	G560T	1.2733304407476445
C190G	A217C	G716A	1.2649050853601964
T785C	G787C	G789T	T795C	C805T	G817A	G820T	G822T	A823T	C829T	T834A	1.42616060881235
G786A	A803C	C808T	A812G	A821T	A823T	G824C	C826T	G827A	G830T	C831T	G832T	A833C	0.9402908492631169
C328A	A743C	G758T	G772C	T779A	1.2283616693395594
C343A	G621T	0.7204411333548839
T788A	A794G	T798C	A799T	C805A	G813C	A814T	C818A	A819T	A821C	C829T	G830A	A833C	T834C	0.9468271312341613
T785A	G786T	G789C	G804C	G813T	G820A	A823T	C826T	G832C	2.0026297391112364
G661T	G676C	C678T	1.1028975374815506
G748T	C778T	0.8974828711256118
C386T	T388A	T389A	T394C	A395T	G400A	C402T	A406C	C411A	G414T	A415T	C429T	C430A	A431T	1.3190719808488662
C575A	G786C	G787T	G789T	C792T	T795A	C801A	A803T	G804A	C805T	C806T	G807C	C808T	A809C	C811A	A814C	A821T	G822T	G824T	C825T	G827C	T834A	1.3811515033599235
T796C	A803C	G807C	C808A	G813T	A815T	A821T	G824A	C825T	C826T	C829T	A833T	T834C	0.6497267671302204
A565T	A574T	G576C	C583T	A584T	1.6411747591982626
C396T	A404T	A412C	A419C	T425C	T459C	1.0349654427816
C662G	A663T	G664T	0.9264339314845025
T785C	T788C	G789T	C792A	A794C	C805T	G807T	A812T	A815C	C818T	C825A	1.2085251087727162
C792A	A794C	C805T	G807T	A812C	A821T	A823C	G824T	1.2625462419032647
G581C	T582A	A584G	1.4260248647924747
C391T	T394C	A397C	T405C	C408A	0.6812014202091929
G385T	T394C	C402T	A404C	A406C	C408T	C411A	T413C	A415C	T422C	C429T	G432A	1.334815243961316
G603T	C689A	C713T	1.0571341541835608
G789T	A790T	C792A	C806A	C818A	A823C	G830T	0.9129794967948935
C386A	G390T	A397T	G400C	T405C	C411A	A416T	A418C	C429T	1.300152057892742
T741A	C760A	1.0733076035491187
G639A	C662T	1.0140072881919928
T746A	G772C	0.792344809822272
T788A	G789C	C791T	C792A	T793C	A794C	C801T	A814C	C816T	C825A	G830T	T834C	1.1857950648085953
A644T	G676T	A684C	0.5648987387100625
C738T	G770T	C784A	0.9650353452963567
T785C	A799T	C805A	G807T	C808A	C811A	G824T	C825A	C828T	C829A	1.4560466232468081
C737A	G759A	G765T	1.233503824814892
G249C	G276A	G542T	1.163583287151588
C351T	T683C	A684T	1.224216266604521
G687T	G696A	T699G	A709G	1.4515851990530158
T388A	A397C	A403C	G414A	C417T	A418C	A420T	T425C	1.3650140581288188
G721A	A733T	1.518291604041944
C686A	C692T	C714G	1.2058415384003256
C590A	G786C	T795C	T798A	A799C	C808A	A812T	A815C	C818T	A821T	A823C	G827C	G832T	T834C	G849T	1.3758919774522314
G352T	A745T	T757A	0.8773048593603243
C534T	C586T	T587C	A589T	C590T	G591C	C615T	A617C	G618C	A626T	1.3667882572866854
G542A	A543T	A547C	A550T	C554A	C563T	G567T	G568C	C569T	C571A	G573T	G579T	0.5546698479974387
C761T	C763T	0.6403921185376745
G786T	T796C	G813C	C818A	C826A	C831T	1.453765691841293
G786T	G789T	C791T	T795C	A799C	A809T	A810T	C816T	A819T	G824T	C826T	C828T	C831T	G832T	A833C	0.9926077837333955
A790C	A794C	T795C	C802T	G813T	G817A	A819C	C828T	G832C	1.1525540616809569
T282A	A284T	T285C	C286A	A287G	G288C	C290T	T291G	G292T	T293C	C294G	G295A	A296G	G297A	A298T	T299C	C300A	A302G	G303C	C305T	T306G	G307C	C309G	G310A	A311T	T312C	C313T	T314G	G316T	T318A	A320C	C321T	T322A	A323C	C324A	A326T	T327C	C329G	G330A	A331T	T333G	G334C	C336G	G337A	A342C	C343A	A344C	C345G	G346T	T347C	C348A	A350C	C351G	G353C	C354A	A355C	C356A	A358T	T359G	G360A	A361C	C362G	G363C	C364T	T365G	G367C	C368A	A369G	G370A	A372C	C373T	T374G	G375A	A376G	G377C	C378G	G379C	C380G	G382C	C384G	G385C	C386G	G387T	T389G	G390C	C391A	A392G	G393T	T394A	A395C	C396A	A397G	G398C	C399G	G400A	A401C	C402A	A404T	T405A	A406C	C408G	G409C	C411A	A412T	T413G	G414A	A416C	C417A	A420T	T422G	G423A	A424T	T426G	G427C	C430A	A431G	G432C	C433T	T434C	C435G	G437T	T438G	C512A	G786A	A790T	C792T	A794C	C801A	C808T	A810T	A812T	A815C	C826A	C829A	T834C	1.212275805661539
T460G	A472C	C477G	1.3800505456051526
G786C	T795C	C801A	A803T	C806A	G824A	C828A	0.8095737243215637
A188C	G191T	0.8271731531111629
G437A	C450T	G456T	0.8393374641863272
G495T	C503G	C534A	1.0366755237681387
C737T	G748T	A754T	1.1792692610546112
G151C	T162G	1.1501106169970279
G787A	T788A	A794C	C800A	A809T	C829A	G830C	A833C	1.1079221276295304
G787T	T788A	G789T	C805T	G807T	A809T	C811A	G813C	C818A	C825A	C829T	G830A	1.5386577533396457
G387C	T389C	C396T	A401T	A406G	A418C	T421C	T422C	A424G	C428T	C433T	T434C	0.933905172867442
G787T	A790T	T796A	T797C	C801T	G804T	C805T	G807A	A815G	C816T	G817C	C818T	A819T	G827C	C828T	1.1437455944253117
C735A	T747G	G772C	G849T	1.5639158007375042
A739G	A754C	T755G	1.514090184244335
G786T	G789T	A794C	T797C	T798C	C805T	C811T	A814C	A815T	G817T	C818T	A819T	C825T	G827T	C828T	1.4910417352218386
A263C	G500T	1.4252829715146194
T746A	G767C	1.0856647634584013
C800T	A810T	A814T	C816A	C818A	G832C	0.7863250961674018
A497T	A507C	0.9566981068920686
G786T	T788A	C791A	T797A	A799T	C800T	A803T	C805T	C806A	A809T	A815T	G822T	A823T	1.240206066244314
T198A	A210G	A220T	G627T	1.2501594245884622
C737T	T747G	G758A	G772C	G777T	1.4398940072675799
A790T	C792A	C800T	C806A	C808T	G813A	A814C	G820C	A821C	G832C	T834A	1.1078432663491808
G774T	G781A	T783C	A812G	0.7720282762370854
G789A	C791A	T795A	C801G	A809C	A814C	A819C	A821T	A823C	1.2400861358938526
C625A	G765T	1.1161854596198826
T651C	A684C	1.4025979552754502
C549A	G610A	A764G	0.8126613434074583
G786C	C791A	G813T	C816T	C818A	G830T	1.346560946925149
G690A	A707T	G731C	1.1914016608596998
C734A	G789A	C791A	C792T	A799C	C802T	G807T	C808T	A815T	C816T	A821C	A823T	A833C	1.5345084995878464
A809T	A810C	A815C	C818A	1.517035562805873
G544T	A553C	C554A	G555A	C559T	G560C	G573T	G576A	C580T	G581T	0.5293908179911443
T793A	G804C	A810C	C811A	C816A	G820A	A823C	G827A	C829T	C831T	1.0924928437317247
G787A	G789T	T795C	A799T	C802T	A812T	G817A	G820T	A823C	C826T	G827T	C829A	C831T	0.8908018571966371
T793C	A794T	T798A	C802T	A803C	G804T	C808T	G813T	A814C	A815T	C816A	G817T	C818T	G824A	C825T	G827A	1.1638617229704806
C386A	G393T	C396T	G400C	A401G	C408T	C410A	A412C	T413C	A419T	T421C	C429A	1.406424770638033
T785C	A790T	T793A	A810C	A815C	C818T	G824C	C825A	C826T	T834C	0.9825814424835633
C391A	G398T	C407T	G414A	A416T	A418T	A419C	T422C	G423A	A424T	T425A	T426C	C429G	C430T	1.133076325820598
A709C	C714G	1.464874165167803
C313T	T327C	0.9936997614932782
A790T	A799C	C806A	G807A	A815C	A819C	C828T	C829A	1.2496860586571525
G303A	C686A	A739T	1.3675375244903145
C485A	C490T	C508T	A518G	1.1684463890526724
C791A	A794C	A799C	C800A	C806T	G807C	A810C	A812C	C818T	G822C	C828T	C829T	G830T	1.1601909160520207
G696T	G731T	1.0454549574043865
T744C	G766T	C769G	1.412246846775156
G786T	A790T	C792T	T796A	A799C	C800T	A803C	G807T	A814C	C818A	G824T	G827A	C828T	C831T	G832T	A833C	1.1095017143526977
A287T	G297T	C305G	0.7513250958189628
T578A	C580T	C583T	1.5440565524741707
T798C	C805T	A819T	C828A	A833C	1.162049481533329
G748T	G772C	G787C	1.5049955980216994
C501A	G777T	1.2083920845450031
T796C	C801T	A803C	C811T	G813A	A819C	A821C	G824A	C826T	C829T	A833T	1.091967922245247
T461A	C829A	0.89161835752404
T796A	C802T	C818A	C829T	A833C	1.510490105681254
G702A	G715A	C773A	1.0078201635607273
G789C	A790T	T798C	C802T	A819C	G820A	A821T	C825A	G830A	A833C	0.8216708926691818
T757G	C778A	C784G	1.418578778193844
T788C	T793A	A794T	T798A	G804A	A815T	G817C	G820A	G830C	A833C	0.7423348809971975
C530T	G658A	1.25385593382734
C289A	T291C	C304G	0.5336600987813954
T785A	C792A	A803T	G804T	C805A	C808T	A809T	A812C	G813T	A819T	C828A	1.1942312398042414
G786C	A794C	A803C	C811T	A812C	C816T	C818T	G822A	G824T	A833C	1.2949356071069322
T671G	G676C	1.2210002391888006
G750C	G759T	C778T	1.4112344834441346
C192G	T219C	A220G	C529T	1.800556945397458
C756T	G758T	C775T	0.9855680122175559
G241C	C242G	G243C	C245G	G246C	T248G	G249T	C250G	T251C	A253T	G255A	C256G	A257C	G258A	A259G	G260A	T261G	G262T	A263G	C266A	G267C	C268G	A269C	G273A	C274G	A275C	G276A	C277G	T278C	G279T	C280G	T281C	A283T	T285A	C286T	A287C	G288A	C289G	T291C	G292T	T293G	C294T	G295C	A296G	G297A	A298G	T299A	C300T	A301C	G303A	C304G	T306C	G307T	C308G	G310C	A311G	T312A	C313T	T314C	G315T	T317G	A319T	C321A	T322C	A323T	C324A	A325C	T327A	C328T	G330C	A331G	T332A	G334T	C335G	G337C	A338G	C343A	A344C	C345A	G346C	T347G	C348T	A349C	C351A	G352C	C354G	A355C	C356A	A357C	T359A	G360T	A361G	C362A	G363C	C364G	T365C	G366T	C368G	A369C	G370A	A371G	C373A	T374C	G375T	A376G	G377A	C378G	G379C	C380G	G381C	C383G	G385C	C386G	G387C	T388G	G390T	C391G	A392C	G393A	T394G	A395T	C396A	A397C	G398A	C399G	G400C	A401G	C402A	A403C	T405A	A406T	C407A	G409C	C410G	A412C	T413A	G414T	A415G	C417A	A418C	T421A	G423T	A424G	T425A	G427T	C428G	A431C	G432A	C433G	T434C	C435T	G436C	T438G	G439T	C441G	G444C	A447G	G448A	C450G	G451C	T452G	G453T	A454G	C455A	G456C	C458G	T459C	G463T	C464G	G467C	C468G	G469C	C470G	G471C	A472G	T473A	C474T	G475C	C477G	G478C	A479G	T480A	G481T	A482G	G483A	A484G	C485A	G486C	T487G	C490T	G491C	T492G	C493T	T494C	G495T	A497G	T498A	C499T	G500C	C501G	A502C	C503A	T504C	G505T	A506G	C508A	T510C	A511T	C512A	G513C	C514G	T515C	G516T	A517G	T519A	A520T	C521A	G523C	C524G	A526C	T527A	C529T	G532C	C534G	G535C	A536G	C537A	G540C	A541G	G542A	A543G	G544A	A545G	C546A	A547C	C548A	A550C	C551A	A553C	C554A	G555C	C556G	G558C	C559G	G560C	C563G	G564C	A565G	T566A	G567T	C569G	G570C	C571G	A572C	G573A	A574G	C575A	G576C	T577G	G579T	C580G	G581C	T582G	C583T	A584C	G585A	C586G	T587C	A589T	C590A	G591C	C592G	T593C	G594T	T597G	C598T	A599C	T600A	G601T	C602G	G603C	C604G	T605C	G606T	C609G	G610C	A611G	2.1055316624647786
A794C	T798C	A799C	C801T	A803C	G817A	C818A	A821T	G827T	C829A	1.0186484200350432
G467T	G469T	1.0593319382878927
T798A	C805A	G807T	C808A	C818T	G820C	G822T	1.1116785688309259
A107G	G108C	C109T	T110G	G112C	C113G	G115C	C116G	G117C	C118T	T119G	G121A	A122G	G123A	A127G	G128C	C129A	A130G	G131C	C132G	G134A	A135G	G138C	C139G	G141C	C142T	T143G	G146C	C147G	G148T	T149C	C150G	G151C	C152G	G153C	C154T	T155C	C156A	A157T	T158C	C159G	G160A	A161T	T162A	A163C	C165G	G166C	C167A	A168G	G169A	A170T	T171A	A173T	T174A	A175C	C176G	G177C	C178A	A179G	G181T	T182G	G183C	C184T	T187A	A188T	T189C	C190G	G191C	C192G	G194T	T195G	G196A	A197T	T198G	G199A	A201C	C202G	G203C	C204T	T207C	C209A	A211T	T212G	G213T	T214G	G215C	C216A	A217G	G218T	T219A	A220C	C222A	A223G	G224T	T225A	A228G	G229T	T231A	A232T	T233G	G235C	C236T	G238C	C240G	G241C	C242G	G244C	C245G	G247T	T248G	G249C	C250T	T252A	A254G	G255C	C256A	A257G	G258A	A259G	G260T	T261G	G262A	A265C	C266T	G267C	C268A	A272G	G273A	C274G	A275C	G276T	C277G	T278C	G279T	C280T	T281A	T282A	A283T	A284C	T285A	C286G	A287C	G288C	C289T	C290G	G292C	T293G	C294A	G297T	A298C	T299A	C300A	A301G	A302C	G303C	C304T	C305G	T306C	G307C	C308G	C309A	G310T	A311C	C313G	T314G	G315T	G316T	T317A	T318A	A319C	A320T	C321A	T322C	C324A	A325T	A326C	T327C	C328G	C329A	G330T	A331T	T332G	T333C	G334C	C335G	C336A	G337A	A342C	C343A	A344C	C345G	G346T	T347C	C348A	A350C	C351G	G353C	C354A	A355C	C356A	A358T	T359G	G360A	A361C	C362G	G363C	C364T	T365G	G367C	C368A	A369G	G370A	A372C	C373T	T374G	G375A	A376G	G377C	C378G	G379C	C380G	G382C	C384G	G385C	C386G	G387T	T389G	G390C	C391A	A392G	G393T	T394A	A395C	C396A	A397G	G398C	C399G	G400A	A401C	C402A	A404T	T405A	A406C	C408G	G409C	C411A	A412T	T413G	G414A	A416C	C417A	A419T	A420T	T421G	T422A	G423T	A424T	T425G	T426C	G427C	C429A	C430G	A431C	G432T	T434G	C435G	G436T	T438G	G439C	G440C	C442G	C443G	G445A	A447G	G448C	C450T	G451T	T452G	G453A	A454C	C455G	G457C	C458T	T462G	G463C	C466G	G467C	C468G	G469C	C470G	G471A	A472T	T473C	C474G	G476C	C477G	G478A	A479T	T480G	G481A	A482G	G483A	A484C	C485G	G486T	T489C	C490G	G491T	T492C	C493T	T494G	G496A	A497T	T498C	C499G	G500C	C501A	A502C	C503T	T504G	G505A	A507C	C509T	T510A	A511C	C512G	G513C	C514T	T515G	G516A	A518T	T519A	A520C	C522G	G523C	C525A	A526T	T528C	C531G	G533C	C534G	G535A	A536C	C539G	G540A	A541G	G542A	A543G	G544A	A545C	C546A	A547C	C549A	A550C	C552A	A553C	C554G	G555C	C557G	G558C	C559G	G562C	C563G	G564A	A565T	T566G	G568C	C569G	G570C	C571A	A572G	G573A	A574C	C575G	G576T	T578G	G579C	C580G	G581T	T582C	C583A	A584G	G585C	C586T	T588A	A589C	C590G	G591C	C592T	T593G	G596T	T597C	C598A	A599T	T600G	G601C	C602G	G603C	C604T	T605G	G608C	C609G	G610A	A613C	C616A	A617G	G618C	C619G	G622C	C623G	G624C	C625A	A626G	G627T	T629G	G631T	T632G	G633A	A634C	C635G	G636T	T637G	G639C	C640T	T641C	C642A	A645G	G647C	C648A	A650T	T651A	A652C	C653G	G654A	A655C	C657G	G659C	C660G	G661C	C662A	A663G	G664C	C666A	A667G	G668C	C669A	A670T	T672C	C673G	G676C	C678G	G680C	C681T	T683A	A684C	C686G	G687A	A688C	C689G	G690T	T691C	C692G	G693T	T694G	G696A	A697C	C698T	T699G	G700T	T701G	G704T	T705G	G706A	A707T	T708A	A710G	G711A	A712C	C714G	G716C	C717A	A718G	G719C	C720G	G722C	C723G	G724A	A725C	C726T	T727A	A728C	C729G	G731C	C732A	A733C	C735A	A736C	C738A	A740T	T741G	G742A	A743T	T744A	A745T	T747C	G748C	C749G	G751T	T752G	G753A	A754T	C756T	T757G	G759C	1.0422381729200652
G765C	C773G	1.412246846775156
C559A	G742A	0.6617385224889303
A369G	C378T	C383T	1.2712535515318473
T651G	A670T	A684C	0.9318888908455496
G693C	G700C	0.82490692529442
T785C	C791A	C792A	T793C	A794C	T796C	A799C	C801G	C805A	C808T	A821C	G822T	A833T	1.3069335819156374
C749G	T779G	C784T	1.1640117051512757
C802A	G804A	C805T	C811A	G817T	A821T	C826A	0.593867904797758
G786A	G787T	C800T	A814T	G830T	C831A	1.7090053251503763
T394C	G398A	A403C	A404C	C408A	A412T	A418C	C428T	G432T	C433A	T699G	C773T	1.2626233372379645
G786A	G789C	C791A	C792T	T795C	A799C	A810G	A819T	G822C	C825T	C828T	G830C	1.3357934099414646
G196A	G213C	1.255780009429121
G693T	C720G	G724A	G730A	1.4525967566830178
A124G	G128A	C129G	A130C	G131A	C132G	G133C	A135G	G136A	C139G	G140C	C142G	T143C	G144T	C147G	G148C	T149G	C150T	G151C	C152G	G153C	C154G	T155C	C156T	A157C	T158A	C159T	G160C	A161G	T162A	A163T	C164A	G166C	C167G	A168C	G169A	A170G	T171A	A172T	T174A	A175T	C176A	G177C	C178G	A179C	G180A	T182G	G183T	C184G	T185C	A188T	T189A	C190T	G191C	C192G	G193C	T195G	G196T	A197G	T198A	G199T	A200G	C202A	G203C	C204G	T205C	C208T	A210C	T212A	G213T	T214G	G215T	C216G	A217C	G218A	T219G	A220T	C221A	A223C	G224A	T225G	A226T	G229A	T230G	A232T	T233A	G234T	C236G	G237C	C239G	G241C	C242G	G243C	C245G	G246C	T248G	G249T	C250G	T251C	A253T	G255A	C256G	A257C	G258A	A259G	G260A	T261G	G262T	A263G	C266A	G267C	C268G	A269C	G273A	C274G	A275C	G276A	C277G	T278C	G279T	C280G	T281C	A283T	T285A	C286T	A287C	G288A	C289G	T291C	G292T	T293G	C294T	G295C	A296G	G297A	A298G	T299A	C300T	A301C	G303A	C304G	T306C	G307T	C308G	G310C	A311G	T312A	C313T	T314C	G315T	T317G	A319T	C321A	T322C	A323T	C324A	A325C	T327A	C328T	G330C	A331G	T332A	G334T	C335G	G337C	A338G	C343A	A344C	C345A	G346C	T347G	C348T	A349C	C351A	G352C	C354G	A355C	C356A	A357C	T359A	G360T	A361G	C362A	G363C	C364G	T365C	G366T	C368G	A369C	G370A	A371G	C373A	T374C	G375T	A376G	G377A	C378G	G379C	C380G	G381C	C383G	G385C	C386G	G387C	T388G	G390T	C391G	A392C	G393A	T394G	A395T	C396A	A397C	G398A	C399G	G400C	A401G	C402A	A403C	T405A	A406T	C407A	G409C	C410G	A412C	T413A	G414T	A415G	C417A	A418C	T421A	G423T	A424G	T425A	G427T	C428G	A431C	G432A	C433G	T434C	C435T	G436C	T438G	G439T	C441G	1.187735809595516
T285A	C329G	1.299130814657098
C749A	G762T	0.9443264323071645
G542A	C548A	C563T	T566C	G567T	G570A	T577C	C580T	0.885692095109467
T785A	C802A	C811T	A812C	G820A	A821T	A823C	C828T	C829T	C831T	G832T	T834C	0.9332209932536197
G654T	G664T	C665T	G668T	C669G	C681T	0.6941943628289868
T785A	G787T	T788A	A790C	C791T	T796C	C802A	C806T	C808T	G822C	C831T	G832T	0.5831868273733379
T785C	G786C	C792T	T793C	C802A	A803T	G807C	A812C	C816A	G817A	A819T	G820C	A821C	A823T	G827A	C828A	G830A	A833C	1.4527788411140101
C256T	T796C	A799T	C805T	C806A	A810C	A812T	C816T	A821T	C826T	G830C	0.9999809149031886
G786A	G789T	C791A	C800T	G804A	C808A	G820T	C828A	C831A	0.9002449864248698
C609G	C614T	C615T	A626C	G627T	1.3690348431186146
C735T	G766C	0.8622558975880736
T741A	A764G	C776A	1.6184689164488297
G804T	C806A	G807T	A809T	A810T	A812C	G813A	G817C	C818T	G820C	C825A	C826A	G827T	1.4720878148588492
C132A	T394C	C408T	C410A	C411A	A418C	G423C	C554A	C623A	1.1950504275973526
C756A	T785C	G787T	A790T	C791T	C792T	T795A	A799C	C805T	A812G	G820T	A823T	1.1321643715767313
G687T	A709C	1.3535560687273576
G786T	C801T	C806A	A812C	G813C	C816T	G820A	A821T	G822T	C828A	C829A	G830C	T834C	0.6176226209896684
A790C	C791A	T795A	C800A	A803C	A809C	A810C	C816T	A821C	C826T	G830C	1.0464238683936398
C792T	A794C	T795C	A799C	C802A	C805T	A810T	C811T	G813A	G817A	G832C	A833C	1.5684878270386355
G661A	G668C	T672A	G780T	1.1869934747145188
G693T	G696A	1.4337667987260159
C685G	G716C	C717T	C720G	C858A	1.0175268075928112
C735T	T755A	G770A	G777C	C778T	1.2000439527001328
G315T	C386T	G390T	T394C	C407A	T413A	G414T	A415T	C417T	T426C	C433A	1.577353093627671
G241C	T788A	T797C	A799C	C802T	G807C	A812C	G820C	G824T	G827A	C828A	C831T	1.351658338522342
G786A	G787C	T788A	A790T	A794T	A799T	C800A	G807A	C808A	A809T	C816T	G822A	C826A	1.2053973086229586
C775T	G777A	1.0296681975217479
T488C	T494G	A526G	1.447553017944535
T785C	G787T	A799T	G804A	C805A	C808T	A809C	A815T	C828A	G830T	0.7449395647901701
G706T	G781A	0.5213052669125015
G393T	A395C	A403C	C407T	C408T	A416T	A418C	T421C	T426C	A431C	G444T	1.382814510880826
T796C	G804T	C806T	C808A	A812C	A814C	1.0094316444746394
C735G	C756T	C769A	G774C	C776A	0.8891336889247331
T747C	G759A	G774T	1.4873939266953022
G787T	A794G	T796C	T797A	A799C	C800A	G804A	C826T	C831A	A833T	1.4207082401509845
C139A	T785C	T796C	A799T	G804T	C808T	G824T	G830T	G832A	A833T	1.501547002628079
G789A	A790C	A794C	T795A	T798C	A809C	A812T	A823T	G824T	C828T	G832A	T834C	1.2745318879890344
G786C	C792A	T796A	A803T	C818A	G830T	1.5206617562245623
C738G	C773G	C776T	0.996490213135221
C396A	A404C	C408T	T413C	A416T	A420T	T422A	G432A	C433T	1.322409724780298
G786T	A790T	A794G	C800T	G804A	C808T	C825T	C828T	G849C	1.31698941240444
T785C	G787C	G789C	A794C	C801A	C808A	A809C	G817T	A821C	1.3176667356031082
T788A	A790G	C792T	T796C	C800A	A812C	A823T	G824A	C829A	G830T	A833C	T834A	1.4597173290196992
A803T	C805T	G807A	C808A	A809T	A821T	G827T	C829A	2.289153609772753
T785C	C791T	A794T	A803C	C805A	C816A	G820T	G827C	G830T	1.6344742785199557
T785C	T788C	A794T	T796A	T797C	A803T	G813T	C818A	G824A	1.7628280312205111
A644G	G680T	1.010372576283434
A688G	A710C	1.1804080403839559
A447C	G449T	G483A	0.8908018571966371
C778T	T783G	0.9196219172824105
A790T	C792T	T795C	T797A	C800T	C805A	C808T	A814G	A815C	C816T	G824T	C825A	C828A	1.5180331274324712
A790C	A794C	T795C	A812T	C816A	G820T	C825T	1.023493295706563
G702C	C729T	1.0382449232153907
T389A	G390A	G393T	C396A	A397C	A403C	C407T	T413C	G423A	C429T	G432C	C635T	1.3509013582659668
A709G	G787T	T788C	A794T	G807A	A810C	C816A	C818T	A821T	A823T	G827A	2.0395373864770763
T785C	T788A	T796C	T798C	G804A	C808T	A814T	G820T	C825A	G830C	G832C	1.3690812857145545
A718G	T857C	1.3109914124780695
C640T	C653T	G654A	1.5016110144652854
C380T	A803T	1.86258570141115
T788C	T793C	T796A	T797C	C801A	A803C	A810T	C816A	G817C	C818T	G820T	A823T	G830A	G832T	1.5250346153366385
G789T	T793A	C800A	C802A	A809C	A810T	C811A	C831T	0.6702496288875017
C443T	G772T	1.0689622286359646
A790T	A794G	T796C	C800T	C811A	A812T	G824T	G830T	1.2004990894710683
A643C	G654A	1.0884993973055512
C208A	C209A	T212G	1.3482406487300453
T788C	A790C	T797A	C808T	A812T	A815T	G820C	G830T	G832A	1.1670194873351292
G659A	T683A	1.5327031954706842
G679T	A754G	T757A	0.9926077837333955
G786T	C791A	T793C	T797C	T798C	C805T	A809C	C811A	A812T	A815G	A821T	G824A	C825T	C826A	G827T	1.2028377513006165
C792T	C805A	A809T	C818T	G822T	C825T	C831A	A833C	1.0672155583277358
C348A	C384T	0.9372359732096305
C792T	T797A	T798C	A799C	C800T	C801A	C805A	G807C	C808A	A814T	A819G	A821C	C826A	T834C	1.2176840837645018
T752A	T771C	T783C	1.011881721281617
T785A	A799C	C806T	C808A	A810C	G813C	G822C	G824T	0.9283884334496597
G780T	T785A	A790C	C792T	A794T	C805T	G807C	G813C	A819C	A821C	A823C	G824T	C825T	C826T	C828A	1.0669334873462826
G787T	T798C	A803T	G804C	A815T	C828A	A833C	1.41357290015241
T785C	G786T	A790G	T797C	A803C	A810C	G813T	G817C	A823C	G824T	1.088093543689852
A803C	C806A	C811A	A814T	A815C	C816A	G817T	G822A	C829A	1.4380918871082964
T785C	G787T	A799C	G804T	C811A	A812C	C818T	G820T	G822T	1.6820727806282867
G786T	G787C	C806T	A809C	G813T	G822C	C825T	C826A	G827T	C829A	G832C	1.2940664439783527
T452C	G750C	T757A	C761A	1.2465039876744608
C386T	G759T	1.6626805445408261
G96C	C103A	A106C	C113T	A127G	1.1028975374815506
C240G	G719A	1.1010895087315808
A790C	T793C	A794T	T796C	C800T	C805T	C806T	G807T	C811T	C818A	A819T	1.3145346325117941
G748C	C760A	C784T	1.9627837531451322
G439T	A484C	1.3803011202951196
G787T	T788C	C791T	A794T	T795A	T797A	C802A	C805T	G807A	C808A	A810T	C818T	A819C	G820T	G827T	C828T	1.522218814211225
G762T	T798C	C802T	G804T	C816T	G817C	A819T	G830T	G832A	1.4584187203311079
G467C	T473G	0.8247927987137208
G787T	T797C	A810T	C811T	G824T	C828A	1.0175268075928112
C669T	G675T	1.2261625563765475
T798C	A799C	A809C	A810C	C811A	A815T	G820A	A821C	G824A	G827T	C828T	C829G	G832A	A833T	0.8707085822222768
T746G	C760G	C773G	C776G	T782G	0.9264339314845025
A223C	G762A	0.42627328135789994
T389C	C391T	A403C	T405A	C417A	T422C	G427T	C429A	C433T	G675A	1.2963161354727182
T365G	G370T	1.1369870977309802
T797A	C800T	C801T	C802A	A803T	G804C	C806T	A809C	C811T	A814C	G817C	A819C	G827A	C831A	G832T	1.0952278744948918
A350C	A645T	1.0282617989537042
T785A	T788C	T793A	T798A	A803C	A810T	C811T	A814C	A819C	G820T	A823C	C831A	1.0527658312323893
A794T	T795C	A812T	G813A	A815C	G817C	A819C	C826A	A833C	G835T	1.1528024034309419
G786T	C792A	A794T	A799C	C802A	C806T	G817A	A823T	C831T	G832A	A833C	1.1028975374815506
G390C	A392T	T394C	G398T	A403C	C407T	A416C	A418C	A419C	A424C	T426C	C429A	A431C	1.2579490961986515
T185G	G478T	C769G	1.2478249405671682
T788C	T795C	T798C	C800A	G804A	C806T	1.2545459488852637
C685T	T701G	C769T	1.15500293295312
T785C	G786T	T795C	C806A	A814T	A821T	G822A	G830T	1.0050934162331866
G555T	G715A	1.0856647634584013
C698G	G702A	G722A	1.063120904982216
A107G	G108C	C109T	T110G	G112C	C113G	G115C	C116G	G117C	C118T	T119G	G121A	A122G	G123A	A127G	G128C	C129A	A130G	G131C	C132G	G134A	A135G	G138C	C139G	G141C	C142T	T143G	G146C	C147G	G148T	T149C	C150G	G151C	C152G	G153C	C154T	T155C	C156A	A157T	T158C	C159G	G160A	A161T	T162A	A163C	C165G	G166C	C167A	A168G	G169A	A170T	T171A	A173T	T174A	A175C	C176G	G177C	C178A	A179G	G181T	T182G	G183C	C184T	T187A	A188T	T189C	C190G	G191C	C192G	G194T	T195G	G196A	A197T	T198G	G199A	A201C	C202G	G203C	C204T	T207C	C209A	A211T	T212G	G213T	T214G	G215C	C216A	A217G	G218T	T219A	A220C	C222A	A223G	G224T	T225A	A228G	G229T	T231A	A232T	T233G	G235C	C236G	G238C	C240G	G241C	C242G	G244C	C245G	G247T	T248G	G249C	C250T	T252A	A254G	G255C	C256A	A257G	G258A	A259G	G260T	T261G	G262A	A265C	C266G	G267C	C268A	A272G	G273C	C274A	A275G	G276C	C277T	T278G	G279C	C280T	T282A	A284T	T285C	C286A	A287G	G288C	C290T	T291G	G292T	T293C	C294G	G295A	A296G	G297A	A298T	T299C	C300A	A302G	G303C	C305T	T306G	G307C	C309G	G310A	A311T	T312C	C313T	T314G	G316T	T318A	A320C	C321T	T322A	A323C	C324A	A326T	T327C	C329G	G330A	A331T	T333G	G334C	C336G	G337A	A342C	C343A	A344C	C345G	G346T	T347C	C348A	A350C	C351G	G353C	C354A	A355C	C356A	A358T	T359G	G360A	A361C	C362G	G363C	C364T	T365G	G367C	C368A	A369G	G370A	A372C	C373T	T374G	G375A	A376G	G377C	C378G	G379C	C380G	G382C	C384G	G385C	C386G	G387T	T389G	G390C	C391A	A392G	G393T	T394A	A395C	C396A	A397G	G398C	C399G	G400A	A401C	C402A	A404T	T405A	A406C	C408G	G409C	C411A	A412T	T413G	G414A	A416C	C417A	A420T	T422G	G423A	A424T	T426G	G427C	C430A	A431G	G432C	C433T	T434C	C435G	G437T	T438G	G440C	C443G	G446A	A447G	G449C	C450G	G451T	T452G	G453A	A454C	C455G	G457C	C458T	T462G	G463C	C466G	G467C	C468G	G469C	C470G	G471A	A472T	T473C	C474G	G476C	C477G	G478A	A479T	T480G	G481A	A482G	G483A	A484C	C485G	G486T	T489C	C490G	G491T	T492C	C493T	T494G	G496A	A497T	T498C	C499G	G500C	C501A	A502C	C503T	T504G	G505A	A507C	C509T	T510A	A511C	C512G	G513C	C514T	T515G	G516A	A518T	T519A	A520C	C522G	G523C	C525A	A526T	T528C	C531G	G533C	C534G	G535A	A536C	C539G	G540A	A541G	G542A	A543G	G544A	A545C	C546A	A547C	C549A	A550C	C552A	A553C	C554G	G555C	C557G	G558C	C559G	G562C	C563G	G564A	A565T	T566G	G568C	C569G	G570C	C571A	A572G	0.8271731531111629
C738T	G742A	G758T	1.2196404151192253
C485G	C723T	1.9885576812167352
G387A	C391A	A392T	G393T	A403G	A406T	A415C	A424C	1.2290852873477123
C522A	T793A	A794C	G807T	A810C	G813C	C816T	G820T	C825A	C826T	C828A	C829T	0.7815010158228165
C756T	G767T	G774T	1.08144038694689
G786C	A790T	T796C	C801T	A810C	C818T	G820A	G822A	A823C	A833T	0.8213066768479632
G249T	C250T	G260A	C280G	2.4155485943614328
T785A	G787T	C791T	A794T	T796A	A799G	C800A	C802T	G807T	A814T	C816T	A821T	G822C	G827C	G832C	1.2119048522326341
C373T	T374G	G375A	A376G	G377C	C378G	G379C	C380G	G382C	C384G	G385C	C386G	G387T	T389G	G390C	C391A	A392G	G393T	T394A	A395C	C396A	A397G	G398C	C399G	G400A	A401C	C402A	A404T	T405A	A406C	C408G	G409C	C411A	A412T	T413G	G414A	A416C	C417A	A420T	T422G	G423A	A424T	T426G	G427C	C430A	A431G	G432C	C433T	T434C	C435G	G437T	T438G	G440C	C443G	G446A	A447G	G449C	C450G	G451T	T452G	G453A	A454C	C455G	G457C	C458T	T462G	G463C	C466G	G467C	C468G	G469C	C470G	G471A	A472T	T473C	C474G	G476C	C477G	G478A	A479T	T480G	G481A	A482G	G483A	A484C	C485G	G486T	T489C	C490G	G491T	T492C	C493T	T494G	G496A	A497T	T498C	C499G	G500C	C501A	A502C	C503T	T504G	G505A	A507C	C509T	T510A	A511C	C512G	G513C	C514T	T515G	G516A	A518T	T519A	A520C	C522G	G523C	C525A	A526T	T528C	C531G	G533C	C534G	G535A	A536C	C539G	G540A	A541G	G542A	A543G	G544A	A545C	C546A	A547C	C549A	A550C	C552A	A553C	C554G	G555C	C557G	G558C	C559G	G562C	C563G	G564A	A565T	T566G	G568C	C569G	G570C	C571A	A572G	G573A	A574C	C575G	G576T	T578G	G579C	C580G	G581T	T582C	C583A	A584G	G585C	C586T	T588A	A589C	C590G	G591C	C592T	T593G	G596T	T597C	C598A	A599T	T600G	G601C	C602G	G603C	C604T	T605G	G608C	C609G	G610A	A613C	C616A	A617G	G618C	C619G	G622C	C623G	G624C	C625A	A626G	G627T	T629G	G631T	T632G	G633A	A634C	C635G	G636T	T637G	G639C	C640T	T641C	C642A	A645G	G647C	C648A	A650T	T651A	A652C	C653G	G654A	A655C	C657G	G659C	C660G	G661C	C662A	A663G	G664C	C666A	A667G	G668C	C669A	A670T	T672C	C673G	G676C	C678G	G680C	C681T	T683A	A684C	C686G	G687A	A688C	C689G	G690T	T691C	C692G	G693T	T694G	G696A	A697C	C698T	T699G	G700T	T701G	G704T	T705G	G706A	A707T	T708A	A710G	G711A	A712C	C714G	G716C	C717A	A718G	G719C	C720G	G722C	C723G	G724A	A725C	C726T	T727A	A728C	C729G	G731C	1.011881721281617
T785A	A790T	A794C	T797A	A803C	C805T	G807A	G820T	G822C	G824A	C828A	A833C	1.2973127541381007
G636T	A764G	0.9717838442145131
T788C	C791A	T793C	T796C	C801T	C802T	G807T	G813C	A815C	C816A	C825A	C831A	A833C	0.7046911243543376
C776G	C848A	0.9248924440777063
G742T	T744A	1.099407355400913
C805T	A815C	C828A	G830C	1.0860007785507748
C760T	T768A	0.9130997760250884
C391T	A794T	T795C	T796C	C805T	C806T	A812C	C818A	A821T	2.680653736934324
G235T	G366T	G436A	C761A	A846G	1.0212014235940283
G658A	G664A	C678G	A684C	1.3541625006577909
T251A	A283T	1.0587816359822886
C602G	C720G	G730C	1.130818994126653
G390T	C391T	A392T	A395T	C396T	A401T	A404C	G409T	T421A	T422A	G423C	0.8380570103889414
C512T	C514G	C530T	0.783637724000049
T187C	G199A	0.8258171315486856
T793C	A799T	G804A	C805T	C811T	C818T	A819C	G820C	G824C	G827A	C828T	C831T	0.9357918499843461
C399A	C800A	C801A	C802G	G813T	C816A	G820C	A821C	G822T	A823T	1.026835638344892
A743T	G774T	1.2252325885673883
C737G	G774A	0.9596320118960412
G387A	C391T	G393T	A397C	A403C	T405C	G409C	A412C	C417T	A420C	G676T	T785C	1.141731957815408
C623T	A626C	G627T	G827T	1.4163108664781063
G766T	G817T	1.7479885499707593
G789T	T798C	G807T	C808T	A809C	A812T	A815C	G817T	G820T	A821C	A833C	1.12729792547893
A790T	T793A	A794C	T797C	C801A	C806T	A809C	G817A	A819C	C828T	C829T	1.3852181989899859
T785C	G786T	A790T	A794C	T796A	A799C	C800T	C808A	A810C	G820T	C825A	G832C	A833T	1.2489630997802437
G636A	G661C	A670G	G772A	1.0099207101938616
C698T	G700T	G730T	2.053039183345158
G696T	G724C	T727C	1.508209259919561
C391T	A395T	A401C	C402T	T405C	A412T	A418C	A424C	A431C	0.712328374383954
A739T	G759T	1.2352452419793367
C792T	T793A	T796C	A799T	C802T	C808T	G813A	A814T	A815C	C818T	A819C	C828T	G830T	1.0208638363465592
A790T	C801T	C806T	A809C	A810C	A812C	G813T	C818T	A821T	C829A	1.1867542097528752
C737T	A739T	G777C	1.0093030216860979
A754G	C763A	0.7313952090667125
G258T	T785C	G786C	T788C	T797A	A799T	C811A	C816T	G817T	A819T	C829T	G832A	0.8549306414705979
A644G	G680C	1.5934663621533443
G787T	A799T	C800A	C801A	G804A	C808T	A809C	A815C	G820A	C825T	1.6543463062223258
G690A	A790T	C791T	C792T	A794T	A803T	C806A	G807C	A814C	C818T	G820C	C825A	C828A	0.5732883239384298
A790T	C791T	A794T	T797C	C801A	A803C	G807T	A810T	C811T	A819T	1.7735784724365475
C386A	G387T	C391T	G393T	C396T	C399T	A403C	A412C	C417A	T422A	G423C	A424C	C430A	1.2055331127361428
A107G	G108C	C109T	T110G	G112C	C113G	G115C	C116G	G117C	C118T	T119G	G121A	A122G	G123A	A126G	A127C	G128A	C129G	A130C	C132G	G133A	A135G	G137C	C139G	G140C	G141T	C142G	T143G	G145C	C147T	G148C	T149G	G153T	T155A	C156T	A157C	T158G	C159A	G160T	T162C	A163C	C164G	G166A	C167G	G169T	T171A	A172T	T174C	A175G	G177A	C178G	A179G	G180T	T182C	G183T	C184T	T186A	A188C	T189G	C192G	G193T	T195A	G196T	A197G	T198A	G199A	A200C	A201G	G203T	C204T	T206C	T207C	C208A	C209A	A210T	A211G	T214C	G215C	C216A	A217G	G218T	T219A	A220C	C222A	A223G	G224T	T225A	A228G	G229T	T231A	A232T	T233G	G235C	C236G	G238C	C240G	G241C	C242G	G244C	C245G	G247T	T248G	G249C	C250T	T252A	A254G	G255C	C256A	A257G	G258A	A259G	G260T	T261G	G262A	A265C	C266G	G267C	C268A	A272G	G273C	C274A	A275G	G276C	C277T	T278G	G279C	C280T	T282A	A284T	T285C	C286A	A287G	G288C	C290T	T291G	G292T	T293C	C294G	G295A	A296G	G297A	A298T	T299C	C300A	A302G	G303C	C305T	T306G	G307C	C309G	G310A	A311T	T312C	C313T	T314G	G316T	T318A	A320C	C321T	T322A	A323C	C324A	A326T	T327C	C329G	G330A	A331T	T333G	G334C	C336G	G337A	A342C	C343A	A344C	C345G	G346T	T347C	C348A	A350C	C351G	G353C	C354A	A355C	C356A	A358T	T359G	G360A	A361C	C362G	G363C	C364T	T365G	G366C	G367A	C368G	G370A	A371C	A372T	C373G	T374A	A376C	C380G	G381C	G382C	C383G	C386T	G387T	T388G	T389C	G390A	C391G	A392T	G393A	T394C	C396G	A397C	C399A	G400C	C402A	A403T	T405C	A406C	C407G	G409C	C410A	C411T	A412G	T413A	G414A	A415C	C417A	A419T	A420T	T421G	T422A	G423T	A424T	T425G	T426C	G427C	C429A	C430G	A431C	G432T	T434G	C435G	G436T	T438G	G439C	G440C	C442G	C443G	G445A	A447G	G448C	C450T	T452A	G453C	A454G	C455G	G456C	G457T	C458T	T461G	T462C	G463C	C465G	C470A	G471T	A472C	T473G	C474G	G475C	C477A	G478T	A479G	T480A	G483C	A484G	C485T	G486T	T488C	T489G	C490T	G491C	C493G	T494G	G495A	G496T	A497C	T498G	G500A	A502T	C503G	T504A	G505A	A506C	A507C	C508T	C509A	T510C	A511G	G513T	C514G	T515A	G516A	A517T	T519C	A520C	C521G	G523C	C524A	C525T	A526T	T527C	T528C	C530G	C531G	G532C	C534A	G535C	A536C	C538G	C539A	G544C	A547C	C548A	A550C	C551A	A553G	G555C	C556G	C559G	G561C	C563A	G564T	A565G	T566G	G567C	G570A	C571G	G573C	A574G	C575T	G576T	T577G	T578C	C580T	G581C	T582A	C583G	A584C	G585T	C586T	T587A	T588C	A589G	G591T	C592G	T593G	G595T	G596C	T597A	C598T	A599G	T600C	G603T	C604G	T605G	G607C	C609A	G610A	A612C	A613C	C615A	C616G	A617C	C619G	G621C	G624A	C625G	A626T	G627T	T628G	T629G	G630T	T632A	G633C	A634G	C635T	T637G	G638C	G639T	T641A	C642A	A644G	A645G	G646C	G647A	C648A	A649T	T651C	A652G	C653A	G654C	A655C	C656G	C657G	G658C	G661A	C662G	A663C	G664C	C665A	C666G	A667C	G668A	C669T	A670T	T672C	C673G	G676C	C713A	G716C	C717A	A718G	G719C	C720G	G722C	C723G	G724A	A725C	C726T	T727A	A728C	C729G	G731C	C732A	A733C	C735A	A736C	C738A	A740T	T741G	G742A	A743T	T744A	A745T	T747G	G748C	C749G	G751T	T752G	G753A	A754T	T755C	C756T	T757G	G759C	C761G	G762C	C763A	A764G	G767T	T768C	C769G	G770T	T771G	G772C	C773G	G774C	C776G	G777C	C778T	T779G	G781T	T783C	C784T	T785G	G787A	T788G	G789T	A790C	T793A	A794T	T795C	T798A	A799C	C802A	A803G	G804C	C806A	G807C	C808T	A810C	C811A	A812G	G813A	A815T	C816G	G817C	C818A	A819T	G820A	A821G	G822A	A823G	G824T	C826G	G827C	C829T	A833C	1.3697275868722483
C791A	C792T	G807T	C811A	A814G	A819T	C828A	G830A	1.2339796218543577
A794T	T797C	G804C	A809C	A810T	A812C	A815T	G820A	G822T	C826T	C828T	G830T	G832T	T834C	1.083061250836199
C800T	C802T	C806A	G807A	A810C	A814C	C818A	G820A	A821C	G827C	C828A	1.556409004893964
T785C	G787A	T788A	G789T	T795C	T796A	C800A	A810T	2.1055316624647786
T198G	A790C	A794T	C800T	A803C	C808A	A809T	G813T	G822T	A823T	C828T	1.1095017143526977
A790G	C792A	T796C	C808A	A810T	A823C	C825A	C831A	G832C	A833T	T834A	1.5120935983624444
T788A	C792A	T797C	A799C	C800T	C801T	C808T	A809C	G813T	G820T	G832A	T834A	1.0729050125500381
G759T	C769G	1.664116067873245
G786T	G787T	T793C	T795A	T796A	C800A	A809G	A812C	C816T	A821T	G822T	1.1487936519038597
G787C	T793A	A799T	C801T	A809C	C811A	G813A	C818T	G822T	G824C	G830A	C831A	1.2432970706272082
T699A	G704A	T708A	C729G	1.5229050928512369
G789A	A790C	C792T	A794C	T797C	T798C	C808A	A810C	A812C	A814C	C818T	A821C	A823C	C825T	1.4783520183263337
C640A	G646T	G664T	C666G	C677A	T701C	0.7099110586088141
C662G	C775A	1.2666088907014683
C738T	G770T	0.9101671149617814
C512T	G687T	0.7720282762370854
T744A	G762C	C778G	1.2290544491981903
G762C	C769T	G777T	T783A	1.3876685136358453
C450G	G481A	0.7365640798021662
C792A	T795A	C802A	G804C	C808A	A809C	G813C	A814T	C818T	A833T	1.0895560350120157
C351A	G366A	0.9795584511674488
T489C	C493T	A502T	C828A	0.8296423267025396
C441A	C635T	T672C	C673A	0.7689677082440742
A790T	A799C	C802T	A803T	G804T	C811T	G813T	C816T	G822A	G824T	1.0454549574043865
C800T	C806A	A812C	A819T	A821C	A823C	C826A	C829T	T834C	1.2481894286467847
A397C	C399A	C411A	C417A	C429T	G432C	1.4907809934602316
C737T	A745T	C784G	1.4702419367210953
T473G	A484C	1.420426811475387
C692T	G731T	1.6454758166447263
G787A	G789C	A794C	T798A	C805T	C806T	G820C	G824C	C831T	A833C	0.8608948404082607
G393C	C692A	1.2265869809374255
C738G	T783A	0.868531810766721
A707G	C734T	G750T	1.3341190387605775
T779G	C784G	1.033546982386362
C791T	C792A	A794C	A803C	C805A	C808T	C818A	A823T	C829A	1.567275448000098
A502C	C514G	1.7472218883260353
T788C	C792T	T795A	T797A	G804C	C806T	G807T	C811T	A812C	G817T	G824T	C828A	A833T	0.8837692109556109
G390C	C399A	A404T	A406C	C408T	G409T	C410T	A412T	A415T	A416T	G427T	G432T	1.672263414231954
G706C	A707C	1.253429161896153
T752G	C775G	0.740608520808832
G786T	A794T	T797A	C805A	A810C	G813T	C816A	0.868531810766721
G535T	A543C	A545C	G561A	A574T	C575T	C580A	1.179356078423523
G774C	C776A	0.677878486452075
G787T	T788C	A790T	T798A	C802T	G807C	G817T	A821C	A823C	C828A	1.5294899812244145
C466A	G467T	0.7944354293732541
C800T	C801T	C805T	C806A	A815C	C818A	G824T	1.3804479111524044
G774T	C784T	1.220881925212135
G476C	G748C	2.238233237830206
T744A	T746A	C778G	1.1759042510809077
C103G	T788C	C791A	C805G	G807T	A814C	G817A	A819C	C826A	A833T	1.2354911108571192
T744G	T768A	C773A	1.288622864639052
G787C	T796C	C805T	A819T	C829T	G832T	1.3081590236239502
T785C	G787T	A790C	C800A	C802T	A810C	C811T	A815C	G832C	1.3705555169900385
G787A	A790C	A794C	T796C	A799C	C805T	C808T	C811A	C818T	G822T	G824T	C825A	C826T	G827T	C831A	1.0474755506734326
G194T	T195C	0.6433568968642378
G787C	C791A	T797C	A812T	A814T	A815C	A823T	A833C	1.0856647634584013
C792A	T793G	T797C	A799T	A803C	C805T	G813C	G817A	A821C	1.247122600075292
G696T	A725G	1.0694129822638945
C806T	G813T	A815T	A819T	A821G	G827C	C828T	C831A	T834A	1.2545459488852637
G786T	T798C	A810G	A814C	C816A	G817A	A823T	C826A	1.0287531652138833
G786T	C792T	T795A	T798C	A821T	G822T	C825T	G827A	G830T	1.4110851012970893
G695A	C717A	C720T	G730A	1.5736464864066027
T785C	G786A	G787C	T788C	G789A	A794T	G807T	C808T	C811A	C818A	G824A	G830A	1.2331899254369418
G594C	C602T	A617T	G622C	1.7189692088091355
T741A	C756A	T779G	1.537513939963687
G786T	A790C	T797C	C800A	G807T	C808T	A815C	C826T	0.953942985005594
G770C	T771C	C784T	1.2027976767461839
A707C	C713T	C720T	1.4312883772934728
G716T	C717G	1.0407077203900799
A645C	C681T	T683A	1.176469037839867
T793C	C801T	C805A	A810C	C816T	A819T	A823C	1.4439788129619562
T788C	G789T	C792T	A794T	T796A	C800A	C805T	C808T	A812T	A815C	C826T	G827A	G832A	1.4634601939659035
G787A	A790T	C792T	A809T	T834C	1.8078037690167046
T785C	T793C	T796C	C801T	C808T	A810G	G824A	G830T	C831A	1.1921024853660878
G153C	C154G	T155C	C156T	A157C	T158A	C159T	G160C	A161G	T162A	A163T	C164A	G166C	C167G	A168C	G169A	A170G	T171A	A172T	T174A	A175T	C176A	G177C	C178G	A179C	G180A	T182G	G183T	C184G	T185C	A188T	T189A	C190T	G191C	C192G	G193C	T195G	G196T	A197G	T198A	G199T	A200G	C202A	G203C	C204G	T205C	C208T	A210C	T212A	G213T	T214G	G215T	C216G	A217C	G218C	T219A	A220G	C221T	C222A	A223C	G224C	T225C	A227C	A228G	G229T	T230A	T231A	T233G	G234T	G235T	C236A	G237T	C239G	C242G	G243C	G244C	C245G	G246C	G247C	T248G	G249C	C250G	T251C	T252G	A253G	A254T	A257T	G258T	G260A	T261G	G262C	A264G	C266G	G267T	C268G	A272C	G276A	C277A	T278A	T281A	T282G	A283C	A284T	T285G	A287T	G288T	C289A	C290A	G292C	T293A	C294G	G295C	A296C	G297T	A298G	A301G	C304A	C305T	T306C	G307A	C308A	C309G	G310C	A311C	C313G	T314C	G315C	T317A	A319C	A320T	C321G	T322G	A323T	C324T	T327C	C329T	G330A	A331C	T332A	T333A	G334T	A339T	A340T	A341G	A342C	A344G	C345A	G346A	T347A	C348A	A350C	C351A	G352C	C354T	A355C	C356A	A358C	T359G	A361C	C362A	G363C	C364A	T365A	G366T	C368A	A369C	A371C	A372T	C373G	T374G	G375C	C378A	G379A	G381T	C383A	T388C	T389G	A392C	T394C	A395G	C396T	A397T	G400A	A401G	C402T	A404C	T405A	A406G	C408G	G409A	C411A	G414A	A415C	A416C	C417G	A418C	A419C	T422G	G423A	T425C	T426A	G427A	C428A	C429T	C430T	A431G	G432A	C433T	C435G	G436C	G437C	T438C	G439A	C442T	G446T	A447G	G449C	G451C	T452G	A454G	C455A	T459G	T461G	T462A	G463C	C465G	C466G	G467C	C468T	G469T	C470T	G471T	A472G	T473C	G475C	A479C	T480C	G483T	A484C	C485G	T487C	T488G	T489A	C490T	T492A	C493G	T494A	G495C	A497T	C499T	G500C	C501G	A502T	A506G	C508T	T510G	A511C	C512A	G513C	C514T	T515G	G516A	A518C	T519C	A520C	C521T	C522A	G523C	C524G	A526T	T527G	T528A	C529A	C530T	C531A	G532C	G533C	C534G	G535C	A536C	C537A	C538T	C539T	G540T	A541C	G542C	A543C	A545G	A547G	C548A	A550C	C552G	C554G	G555A	C556G	C557A	G558C	C559A	G560C	G561C	G562A	G564C	T566C	G567C	G570C	C571G	A572C	A574G	C575G	G576C	T577G	T578A	G579T	C580G	T582C	C583G	A584C	G585A	C586G	T587A	T588C	A589G	C590T	G591T	C592G	T593C	G595T	G596C	T597A	C598G	A599C	G601T	C602A	G603C	C604G	T605C	G606T	C609G	G610T	A611C	A613T	C614G	C616G	A617C	G618T	C619G	G622C	C623G	G624A	C625A	G627C	T628C	T629C	G630A	T632C	A634G	C635G	G636C	T637G	G638C	G639A	C640G	C642T	A643G	A644G	A645T	G647A	A649G	A650T	T651G	A652G	G654T	A655C	C656A	C657A	G658A	C660G	G661C	C662A	G664T	C665A	A667G	G668A	A670C	T671G	T672G	G675C	G676A	C677G	G679C	G680A	C681G	T682C	T683A	A684T	C685T	A688G	C689G	G690C	T691C	C692G	T694C	G695T	G696T	T699C	T701A	G702C	G704T	T705C	A707T	T708G	A709G	G711C	A712T	C713G	C714T	C717G	A718T	C720A	G721T	G722A	C723A	T727C	A728G	C729G	G730C	G731A	C732G	A733C	C734G	C735G	A736C	C737G	C738A	A739C	A740T	T741A	G742C	A743G	T744G	A745C	T746A	T747C	G748C	C749A	G750C	G751C	T752A	G753A	A754T	T755G	C756A	G758A	G759T	C760T	C761G	G762C	C763G	A764G	G765T	G767A	G770T	T771G	G774C	C775G	G777A	C778G	T779G	G781T	T782C	T783G	C784T	T785G	G786C	T788C	G789C	A790C	C791G	T793A	A794T	T796A	T798A	A799C	C800T	C802A	A803G	G804C	C805T	C806G	G807T	C808A	A810C	C811T	A812G	G813A	A814C	A815C	A823T	C831T	1.4771879616189902
T694G	G703T	C723T	1.028027208566354
C761G	G774C	1.4649934157510958
G751C	G781T	1.6212593800978794
G787C	T796A	C802A	A803T	C805A	A809C	C818T	A823T	G830T	1.2031609499798734
T788C	A794T	A799C	A814C	A819T	A821C	C825T	G830C	G832C	1.0527658312323893
G742T	A745G	G772C	C775T	1.107692744166253
T785C	G789T	C791A	C792A	T795C	A799T	C806T	G807T	C811T	C816T	A819C	C829T	0.9235921096087831
G787C	T798C	C805T	C811T	A812C	A814C	C816A	G817T	C826A	G827T	G830T	A833C	T834C	1.3037563605328264
G463A	C470T	1.1066616928995765
C760A	C773A	C775G	1.2560777510206547
T388A	A397C	A404T	A406T	C407T	C408T	A412C	A420C	A424T	C433T	1.319569556096263
G409C	T741C	1.705643866105189
C769T	G770T	G774T	1.3966340675645765
G759T	C761T	C763T	G765C	1.3443669576022566
C698T	G703T	C732G	1.0183790075991705
A712T	A725C	1.1789457070335276
A259G	G636C	T641G	A663G	G674A	0.8798851677702075
G787T	C791T	C792T	T793A	C805A	A814T	A815C	G817T	A821C	G822T	A823T	G824C	G827A	A833T	1.1580424143556283
G786T	T788A	A794T	T796A	A799C	C811T	G813T	A819T	A823T	C829A	1.3819539385814898
C735G	G750C	C763T	G770T	1.322078020617419
T185A	A210G	T230C	C490T	1.2867137937284756
A799C	C801A	C808A	A814C	G820C	G822A	G824A	G827A	T834C	1.7098612829411959
C791A	A803C	A810T	C825A	C831T	1.0243127006585409
G786T	A794T	C801T	C805A	G807T	A815T	G817C	A819C	1.0799205054506849
G249T	C250T	C277A	G469T	1.2954754635301289
C791T	T793A	A814T	C816T	G817A	C829A	G830A	C848T	0.933905172867442
G695C	G706T	A707C	G716A	C723T	1.0998168181031105
C717T	C723T	1.1592499664039655
T785C	A794C	A799T	A803C	C806T	G807C	A814G	G822A	C831A	T834A	G841T	1.531295754519839
A790T	C792T	T797A	T798A	A799C	C800A	G807A	A812T	C829T	G832T	A833T	1.2774749871155426
T788C	A790C	C791A	T796C	A799T	A803T	C805A	A809T	A812T	G813A	G830T	G832C	0.9567871799519434
G787A	T788A	C791T	T793C	A794T	T795C	A799C	C808T	A821C	G824C	C826T	C831A	T834C	C845G	1.6830216421968462
C660G	G661T	1.1064099500213007
G787T	G804T	C805A	G813C	A814C	A815C	C818T	A819C	G822A	A823C	G824A	C829T	T834A	0.8969152032754375
T752G	T755G	1.04800218493722
C499T	C501G	G540A	1.8905740188889064
C642T	G659A	A684T	1.3786219218519382
G352A	G456T	G687T	T788A	A790T	A794C	A803C	A814T	A819C	G824C	C826A	G827A	C828T	G830A	C831T	G832A	A833T	0.9344686149023546
A340C	A350G	A357C	1.0044851418293508
G789T	T797C	C800A	C805A	G822T	C825T	C826A	G832C	0.902370712484905
G385T	T394A	G400T	A404C	G409A	C411A	A415T	A416G	C417T	A424C	G427T	1.3484055509620327
C552T	C556T	G558T	G560T	G564C	A565T	A574T	G581C	C583A	1.1247174527914374
C524A	T528A	1.0604784014245678
A211G	G215T	1.4555801141623423
C464A	A644G	C806T	1.2096295572378297
C763G	G765C	C784T	1.5589032500941147
T798C	C805A	C806A	G807C	A809T	C811T	A812C	A821T	C826T	C829T	0.9317582644240686
C749G	G751C	G777C	1.1995658475396944
C735T	G748C	G774T	T783A	1.6773233382531916
A810T	C816T	C818A	C825T	C826T	C829A	1.5300560396926692
G702T	A790C	C791T	T793C	C800T	C808T	C831A	G849T	1.422157350963052
A497T	A511G	0.9753064294897007
C328A	A794C	A809T	A815G	C816T	C818T	A821T	G832A	1.2031609499798734
G560T	C734T	G774C	1.357704899589357
G787A	C792T	A794C	T796C	T798C	C801A	A803C	G804T	G813T	A819C	G827C	0.9719284549056164
G366T	C737T	1.0856647634584013
C791T	T793A	C800T	C801T	C802A	A812C	A814C	C818T	G824A	C831T	G832T	1.6436291040029822
G495A	C534T	0.806596706516358
T492G	C521A	0.8865396473535908
G229C	G827T	1.6225319541795888
T795C	T796A	T798C	C801T	C805T	G807A	G820A	C825T	C826T	G827T	C828T	C831A	G832C	1.242434169247941
T394C	A412T	A416C	A418T	T421C	T425C	G432T	C433T	T434A	1.3319337673099876
T785A	G786A	T796A	T797C	A803G	C806A	C811A	C818A	1.349865390966683
T389C	T394A	C396T	A397T	G398T	A406T	C407T	C411T	A416T	C417T	T425A	C428A	C433T	T434C	1.4384384883524401
G303T	T317A	2.4051650144309202
C209A	C221A	A223T	T306C	1.2660270767875035
T755A	G767C	C775T	1.0610336257185073
C735G	A743T	T779G	1.2610262225288147
G108T	C116G	1.4705300499754006
T788A	C792T	A794C	T795C	T798A	C800T	A803C	A812C	G813A	A823C	C828T	0.90327308319739
A743C	A745T	G748T	1.1979749114023739
G787C	T793A	A794C	T795C	T796A	C800A	A810T	C816T	G817T	A823C	1.1075237855414564
G636T	G786A	G789T	A794C	C801A	C808A	A812C	G817A	C818A	C831T	G832A	A833T	1.2002489715986577
C266A	G786C	T788C	C791T	C792A	T793C	T797C	A799T	C800A	C811A	A812T	A814C	G817A	G832T	1.354930795589766
G742T	C769T	1.6598607939097336
G742T	A754T	G762C	C776G	1.5054551386623165
C792A	T793C	T796C	A799T	C800A	C805T	G813T	A815C	C816T	A819C	G822C	A823G	1.0487931299824556
G360T	T747A	T757C	1.1614584686752611
T741A	G753T	G774A	C776G	G777C	1.4347428142459109
T388A	G390A	G393A	T394A	C396A	C399A	G409A	T422C	T426C	C428T	G432C	G762T	1.394257583090039
C139A	C142A	G153T	A157C	G160C	C164T	C165G	0.9462053873393547
C792A	T793A	T797C	A803T	G804T	A812T	G817T	C825A	C828T	C829A	C831T	T834C	1.0069934037875026
G639T	T771G	C775T	1.3063283332670195
A794C	T795A	A799T	C802T	C805A	C806T	G820T	A821T	C828A	1.1191943461424203
C509G	C529T	1.0069934037875026
A810T	G817T	G830A	0.7597494964957402
T793C	A803C	A814C	C818T	G820A	A821C	G827T	G832T	0.9406481705054741
C806A	C808T	A809T	A810C	G813C	C825T	G827T	G830T	G832T	1.9300706905927134
G787C	A803C	C808T	A810C	A814C	G817T	A819C	A821C	G822T	G824A	G830T	G832T	1.0981436687855093
A754T	T768A	1.016602119472498
G451A	T462G	T587A	1.2421569816145672
C791A	A803C	C826T	C828A	G830C	G832T	A833C	1.4562210000879154
G750T	T755C	1.3500987096756911
G654A	A655C	1.1756775780260185
C407A	G787A	A790C	T796C	C801A	A809C	A812T	C816A	G820A	C825T	C826A	G832T	A833C	0.9223346663009427
C466G	A794C	C801T	A803C	C805A	G813A	A814C	G817A	G820A	G822A	A823C	C826A	G827T	C828T	T834A	0.943031282048557
A275C	T278G	0.9280479278808169
A740T	C749G	G772A	T782G	1.4499067626891604
A301G	C324G	1.170179918832884
G387C	T388C	A392C	G393A	A395C	C396A	G398A	C407T	G409T	A412T	A415C	A418T	A420C	T422C	A431T	T434A	0.991749126481031
T198A	A211G	0.9746420319916147
C737T	T744C	G748T	T783A	1.0715527958346855
A794C	T795C	C802T	G804C	C806T	C808T	A814C	G820A	G824T	C828A	C831T	1.1934024880764107
T788C	T796C	T798A	C801A	C802T	C805A	C806A	G807C	A810C	A812T	A814C	A815C	C818A	A819T	G822C	A823C	G824T	C829T	G830T	C831T	G832T	1.3062094572698162
G787T	C792G	C802A	G804T	C816T	C818A	A823C	G824T	C825A	G827T	C831T	G832T	A833C	1.0386847776281793
G724T	G730C	0
T171C	A739T	T757G	G765A	1.3248790333729643
C761A	T771A	G786T	1.1580424143556283
G495T	C499T	1.0985382586772756
A745G	T752A	G767A	1.3558653987657066
C792T	C802T	C805T	C806A	A814C	C816T	G820C	G830A	C831T	A833T	1.332873929826358
C738T	G767C	0.775722191434392
A124G	G128A	C129G	A130C	G131A	C132G	G133C	A135G	G136A	C139G	G140C	C142G	T143C	G144T	C147G	G148C	T149G	C150T	G151C	C152G	G153C	C154G	T155C	C156T	A157C	T158A	C159T	G160C	A161G	T162A	A163T	C164A	G166C	C167G	A168C	G169A	A170G	T171A	A172T	T174A	A175T	C176A	G177C	C178G	A179C	G180A	T182G	G183T	C184G	T185C	A188T	T189A	C190T	G191C	C192G	G193C	T195G	G196T	A197G	T198A	G199T	A200G	C202A	G203C	C204G	T205C	C208T	A210C	T212A	G213T	T214G	G215T	C216G	A217C	G218A	T219G	A220T	C221A	A223C	G224A	T225G	A226T	G229A	T230G	A232T	T233A	G234T	C236G	G237C	C239G	G241C	C242G	G243C	C245G	G246C	T248G	G249T	C250G	T251C	A253T	G255A	C256G	A257C	G258A	A259G	G260A	T261G	G262T	A263G	C266A	G267C	C268G	A269C	1.0499166679543583
A200C	C204G	1.5249941259004158
G627T	A697T	G832A	0.9047206362153345
C531A	T785C	T795A	C806T	G807T	G813A	C816T	A819C	G820A	G822C	A823C	C828A	G830T	A833T	T834A	1.0081172803542298
A745G	C749G	C761G	C763G	1.0896241535512474
G789T	T795C	G807T	A815C	C829G	0.8890022574851286
G696T	C735T	C756G	C760G	C773T	1.3379772914865822
G786T	C791A	T797A	A803C	G804T	G807T	A812G	G817A	G824C	1.482859189113914
T672G	C681G	1.0190773246329528
C286G	G807A	1.4700538420576628
G585A	C586T	A589C	G591A	C598A	G601T	C615A	A617T	G620T	G631T	T632C	G633C	1.0326492866865473
C756A	C791A	T798C	A799C	C801T	G807T	C808A	A809G	A812C	C818T	C828T	G832C	1.4907296385739641
C657A	A736G	C775G	1.423822640601182
T785C	C791T	T796A	A799C	C800A	C802A	A803T	C818T	G830T	1.4601404354918788
C635T	A663G	0.7237765089722675
T785A	A794T	T796A	C802T	C806A	A809C	G813C	A815C	C816A	C818T	A819C	A821C	C831T	G832A	A833C	1.1442112888855827
T785A	G789T	A790C	A799T	A812C	A814T	C818T	C826A	C829T	G832T	1.3724947133103742
G687T	G690A	A728C	2.409349989598958
G390C	C396A	A403G	A404C	A412T	T413C	A415T	G432C	1.3970666062266297
G742A	A745G	G758A	G854T	1.1281788563923025
C309T	T651G	1.2690875773760308
A790C	C792T	A799C	C805T	C808A	A809C	G820T	C828T	G830T	G832C	1.135335700348655
A340C	G758T	1.187059422460211
C294G	T312C	1.3343698601628637
A736C	A739T	G777C	1.1627884898242986
T757A	G758T	C778T	0.8541307687357119
G603T	G774A	1.2245161481101807
C737T	C769G	G772T	1.4408822667097678
G704T	G719T	1.2848353794310619
C778T	T785C	0.6355110810488203
A105C	C113A	0.8126613434074583
C150G	A179C	G610T	1.4700538420576628
C763G	C775G	1.073365780556195
G664T	C685T	A710T	C713T	G722T	1.4235072867494432
G786C	G807T	C811A	A814C	G822C	G824C	G827C	G832A	0.9425926628476043
G789A	A790T	C791A	C792A	C800T	A803C	C811A	A821T	C828T	G832T	1.277125762478636
T768G	G772C	0.8256609535625136
A707G	T727G	1.2394949389127519
G445T	A736T	T779G	1.5151956823344666
T785C	T793A	A812C	G817T	A819C	A823T	C831A	1.302980719060062
C635G	T651A	T671G	T672G	T683C	1.5323668550722926
C792G	A794T	T796A	C806A	C808A	C811A	G817C	G824A	C826T	C829T	T834C	0.6086062323620819
C455A	C726T	1.0324998223231536
G750T	G766T	0.4195805849114595
A790T	C792T	C806T	C811T	C816T	G820C	A821C	G822C	A823C	G824T	C829T	1.4314810007208727
A745T	C778G	T783A	1.908861122564222
G133C	A298G	A790T	T793C	A794C	T798C	C800A	G807T	C808A	A812T	C818T	G822T	G830A	C831T	1.0575729811466923
G702C	C720G	1.343956380296667
A710T	G766T	1.5636015721257424
C792T	A799T	C802T	A809C	G813A	C818T	C831T	G832A	1.6888118542686243
T785C	G786A	T796C	A799T	A803C	A809C	G813C	C816T	G817C	C829T	1.447553017944535
G387T	A392T	A395C	C396A	A397C	G400C	G414T	A431G	1.2366827535561198
G687T	C734G	1.194805665605013
G387T	T388C	G390A	A395T	A397C	G398T	C399A	C407A	G409A	C410T	A415C	A420T	A424C	A431C	0.8503983172373943
G787T	A790C	T798C	A812C	A815T	C816T	C818T	A823C	C828T	C829T	G830T	C831T	A833C	1.0647103574865908
T785C	C792T	T796A	A799T	A809C	A810C	A815C	A821C	C825T	G830A	G832T	1.0233863196631132
G664T	A740T	C760T	C775A	C784T	1.2441778005473692
C737A	C773A	0.8739942749853796
T785C	G787A	T798C	A803T	G807T	C816T	G820T	G824A	C825A	G827C	C831A	1.6460469100372639
C791T	T796C	T798A	A803T	G804C	C808A	A812C	C816A	G817T	A821T	C825T	0.9530473285846008
A168T	A173T	0.8828126028720035
C791T	T793C	C800A	C802T	G804C	G813T	A815T	G822T	G824T	G830A	T834A	0.9069006859411546
G786C	T788C	G789C	A790T	C791A	T798C	A803T	C811A	A814T	G820A	A821C	G832A	1.0976705349342446
A754G	G770A	1.5059744401934176
G786A	A794G	T796C	A803T	G807A	C808T	A809C	G813C	G817C	A821C	G822C	C828T	C831A	0.8252245708894642
A200G	G213T	1.3948410032854905
A272G	A275G	0.8271731531111629
G787T	C792T	T795A	T797A	C802A	A803C	A812T	G813T	A821T	A823T	C826A	G832T	1.4611834606747098
T461C	G469T	1.1381696116131759
C391T	A392C	G398T	A401C	A403C	C408T	C411T	C429T	0.8806046159858822
G787C	G789A	A790C	T793C	T797A	C802T	C806T	C808A	A812T	A815T	C818A	A819C	G824A	C831T	1.2725740817094815
G385T	C391T	G398C	C402A	C407A	G409C	A412T	A416C	A424C	T425A	0.9561818100184086
T389A	G398T	C399A	A401T	A415C	G423A	A424T	C428T	1.3669055882384655
C791T	G807C	C811A	C826T	G827A	C828T	G830A	C831T	G832A	1.2908711888616857
T489G	C490A	C501G	1.6052073070276034
C791T	C792T	C805T	C808A	G813T	A814C	G817A	C818A	G827A	C831T	G832C	0.8032664145819385
T755G	G789A	1.5414216436815529
G659T	C677G	T682A	1.063189255303997
A287T	A688T	0.651806236973149
T785C	G787A	C791A	T793C	T797C	T798C	A803C	C808T	C811A	A819C	A823C	C826T	1.5645607676629156
G789T	T797C	A803T	G804A	A812T	A814C	A819C	G824T	C826A	G827T	C828T	1.3529285508466309
T788C	T795A	G807A	G813T	C828T	A833C	1.5219986017245397
G398A	G400A	A403C	T405A	A406C	C407A	A415C	A416C	T421C	A424T	C428A	G432A	0.8569513866231647
A344T	A355G	A372T	1.2580692301993466
G229T	T389C	1.2867137937284756
G568C	T783A	1.2867137937284756
A739T	G742C	T746C	1.344936137336099
A745T	G758A	T783G	1.1551545280355393
C176A	C402A	G594T	T600A	C602A	G606A	G608C	C609T	1.510490105681254
A790C	C801A	C806A	A809C	A810C	A812T	G824C	C828T	0.9147254457785372
A754T	T755G	0.8218365521233489
C391T	A397G	G398C	C399A	A401T	A404C	A419C	A420T	T421C	G423C	1.0183617191006118
T785C	G787A	C791A	C801A	C806T	C811T	G813C	C816A	C818A	A819C	G820C	C825A	G827T	1.242636256783603
G658C	C666G	1.3440492270241486
T793A	A794C	T796C	C800T	C811T	G820T	A821C	A823G	C831T	A833C	T834A	1.326635701409789
C734A	G787T	T797A	C800A	A803T	C806T	C808A	G813A	A814T	C816A	G817T	C818T	G822C	G827A	C828A	0.7575978411672333
G387A	T389C	A392T	T422C	1.0527658312323893
T788C	C792A	C800T	G804C	G807C	G813C	A815T	C818T	A821T	G824A	C828A	A833C	1.4601404354918788
G696T	C720A	G721T	1.4803841173205967
C685A	G704T	C717G	1.154878364043181
G758T	T779C	1.4206468280199156
C791A	A794C	C800T	C802A	A809C	C811A	G820T	C825A	A833C	T834A	1.496789515153533
T785C	A790T	C792A	T796C	C801T	G804T	C806T	G807C	G813T	C816T	A821C	C825T	C828T	G832T	A833C	1.1979749114023739
T651C	C656A	G674A	1.4028318677966551
G786T	G789A	T796A	T798C	A799C	C800A	A810T	G827C	C829T	1.1382468175290361
G789T	C792A	A794T	C806T	A809C	G813T	A815T	G820C	G824A	1.1643936524599552
T459C	T694G	1.1529558444536268
T785C	C791T	A799T	A803C	C805T	C808A	A833C	T834C	1.0036367591082112
G636T	C642G	A644T	T672C	1.273240350862209
C648T	C662T	C673T	1.6702534822436943
C735G	G742C	1.2028961698412335
T741G	G766T	G781A	1.7310943307377946
C689T	G700T	C723A	0.6617385224889303
C763A	T771C	0.8741455897836805
G123T	T388A	C399A	A401T	A412T	A416T	G423A	1.5300560396926692
C756G	C778G	1.1610193871431749
A794T	G820C	A821C	A833C	1.0331083779521164
C769T	C773A	1.4012842000193673
C256G	G267C	1.834926360774763
A736G	G770C	1.2708284382503463
G786C	A790C	C792T	C800T	A803C	C806A	G807A	C808T	A809C	G813A	C816A	A819T	C826A	A833C	0.5888351259435397
C662T	C673G	A684G	1.1243130236462409
G742T	T746A	G762T	0.9438590211049006
G658C	G659A	G664A	G674A	1.2485829309887289
G787C	A790C	C791G	G813A	A814T	G824C	G827T	C828A	G832A	1.011881721281617
C386T	T389C	A395C	C396A	A397T	G398T	A401C	C402A	C428A	G432T	C433T	T434A	1.4986431244602247
A790C	G807T	A812T	G817T	G822C	A833C	T834C	1.8409905048730497
G229T	T793C	1.161981334132348
C609A	G647A	C802A	1.0028228738772382
G390A	G393C	A416C	A419C	1.171356685751785
G636T	C660A	A667G	1.1807916105216414
[truncated: 2,838,901 more chars]
