# Supplementary material for: Prediction of Antibiotic Resistance Evolution by Growth Measurement of All Proximal Mutants of Beta-Lactamase
Source: Mol Biol Evol. 2022 Apr 29;39(5):msac086. doi: 10.1093/molbev/msac086 (PMC9087888; doi:10.1093/molbev/msac086)
Supplement: msac086_Supplementary_Data [file msac086_supplementary_data.zip › Table_S2_All_single_mutation_under_1_x_mic_ceftazidime_selection.txt]

genotype	relative_growth	mutation_type	AA_mutation
C729T	1.028629123849369	synonymous	unchanged
T528A	0.971827076808994	synonymous	unchanged
G762A	1.024170948843389	synonymous	unchanged
C321A	0.919769598656248	non-synonymous	N107K
G780C	0.9551953551280425	synonymous	unchanged
C190G	0.9815290789530918	non-synonymous	R64G
A745G	0.9539820562186924	non-synonymous	I249V
G513T	1.019693239457809	synonymous	unchanged
C669G	0.790771343897147	non-synonymous	S223R
C761T	1.09789775173708	non-synonymous	P254L
G638T	0.9951071627865973	non-synonymous	W213L
G759T	1.0959050324450894	non-synonymous	W253C
C689T	0.9972354430006504	non-synonymous	T230M
C522T	1.0469107811345084	synonymous	unchanged
C816T	1.007073622513849	synonymous	unchanged
C784T	0.9987968337222222	synonymous	unchanged
C609T	0.9512801860355086	synonymous	unchanged
G758A	0.9435531200654353	non-sense	unchanged
G766C	0.9796607213765924	non-synonymous	G256R
C677G	0.9509711042017268	non-synonymous	A226G
G540T	0.9117773321721037	synonymous	unchanged
C723T	0.9639251233941043	synonymous	unchanged
G767C	0.9789468857742013	non-synonymous	G256A
C677A	1.1056029567732355	non-synonymous	A226D
G478C	1.393869430151886	non-synonymous	D160H
T757G	0.9710338837404232	non-synonymous	W253G
G774T	1.0399590905753557	synonymous	unchanged
G703T	1.0711129590786743	non-synonymous	G235C
G807T	0.9617066028026772	synonymous	unchanged
C602A	1.3360567936478127	non-synonymous	A201E
G292T	1.0940789769484294	non-synonymous	V98F
A736C	0.9286618965041662	non-synonymous	T246P
C775G	1.0530521399520352	non-synonymous	P259A
G762T	1.0702332174954021	synonymous	unchanged
A320T	1.0468539032839281	non-synonymous	N107I
G241A	1.209316122041242	non-synonymous	A81T
G730C	0.8782127103734029	non-synonymous	G244R
A725G	4.286680739331053	non-synonymous	D242G
G702T	0.9163823198765386	synonymous	unchanged
C681T	0.9258731364296311	synonymous	unchanged
A626G	0.8091765080797325	non-synonymous	Q209R
G244T	1.0441062026668069	non-synonymous	A82S
C737A	0.9475376024102798	non-synonymous	T246N
T757A	0.9086113084777856	non-synonymous	W253R
A684T	1.0222701726853454	non-synonymous	L228F
C760A	1.0913082038549522	non-synonymous	P254T
G774A	1.0109167938294035	synonymous	unchanged
G191A	1.0382293956644126	non-synonymous	R64H
G840A	0.9233987585419929	synonymous	unchanged
A265C	0.8972085882216218	non-synonymous	T89P
A764G	0.9796936459680586	non-synonymous	Q255R
C735G	1.0036166273949632	synonymous	unchanged
T504C	1.0921501060092638	synonymous	unchanged
G659C	1.243368583374069	non-synonymous	G220A
A107G	0.9573742868433865	non-synonymous	K36R
C240T	1.2247346762379177	synonymous	unchanged
C236A	0.9414090443012164	non-synonymous	A79E
G693A	1.1139904292235683	synonymous	unchanged
A482T	1.0128469366332151	non-synonymous	E161V
C749A	0.8777979323448887	non-synonymous	A250E
G658C	0.9680043304404271	non-synonymous	G220R
G262C	0.776220703457426	non-synonymous	E88Q
A326T	1.1323165620263054	non-synonymous	N109I
T582A	0.9727638540626705	synonymous	unchanged
A227G	0.9231801373795522	non-synonymous	K76R
G451T	1.0677817884283247	non-synonymous	V151L
G193T	0.8165195781439233	non-synonymous	G65C
C720A	1.0614359159089615	non-synonymous	S240R
C364G	0.9478960962645941	non-synonymous	L122V
G237T	1.1021316759042457	synonymous	unchanged
C348G	0.9904990050384538	synonymous	unchanged
A812G	1.043158840617395	non-synonymous	Q271R
C749T	1.0372531973077999	non-synonymous	A250V
C778G	1.0196421974820598	non-synonymous	L260V
T727A	1.2316946658543877	non-synonymous	Y243N
G772C	1.0339640514131505	non-synonymous	A258P
C648T	1.0192336971013547	synonymous	unchanged
G505A	0.7886570115361922	non-synonymous	E169K
C660T	1.0297136470226613	synonymous	unchanged
A226C	0.9272129960881864	non-synonymous	K76Q
A550G	1.4066946953768669	non-synonymous	T184A
G731C	1.0174852942009185	non-synonymous	G244A
C443A	1.0247875497163195	non-synonymous	P148Q
C784G	1.1560472769278975	non-synonymous	L262V
C763A	1.0366819985133757	non-synonymous	Q255K
G777C	1.0768661331609715	synonymous	unchanged
G436T	1.0423423457691012	non-synonymous	G146C
A507T	0.9306235161293982	non-synonymous	E169D
G770T	1.1325173377749598	non-synonymous	R257L
C686A	0.9817959374701744	non-synonymous	P229Q
G561T	1.0368759795363323	synonymous	unchanged
C308A	0.8920343703299126	non-synonymous	A103D
C530T	0.870264121993142	non-synonymous	P177L
C737T	1.0207757691353847	non-synonymous	T246I
C538A	0.9006791898084813	non-synonymous	P180T
C720G	1.047406374433128	non-synonymous	S240R
G560T	0.9552883074113537	non-synonymous	R187L
C776G	0.963372730773248	non-synonymous	P259R
A649G	0.8787585409752052	non-synonymous	N217D
T278A	1.0106226194760233	non-synonymous	L93Q
A652C	0.6739383796418117	non-synonymous	T218P
T782C	1.1506744416204815	non-synonymous	V261A
C490A	1.037261800701072	non-synonymous	R164S
C277T	0.9132931633732707	synonymous	unchanged
G837T	1.0101726892801062	synonymous	unchanged
C458A	0.9528929276141379	non-synonymous	A153D
A644C	0.9487870875596718	non-synonymous	K215T
A712T	0.9471794324704961	non-synonymous	T238S
G765T	1.0382891167155304	non-synonymous	Q255H
C583T	0.913242015065175	non-sense	unchanged
C773G	1.0519948939361679	non-synonymous	A258G
G568A	1.0924741788558163	non-synonymous	A190T
G483T	1.0071021669706584	non-synonymous	E161D
A259T	1.1139613692354144	non-synonymous	S87C
C304A	0.9803293527230023	non-synonymous	P102T
G750T	1.0532202281315737	synonymous	unchanged
G581A	0.981059002466402	non-synonymous	R194H
G804T	1.065118220484911	non-synonymous	Q268H
C756T	1.0748857070413202	synonymous	unchanged
G456T	1.1156375246695145	synonymous	unchanged
G687C	1.099350028932265	synonymous	unchanged
G767A	0.9550046723083339	non-synonymous	G256D
G469A	0.8000506938406752	non-synonymous	A157T
C534G	1.0051215081493576	synonymous	unchanged
C465T	0.9345429853872902	synonymous	unchanged
C499T	1.0964364155363688	non-synonymous	R167C
C300G	1.0787823998703807	non-synonymous	I100M
G690A	1.0495934405679899	synonymous	unchanged
C468A	1.0859219120730252	synonymous	unchanged
C778A	1.0121071229852474	non-synonymous	L260M
A220C	0.9536163518446996	non-synonymous	T74P
C760G	1.0771394447033784	non-synonymous	P254A
G630T	1.147182683464761	non-synonymous	L210F
C623T	1.3212531473660694	non-synonymous	A208V
C773T	1.0719173802863353	non-synonymous	A258V
G535C	0.9481813464644565	non-synonymous	D179H
C818T	1.091863025459187	non-synonymous	A273V
G780T	0.9794647028908412	synonymous	unchanged
A341T	1.089710120529107	non-synonymous	K114I
C648G	0.9910772631468625	synonymous	unchanged
G381T	1.14829257383189	synonymous	unchanged
A584C	0.9015925840069496	non-synonymous	Q195P
G646C	1.4604406775755796	non-synonymous	G216R
G817T	1.1521410735137503	non-synonymous	A273S
C466A	0.965299283579514	non-synonymous	R156S
C734T	0.9676502544813146	non-synonymous	T245I
A584G	1.0256608543984345	non-synonymous	Q195R
T587C	0.8541242767680344	non-synonymous	L196P
G360T	1.0345938141512885	non-synonymous	M120I
A855G	1.072017149372065	synonymous	unchanged
G820T	0.912742923024581	non-sense	unchanged
T768G	0.9885875892988928	synonymous	unchanged
C485G	0.9812129665283081	non-synonymous	T162R
A572T	0.9376416215111422	non-synonymous	Q191L
C470T	1.0028591788758867	non-synonymous	A157V
G481T	0.9292972137344186	non-sense	unchanged
A371C	0.9445752140752335	non-synonymous	E124A
C368A	0.9837381469568738	non-synonymous	A123E
G827T	1.088827764156209	non-synonymous	R276L
A454T	1.0853678555963784	non-synonymous	T152S
T699A	0.9363586477436976	synonymous	unchanged
C458T	0.9942722757950518	non-synonymous	A153V
T312G	0.997755510083646	non-synonymous	D104E
C383T	1.0766436219827284	non-synonymous	A128V
G753A	0.9365291710662201	synonymous	unchanged
C723G	1.0734272280631445	synonymous	unchanged
A740G	1.0770255267893076	non-synonymous	N247S
C501A	1.0394284726763992	synonymous	unchanged
G704A	0.9758648167327253	non-synonymous	G235D
C773A	1.0182988199928744	non-synonymous	A258E
C738A	1.0064284952770803	synonymous	unchanged
G781C	1.0100418889446698	non-synonymous	V261L
G742T	0.9514002391544677	non-synonymous	D248Y
G830T	1.047240775631151	non-synonymous	R277L
A670T	1.045606474657518	non-synonymous	I224F
A697G	1.052451716152966	non-synonymous	T233A
C677T	1.1269931786982283	non-synonymous	A226V
G601T	1.1160331733465678	non-synonymous	A201S
T332G	1.0193981016789173	non-synonymous	I111S
T214A	0.8632998608387804	non-synonymous	C72S
T285G	1.1242721679507128	non-synonymous	N95K
C760T	1.0379931263836801	non-synonymous	P254S
G624A	1.0190568651858625	synonymous	unchanged
C435A	0.9379167555886291	synonymous	unchanged
C734G	1.2119850483921508	non-synonymous	T245S
C732A	1.0091892306977799	synonymous	unchanged
G700T	0.9780816048823325	non-synonymous	V234L
C514A	0.7295909188814154	non-synonymous	L172M
A502C	1.1591649880307238	non-synonymous	T168P
C580A	0.9617126973485957	non-synonymous	R194S
C537A	1.0629761316293223	non-synonymous	D179E
G196A	0.9476451545154977	non-synonymous	D66N
A643G	0.9975919096807605	non-synonymous	K215E
C689G	0.9788386959717948	non-synonymous	T230R
C539A	0.8754445303718795	non-synonymous	P180Q
C756A	1.0405824150033582	synonymous	unchanged
C373T	0.9493988942347282	synonymous	unchanged
C686T	1.0454800906867026	non-synonymous	P229L
A728T	0.9652368936247788	non-synonymous	Y243F
G636A	0.8835234995428982	synonymous	unchanged
A733T	0.9952124381526611	non-synonymous	T245S
C763G	1.0697204454510945	non-synonymous	Q255E
G379T	0.9804686164046887	non-synonymous	A127S
G767T	1.065270036567909	non-synonymous	G256V
G730T	0.9104592036402958	non-synonymous	G244C
G476T	0.9584488257048513	non-synonymous	G159V
G620T	1.1103895116879636	non-synonymous	R207L
G679T	0.9890956195212308	non-synonymous	G227C
G721C	1.127126942465321	non-synonymous	G241R
G674T	1.0321738230020288	non-synonymous	R225L
A743T	0.9365204657543371	non-synonymous	D248V
T783C	0.9478676576244977	synonymous	unchanged
G570A	1.0664622789875517	synonymous	unchanged
C732G	1.0748202083714447	synonymous	unchanged
C737G	0.8508620468873213	non-synonymous	T246S
G627T	1.109070288142801	non-synonymous	Q209H
C666G	0.8859532760643156	synonymous	unchanged
A584T	1.0359194091740946	non-synonymous	Q195L
C509G	619.076257622616	non-synonymous	P170R
G807A	1.1227051645462853	synonymous	unchanged
A228G	1.1198828116401953	synonymous	unchanged
C521A	0.7288209618319247	non-synonymous	T174N
T489A	0.9792572965460993	non-synonymous	F163L
A663G	0.9772811762086897	synonymous	unchanged
T306C	0.8294082856885183	synonymous	unchanged
C433T	1.128535486431126	non-synonymous	L145F
C801T	1.0902785616539548	synonymous	unchanged
G203T	0.9170567341014573	non-synonymous	R68L
G781A	0.9723814763561657	non-synonymous	V261I
C522A	0.9899555973901297	synonymous	unchanged
G523A	1.5368405178995501	non-synonymous	A175T
A684G	1.0065256837698922	synonymous	unchanged
G742A	0.9898517666278347	non-synonymous	D248N
C239T	1.0812046104780406	non-synonymous	A80V
T528C	1.1401448825510954	synonymous	unchanged
G560C	0.9242906727297086	non-synonymous	R187P
C775A	1.078695036492847	non-synonymous	P259T
G647T	18.025405694614978	non-synonymous	G216V
A287T	0.9230304891160769	non-synonymous	Q96L
C245A	0.8844366160677946	non-synonymous	A82E
G711T	0.9214619981472366	non-synonymous	K237N
T747G	1.1496853815359989	non-synonymous	I249M
G505T	0.9578838501082327	non-sense	unchanged
C717G	0.9825351014206467	synonymous	unchanged
C792T	0.7737565107480374	synonymous	unchanged
G573T	0.9521613265883214	non-synonymous	Q191H
C256T	0.8590132676754827	non-sense	unchanged
G475A	1.3178860394471956	non-synonymous	G159S
C551T	1.0159535869853618	non-synonymous	T184I
C522G	0.9773790585264257	synonymous	unchanged
G330T	0.9020273587032166	synonymous	unchanged
G724T	1.0956501192264732	non-synonymous	D242Y
G693C	1.1171891794787745	synonymous	unchanged
A634T	1.1560472769278975	non-synonymous	T212S
C222A	0.9752026472880886	synonymous	unchanged
A712G	1.0056793858648905	non-synonymous	T238A
G579T	0.9793916895602741	non-synonymous	L193F
G310T	0.9207746168274922	non-synonymous	D104Y
C268T	0.6623187524066081	non-sense	unchanged
C609A	1.0864017715127392	synonymous	unchanged
C443T	1.103201605610206	non-synonymous	P148L
G852A	0.8618123525290803	synonymous	unchanged
G675T	0.9621128710555846	synonymous	unchanged
G267A	0.9688206444251232	synonymous	unchanged
G249A	1.0414508014868424	synonymous	unchanged
T293G	1.2084412324611795	non-synonymous	V98G
C236T	1.187758295982517	non-synonymous	A79V
C274T	0.79902511411331	non-sense	unchanged
G668T	0.8931841461026256	non-synonymous	S223I
G467T	0.9718705055420352	non-synonymous	R156L
G661A	0.9316131901983059	non-synonymous	A221T
T691G	1.0433724985354274	non-synonymous	S231A
C784A	1.0492216155737684	non-synonymous	L262M
G706T	0.9404526091574192	non-synonymous	D236Y
T771C	1.0034968505392026	synonymous	unchanged
C714G	1.0856528778139185	synonymous	unchanged
C529A	0.88013818602974	non-synonymous	P177T
G273T	1.081239100994264	non-synonymous	K91N
C800A	1.2649691487405488	non-synonymous	T267N
G748T	1.0667721216104062	non-synonymous	A250S
C729G	0.9514801522074994	non-sense	unchanged
G591A	0.9912147858707759	synonymous	unchanged
C490T	0.9233299337898034	non-synonymous	R164C
A725T	1.0554880516439968	non-synonymous	D242V
G724A	0.914871072283689	non-synonymous	D242N
G751T	1.0018397570166895	non-synonymous	V251L
G840T	1.0920506519613973	synonymous	unchanged
C216G	0.8707694605283777	non-synonymous	C72W
G661T	1.0211137766947704	non-synonymous	A221S
G436C	1.06740299843388	non-synonymous	G146R
G716T	0.9392603748807861	non-synonymous	G239V
A172G	1.0449891191324878	non-synonymous	N58D
A645G	1.0295983684000314	synonymous	unchanged
G719A	1.0314288891481243	non-synonymous	S240N
G777T	1.0503582797528817	synonymous	unchanged
G120A	0.8745335434563329	synonymous	unchanged
T779G	1.012758179128952	non-synonymous	L260R
A754T	1.0064659443764252	non-synonymous	I252F
A254T	1.0534723386872928	non-synonymous	K85M
C240G	1.14853780449368	synonymous	unchanged
G765A	0.9834356630546054	synonymous	unchanged
G719C	1.0879375733205106	non-synonymous	S240T
C681A	0.9160355127939946	synonymous	unchanged
G696A	1.0246939714487482	non-sense	unchanged
C763T	0.9421717463812312	non-sense	unchanged
T291G	1.0879293312130969	synonymous	unchanged
T185G	1.0950541007594121	non-synonymous	L62R
A684C	1.0312010822734003	non-synonymous	L228F
A369G	0.9590986725178211	synonymous	unchanged
G774C	0.9847783856062897	synonymous	unchanged
C280T	1.0949990735184665	non-synonymous	L94F
C384A	0.9211055497045543	synonymous	unchanged
T510G	0.993478128609912	synonymous	unchanged
G835T	1.2765289622208869	non-synonymous	V279L
T705G	0.6851573300758015	synonymous	unchanged
C863T	0.9366275388141041	non-synonymous	A288V
C713G	0.8532391549134913	non-synonymous	T238S
G658A	1.036397397357447	non-synonymous	G220S
G440T	0.8873222694187259	non-synonymous	G147V
T318A	1.0847107725867735	synonymous	unchanged
G777A	0.9805493733754148	synonymous	unchanged
G181C	1.0167264467521098	non-synonymous	V61L
A269G	0.8469586228265625	non-synonymous	Q90R
G873A	1.1203758965862525	synonymous	unchanged
C277A	1.1114414093639884	non-synonymous	L93M
G636T	0.9495189193793849	synonymous	unchanged
G516T	0.8557471071415296	synonymous	unchanged
G307T	0.9166909939985215	non-synonymous	A103S
C525T	1.1428942175040562	synonymous	unchanged
C167G	1.2588006506972511	non-synonymous	A56G
A376G	0.9411730711106864	non-synonymous	S126G
G390T	1.0271553533085531	non-synonymous	L130F
G770A	0.9696340546140372	non-synonymous	R257H
C851T	1.0431083819082778	non-synonymous	A284V
C735T	1.0845367487003397	synonymous	unchanged
C156A	0.9441565193881434	synonymous	unchanged
A403G	0.8954876787170758	non-synonymous	N135D
A107T	0.9812129665283081	non-synonymous	K36M
C801A	0.8019068822133791	synonymous	unchanged
A472T	1.103656507309032	non-synonymous	I158F
A599G	0.9204780325417384	non-synonymous	H200R
G813C	0.961223944013159	non-synonymous	Q271H
C250T	1.145632436595214	non-synonymous	L84F
C512T	1.1091731299143197	non-synonymous	T171M
G370A	1.029392285842872	non-synonymous	E124K
G128T	0.9943294380603062	non-synonymous	S43I
C778T	1.0696828759676749	synonymous	unchanged
C732T	0.9875189624571534	synonymous	unchanged
C458G	0.9318757643781813	non-synonymous	A153G
A655G	0.927719471118733	non-synonymous	T219A
A502T	0.8780296540502402	non-synonymous	T168S
T699C	1.085524616181503	synonymous	unchanged
A517C	0.9603793406206642	non-synonymous	N173H
G532A	0.9710035924193103	non-synonymous	G178S
T632C	0.9232322003243628	non-synonymous	V211A
G621T	0.9776541630227651	synonymous	unchanged
G111T	1.1707502320444825	synonymous	unchanged
C209A	1.2007553484518088	non-synonymous	P70Q
A275C	0.9978845481499765	non-synonymous	Q92P
C294A	0.9177410779193721	synonymous	unchanged
C776T	1.030054058280675	non-synonymous	P259L
C324T	0.938577369042521	synonymous	unchanged
G463A	1.0756088985807255	non-synonymous	A155T
A270T	1.058419248669269	non-synonymous	Q90H
A263C	0.896569512215979	non-synonymous	E88A
C529G	0.9938184774035435	non-synonymous	P177A
C499A	0.7727487217672684	non-synonymous	R167S
T746A	1.0012722463859067	non-synonymous	I249N
C769A	1.0631599550296849	non-synonymous	R257S
T365C	1.1531279656225242	non-synonymous	L122P
C474A	0.9496429531375248	synonymous	unchanged
T779C	0.9490329472299385	non-synonymous	L260P
A431T	1.0992514219046987	non-synonymous	Q144L
A287G	0.9066932289812808	non-synonymous	Q96R
G766T	1.072720167748094	non-synonymous	G256C
C464T	1.007628693081125	non-synonymous	A155V
G695C	1.0055866838628478	non-synonymous	W232S
C435T	0.9579233064975785	synonymous	unchanged
G695T	1.0008237630694867	non-synonymous	W232L
C678T	0.9703126670328467	synonymous	unchanged
C685G	1.0712684263453516	non-synonymous	P229A
T691C	1.0120230536772972	non-synonymous	S231P
T708C	1.0013526638467827	synonymous	unchanged
T752G	1.003718964594287	non-synonymous	V251G
G676C	0.9071959090035921	non-synonymous	A226P
G841T	0.9427794618947483	non-synonymous	A281S
C642G	1.029689890427044	synonymous	unchanged
G759C	1.0398559522561828	non-synonymous	W253C
G639T	0.9840917116812257	non-synonymous	W213C
A201G	0.9381836272622045	synonymous	unchanged
G703A	1.015588544575474	non-synonymous	G235S
C113T	0.9340941370774941	non-synonymous	A38V
G664T	1.0045718496944134	non-synonymous	A222S
A265G	1.0248370755841671	non-synonymous	T89A
C698G	0.9927566484874647	non-synonymous	T233S
A506C	1.0289233217815195	non-synonymous	E169A
A526C	1.136381528676971	non-synonymous	I176L
C662T	1.0222608442111545	non-synonymous	A221V
G500T	0.7706580357237965	non-synonymous	R167L
C455A	1.0129933231985317	non-synonymous	T152K
A472C	0.9971400203142257	non-synonymous	I158L
C660A	1.0089999545865576	synonymous	unchanged
C858T	0.9570278905218544	synonymous	unchanged
C749G	1.0500831857424395	non-synonymous	A250G
G610T	0.8760188532975273	non-sense	unchanged
T839C	0.8652929230407778	non-synonymous	L280P
G680C	1.0869683431049064	non-synonymous	G227A
T252C	0.9590135781453147	synonymous	unchanged
G687A	0.9469088413313225	synonymous	unchanged
T588C	0.9135431067677353	synonymous	unchanged
C113A	1.0006637459344414	non-synonymous	A38E
G719T	0.9976265883476007	non-synonymous	S240I
C829T	1.087010104483858	non-synonymous	R277C
T494C	1.0741660705950293	non-synonymous	L165P
T708G	1.0621147920590084	non-synonymous	D236E
G731T	0.9367715825554405	non-synonymous	G244V
C657T	1.0771627676813595	synonymous	unchanged
A254C	0.9787130608811022	non-synonymous	K85T
G564T	1.1174605734641305	synonymous	unchanged
G241T	1.023213226350184	non-synonymous	A81S
C236G	1.0387848415742569	non-synonymous	A79G
G352T	1.0878833943188297	non-synonymous	G118C
G750A	1.0735566942746873	synonymous	unchanged
C508T	4766.350477578127	non-synonymous	P170S
A284G	0.9644551720437798	non-synonymous	N95S
T278G	0.963372730773248	non-synonymous	L93R
A643T	0.7293355085753715	non-sense	unchanged
T741C	0.9677918717400978	synonymous	unchanged
C465A	0.9567298463243626	synonymous	unchanged
G664A	0.9460470060299184	non-synonymous	A222T
G621A	1.0200417149363803	synonymous	unchanged
T771A	1.0939117099174713	synonymous	unchanged
C666T	1.0816321858193787	synonymous	unchanged
G751C	1.1943398282391362	non-synonymous	V251L
G824A	0.9649677187381044	non-synonymous	S275N
A311G	0.8583413428049763	non-synonymous	D104G
C509T	96.29744419695706	non-synonymous	P170L
A649T	1.0035215427427542	non-synonymous	N217Y
C391T	1.0542050168175827	non-sense	unchanged
C761A	1.0507162189313253	non-synonymous	P254Q
T744A	1.026211895349526	non-synonymous	D248E
C442A	0.9399568145890262	non-synonymous	P148T
C407A	0.9908822544403453	non-synonymous	T136N
C580T	1.1294851481370303	non-synonymous	R194C
G850T	1.0928385666853981	non-synonymous	A284S
C640T	1.0381331194079757	non-synonymous	L214F
T317C	1.47165690761137	non-synonymous	V106A
T741A	0.9507635088656426	non-synonymous	N247K
T527G	0.6842356764168347	non-synonymous	I176S
T293C	0.7430893319683896	non-synonymous	V98A
G847T	1.0965707198050851	non-synonymous	A283S
A344C	0.9512425298577442	non-synonymous	H115P
A667T	1.0739782972066394	non-synonymous	S223C
G353A	1.0135126816186528	non-synonymous	G118D
T248C	1.2591611262483042	non-synonymous	V83A
C769T	1.0434992642516023	non-synonymous	R257C
T771G	0.9972467938191122	synonymous	unchanged
G513A	1.0511426966055122	synonymous	unchanged
C656T	0.986529498936589	non-synonymous	T219I
C791T	1.459892225726073	non-synonymous	T264I
C713T	0.8952862614042526	non-synonymous	T238I
C383A	0.9957449320562322	non-synonymous	A128D
A739T	0.939602450756175	non-synonymous	N247Y
A643C	1.0107675739538597	non-synonymous	K215Q
C714A	1.0396648699026867	synonymous	unchanged
T299C	1.0536021652116647	non-synonymous	I100T
C756G	1.0250630920212227	non-synonymous	I252M
G297C	1.003058840122712	non-synonymous	E99D
G706C	0.9995272038975845	non-synonymous	D236H
G748A	0.9882177012174096	non-synonymous	A250T
G646T	0.966708725512426	non-synonymous	G216C
G658T	0.9134973552662069	non-synonymous	G220C
A718C	1.0336617282974765	non-synonymous	S240R
C531A	1.124823654792955	synonymous	unchanged
T779A	1.065860313772176	non-synonymous	L260Q
C509A	2449.0933701953204	non-synonymous	P170H
C686G	1.0948616747025852	non-synonymous	P229R
G555T	0.9281453942199018	synonymous	unchanged
T189G	0.915832927609764	non-sense	unchanged
C685T	1.0878265130478595	non-synonymous	P229S
G762C	0.9895035801677217	synonymous	unchanged
T498C	1.1273510679261414	synonymous	unchanged
C530G	1.1287637885626403	non-synonymous	P177R
G722C	0.8963536472499325	non-synonymous	G241A
T582C	0.9915891106675502	synonymous	unchanged
A833G	1.1435231229511464	non-synonymous	D278G
G606T	0.9487958689063052	synonymous	unchanged
T744G	1.1402661176336464	non-synonymous	D248E
C441A	0.9846667926577178	synonymous	unchanged
C698A	0.9578394532990365	non-synonymous	T233N
C470G	0.9302120665731646	non-synonymous	A157G
G448A	0.9642167369203586	non-synonymous	G150S
G789T	1.0555254191403787	synonymous	unchanged
A122T	0.8980103847344092	non-synonymous	E41V
C300T	1.1073969540238486	synonymous	unchanged
C775T	1.0748587256045101	non-synonymous	P259S
G772T	1.0784075740188126	non-synonymous	A258S
C662G	1.1393193473697116	non-synonymous	A221G
A812C	0.9833553529181079	non-synonymous	Q271P
C308T	1.0185261215446375	non-synonymous	A103V
G561C	0.9501959001091762	synonymous	unchanged
T231C	0.8663322659216363	synonymous	unchanged
T683C	1.0716009523308625	non-synonymous	L228S
G704T	1.0835404466637972	non-synonymous	G235V
A707T	0.8685489904737802	non-synonymous	D236V
C769G	1.1237348374684524	non-synonymous	R257G
G731A	0.9946638655068037	non-synonymous	G244D
A819G	0.972652766166011	synonymous	unchanged
A709C	0.9726043689514414	non-synonymous	K237Q
A342C	0.9892524549041614	non-synonymous	K114N
C864A	1.0606528063451017	synonymous	unchanged
C598A	0.9058685368214182	non-synonymous	H200N
A709G	0.8104910622388125	non-synonymous	K237E
C678G	1.1267511767390306	synonymous	unchanged
G675A	1.220637039559286	synonymous	unchanged
A810C	1.175081657495595	non-synonymous	Q270H
G721T	1.101193313609848	non-synonymous	G241C
T327C	0.9033379629684835	synonymous	unchanged
A712C	0.7398477033572143	non-synonymous	T238P
G852T	0.961765993765704	synonymous	unchanged
G123T	1.0394975514610525	non-synonymous	E41D
G134C	1.546603789403539	non-synonymous	G45A
G722T	0.9835631772265796	non-synonymous	G241V
A688T	1.0393988954434368	non-synonymous	T230S
C216T	0.9379666807517884	synonymous	unchanged
A349G	0.7334151156592947	non-synonymous	N117D
A745C	1.1597336521732033	non-synonymous	I249L
G495T	0.9364031156952982	synonymous	unchanged
C625A	0.6845016771283605	non-synonymous	Q209K
C192T	0.8097165066893429	synonymous	unchanged
A296G	1.1196935889741901	non-synonymous	E99G
C313G	0.9845813095477337	non-synonymous	L105V
G687T	0.9868026985900382	synonymous	unchanged
C525A	1.0032556198200224	synonymous	unchanged
G114A	0.8559740351529994	synonymous	unchanged
C521T	0.9165738184963487	non-synonymous	T174I
A739C	1.0208528342015006	non-synonymous	N247H
G668C	1.038931376324091	non-synonymous	S223T
G750C	0.956546614689519	synonymous	unchanged
T219G	0.9107733717574938	non-synonymous	S73R
T844C	1.127162231901363	non-synonymous	S282P
T641G	1.0995915631352717	non-synonymous	L214R
G360A	1.0372822789013543	non-synonymous	M120I
A200C	1.1746095001244263	non-synonymous	E67A
G680A	1.0096637293059056	non-synonymous	G227D
C692G	0.9389479981114175	non-synonymous	S231W
C642T	0.8235283021126153	synonymous	unchanged
G766A	0.9814694089893414	non-synonymous	G256S
C546T	1.0720004549261595	synonymous	unchanged
C583A	1.0010136402137517	non-synonymous	Q195K
A320G	1.1131322256279739	non-synonymous	N107S
A220G	0.9290219068609579	non-synonymous	T74A
C826T	1.0945757072551479	non-synonymous	R276C
C635G	0.9432959808104453	non-synonymous	T212R
A697C	1.2526315686541387	non-synonymous	T233P
C660G	0.945900465741443	synonymous	unchanged
C776A	1.1388314079931552	non-synonymous	P259Q
G607T	1.1163357292471683	non-synonymous	G203C
A740T	0.9688580155588449	non-synonymous	N247I
G437T	1.022829760852268	non-synonymous	G146V
G295T	0.9814309533023217	non-sense	unchanged
T515A	1.0017025631937753	non-synonymous	L172Q
G638A	0.8907441106889564	non-sense	unchanged
C685A	1.3097023031110722	non-synonymous	P229T
T782G	0.8792406848565115	non-synonymous	V261G
A736T	0.909328951701332	non-synonymous	T246S
A518T	0.8297672857464277	non-synonymous	N173I
G765C	1.0651596579143205	non-synonymous	Q255H
C103A	1.0217758120268225	non-synonymous	Q35K
C490G	1.0822759775946589	non-synonymous	R164G
T727C	1.0363459544314704	non-synonymous	Y243H
A472G	0.9890194344382641	non-synonymous	I158V
C433A	1.5136021577588226	non-synonymous	L145I
C109G	1.4606813566588979	non-synonymous	L37V
A479T	1.0328325155140068	non-synonymous	D160V
C717T	1.0281545030814623	synonymous	unchanged
T757C	0.9535371966514095	non-synonymous	W253R
A821C	0.8765112550477911	non-synonymous	E274A
G596T	1.1147939396942907	non-synonymous	G199V
G96T	0.9550563225310756	synonymous	unchanged
C681G	1.0145637568701362	synonymous	unchanged
C508G	2420.259384878364	non-synonymous	P170A
G495A	1.1849736945480374	synonymous	unchanged
G243A	0.9660590983193769	synonymous	unchanged
C692T	0.9941253456318078	non-synonymous	S231L
T459G	1.0135278480817118	synonymous	unchanged
C242T	1.2673765175734517	non-synonymous	A81V
C689A	1.0661425960502053	non-synonymous	T230K
A484G	0.9973021398824676	non-synonymous	T162A
T755G	1.0459992316805529	non-synonymous	I252S
G247A	1.1590578167115642	non-synonymous	V83M
C861T	0.9229610769405984	synonymous	unchanged
G676T	0.9746496690933362	non-synonymous	A226S
C761G	1.0698064317128924	non-synonymous	P254R
C501T	1.0193362918970053	synonymous	unchanged
C508A	3559.478218105267	non-synonymous	P170T
C477G	1.0078983611871377	synonymous	unchanged
A520T	0.8103401381366864	non-synonymous	T174S
T708A	1.0532614642733888	non-synonymous	D236E
C635A	1.016582271135724	non-synonymous	T212K
G781T	1.0270009911512648	non-synonymous	V261F
C165G	1.032605164006808	synonymous	unchanged
A739G	1.0030136484522885	non-synonymous	N247D
C726G	1.096149983100342	non-synonymous	D242E
G436A	0.9769850203378952	non-synonymous	G146S
A754G	0.979713557960875	non-synonymous	I252V
C569T	1.1172056408366176	non-synonymous	A190V
C455T	0.9187153253481611	non-synonymous	T152M
C380T	0.9965615492449521	non-synonymous	A127V
A223C	0.9122409823094766	non-synonymous	S75R
C642A	1.1986732783459584	synonymous	unchanged
C514G	0.9087046691278557	non-synonymous	L172V
T641A	0.8807979252783982	non-synonymous	L214H
G169T	1.0558235368437858	non-synonymous	D57Y
T694G	0.9169698669295238	non-synonymous	W232G
G382A	1.1536342045772132	non-synonymous	A128T
A253C	1.020676384992961	non-synonymous	K85Q
G218A	0.862848880881197	non-synonymous	S73N
C735A	0.9682589935212159	synonymous	unchanged
G624T	1.0458177972895624	synonymous	unchanged
G854T	1.0695830784206093	non-synonymous	R285I
A298T	0.9060234966777313	non-synonymous	I100F
T641C	1.0806173358834128	non-synonymous	L214P
G715A	0.8653589054201465	non-synonymous	G239S
A447C	0.8418257039934457	synonymous	unchanged
G772A	1.0908106858798516	non-synonymous	A258T
G703C	0.9228173741738271	non-synonymous	G235R
G722A	1.0348167966158768	non-synonymous	G241D
G753C	0.9946802629055507	synonymous	unchanged
G715T	1.1011574352908173	non-synonymous	G239C
T747C	0.8879062299121012	synonymous	unchanged
T182C	1.1354035755541851	non-synonymous	V61A
C147T	0.9441860621310135	synonymous	unchanged
C441T	0.9640911295284853	synonymous	unchanged
A283T	1.1843817690094638	non-synonymous	N95Y
G432A	0.9615129378566973	synonymous	unchanged
C354A	0.9855465043454879	synonymous	unchanged
C100T	0.9173960077729709	non-sense	unchanged
C300A	0.9979477643623492	synonymous	unchanged
A301G	0.9640316724495636	non-synonymous	K101E
A227C	0.8324006072542264	non-synonymous	K76T
G693T	1.0618336711929588	synonymous	unchanged
C305T	0.9760486877571065	non-synonymous	P102L
T318G	0.9768713162339351	synonymous	unchanged
G146C	1.059710003850573	non-synonymous	G49A
A201T	1.0694024733979868	non-synonymous	E67D
T671G	0.9699449154061525	non-synonymous	I224S
G334A	0.9671719471762975	non-synonymous	A112T
G603A	1.098767764219306	synonymous	unchanged
G558T	1.1404184164033127	synonymous	unchanged
G381A	1.0169266807137485	synonymous	unchanged
G457T	1.1278933895463104	non-synonymous	A153S
G659T	0.977436566258989	non-synonymous	G220V
C669T	0.9963085506287437	synonymous	unchanged
T365A	1.0145371804858734	non-synonymous	L122Q
G716A	0.9050135453410783	non-synonymous	G239D
C222G	0.8228180368032	synonymous	unchanged
C653G	0.9826029655794107	non-synonymous	T218R
G813T	1.3473319255449123	non-synonymous	Q271H
C673T	1.0235321374317767	non-synonymous	R225W
G759A	0.9181531944308303	non-sense	unchanged
C525G	1.0311793499007498	synonymous	unchanged
A846G	21.47324701905347	synonymous	unchanged
G229T	1.1286523126005577	non-synonymous	V77F
C531G	1.0193307193172332	synonymous	unchanged
C640G	1.0925633060607924	non-synonymous	L214V
T672C	0.9607059550479242	synonymous	unchanged
G702A	0.9922031012601619	synonymous	unchanged
T492C	1.100606871195544	synonymous	unchanged
G835A	0.8567609549479975	non-synonymous	V279M
C503G	0.911707300474306	non-synonymous	T168S
G123A	1.0163531120883549	synonymous	unchanged
A743G	1.0388999886692172	non-synonymous	D248G
G591T	1.030322988200909	synonymous	unchanged
C354T	0.9076439943294144	synonymous	unchanged
A670C	1.0531730675691096	non-synonymous	I224L
G751A	1.1155727731866145	non-synonymous	V251M
A232T	0.9643804428347263	non-synonymous	M78L
G121T	0.9796523892455594	non-sense	unchanged
G706A	0.9708951622993276	non-synonymous	D236N
C602T	0.9036710385485913	non-synonymous	A201V
G753T	1.0648096670067355	synonymous	unchanged
A447T	0.9849156569680377	synonymous	unchanged
G194T	1.0965218073841847	non-synonymous	G65V
G610A	1.0054023064500912	non-synonymous	E204K
C208G	0.8911484363995298	non-synonymous	P70A
T783A	1.050376836179699	synonymous	unchanged
G377A	1.2241477630687652	non-synonymous	S126N
G758C	1.10323916831469	non-synonymous	W253S
G639A	0.849173531684626	non-sense	unchanged
G789C	0.9426490150531258	synonymous	unchanged
A809G	1.0124231730151354	non-synonymous	Q270R
G696C	0.9788334201044877	non-synonymous	W232C
C575T	0.9877088014983562	non-synonymous	T192M
C838T	0.9370729410904176	synonymous	unchanged
A736G	0.9455353426216603	non-synonymous	T246A
A265T	1.145632436595214	non-synonymous	T89S
G237A	0.9364090797719975	synonymous	unchanged
G467A	1.1160961093763575	non-synonymous	R156H
G742C	0.9009787479599769	non-synonymous	D248H
A283C	1.1346600237692774	non-synonymous	N95H
C336T	1.0701376545649697	synonymous	unchanged
C468G	1.1065862259208303	synonymous	unchanged
C556A	1.2890390428733984	non-synonymous	P186T
C842G	1.445059096159872	non-synonymous	A281G
C396A	0.8665077887510553	non-sense	unchanged
C450G	0.7336453872811659	synonymous	unchanged
C274G	0.9497400977906076	non-synonymous	Q92E
G451A	1.2097257605756193	non-synonymous	V151M
T651A	0.9228055225681603	non-synonymous	N217K
T527C	1.01732160369655	non-synonymous	I176T
C221A	1.0147117022008671	non-synonymous	T74N
G758T	0.9986446815350769	non-synonymous	W253L
G423T	0.9610735118453883	non-synonymous	L141F
G581T	1.0276547190365874	non-synonymous	R194L
G108A	0.9278800512184441	synonymous	unchanged
A350C	1.1671367877558416	non-synonymous	N117T
C216A	1.0727125805849358	non-sense	unchanged
A745T	0.9952779078284083	non-synonymous	I249F
C192A	0.8997967573537754	synonymous	unchanged
A197G	1.1649906394122747	non-synonymous	D66G
C354G	0.9221736905785196	synonymous	unchanged
A517G	1.295333563011949	non-synonymous	N173D
G183T	1.666728355570804	synonymous	unchanged
A667G	1.0540041169019307	non-synonymous	S223G
C590A	1.4616689708283763	non-synonymous	T197K
G213T	1.190714719558974	non-synonymous	M71I
G444T	1.074713592701643	synonymous	unchanged
T793C	1.1197154819350257	non-synonymous	Y265H
A823G	1.0953305081816844	non-synonymous	S275G
C266G	1.040619502191661	non-synonymous	T89R
T480G	1.024522584638362	non-synonymous	D160E
T682G	1.0352209071229335	non-synonymous	L228V
C204A	1.02456583683333	synonymous	unchanged
A431G	0.948027991468716	non-synonymous	Q144R
C792A	0.9904259684605727	synonymous	unchanged
C368T	1.136103146457176	non-synonymous	A123V
C729A	0.975341611049082	non-sense	unchanged
C208T	1.0768659565903704	non-synonymous	P70S
T694A	0.9321748540991489	non-synonymous	W232R
C470A	0.9939641530446334	non-synonymous	A157E
T282C	0.8830916698754774	synonymous	unchanged
T187C	1.1595491510976224	non-synonymous	Y63H
C738G	0.9094679532658622	synonymous	unchanged
A644T	0.8001682507293774	non-synonymous	K215I
T452C	1.0266440651295181	non-synonymous	V151A
A220T	1.0078107667599412	non-synonymous	T74S
C202A	1.1647674611288623	non-synonymous	R68S
T155G	1.2280895817218738	non-synonymous	L52R
C665T	1.1253897467496117	non-synonymous	A222V
T314C	1.0467001712140145	non-synonymous	L105P
A210T	1.865511752531325	synonymous	unchanged
G445A	0.963372730773248	non-synonymous	G149R
T752A	1.0026810579000789	non-synonymous	V251E
C356A	1.0903178929542032	non-synonymous	T119K
G444A	0.9479230611778111	synonymous	unchanged
G471T	0.8898279303431073	synonymous	unchanged
A511T	0.9031619350999199	non-synonymous	T171S
T785C	0.9718513938374514	non-synonymous	L262P
C190T	0.9927237792335948	non-synonymous	R64C
A810G	1.059710003850573	synonymous	unchanged
C534A	0.9782897134724027	synonymous	unchanged
G303A	1.0277187584513103	synonymous	unchanged
G273A	0.9644146975710559	synonymous	unchanged
T285A	1.0566472581747042	non-synonymous	N95K
G196T	1.0187499541477263	non-synonymous	D66Y
A645C	0.9399614857969845	non-synonymous	K215N
T637G	1.2143543074994871	non-synonymous	W213G
A718T	0.9524093410737567	non-synonymous	S240C
C738T	0.937579260401424	synonymous	unchanged
A718G	0.8529770230686639	non-synonymous	S240G
A506G	4.068553883754392	non-synonymous	E169G
G700C	1.0450933141422891	non-synonymous	V234L
G654A	0.9212977169292358	synonymous	unchanged
C239A	1.003833204138035	non-synonymous	A80D
C159A	1.0010183728680795	synonymous	unchanged
A479C	0.7626098978235006	non-synonymous	D160A
A764C	0.9474166018396929	non-synonymous	Q255P
C176G	0.979899208581492	non-synonymous	T59R
C240A	1.0094733042047048	synonymous	unchanged
G533T	1.4331316242550605	non-synonymous	G178V
T312C	0.9389835477156975	synonymous	unchanged
G243C	1.0123245971743278	synonymous	unchanged
C455G	1.1091337460927828	non-synonymous	T152R
C242A	0.8196947956983703	non-synonymous	A81E
C204T	1.0793863169194164	synonymous	unchanged
T195G	1.0298342657652333	synonymous	unchanged
T699G	0.9052353927911112	synonymous	unchanged
A124C	0.9255109203935133	non-synonymous	K42Q
C313T	0.9723211408234754	synonymous	unchanged
T605C	0.8186191674989645	non-synonymous	L202P
G622T	1.0561697699847024	non-synonymous	A208S
A794C	0.9382848992426948	non-synonymous	Y265S
T600C	1.2236240444678057	synonymous	unchanged
C256A	0.9794380193870472	non-synonymous	Q86K
A272G	0.9541584137572771	non-synonymous	K91R
G633T	1.0036925743766594	synonymous	unchanged
G542T	1.0708109144469125	non-synonymous	R181I
G262A	1.2621966796705055	non-synonymous	E88K
G260T	1.1185827818422713	non-synonymous	S87I
C309T	0.9935929152221142	synonymous	unchanged
G491T	1.0161602776649328	non-synonymous	R164L
G213A	1.1412261579929246	non-synonymous	M71I
T582G	0.7768550780107583	synonymous	unchanged
T783G	1.0003887085041843	synonymous	unchanged
A358T	1.101721160961154	non-synonymous	M120L
C150G	0.6723235673976444	synonymous	unchanged
A707C	0.6767618404653191	non-synonymous	D236A
T705C	1.0852150582141307	synonymous	unchanged
G676A	1.5161377086741517	non-synonymous	A226T
T744C	1.0698669687437095	synonymous	unchanged
A210C	1.0362705509132495	synonymous	unchanged
G690T	1.0429649001898953	synonymous	unchanged
C590T	0.874126272211767	non-synonymous	T197M
A361G	0.9650358688496801	non-synonymous	T121A
G267T	1.0650351797493196	synonymous	unchanged
T755C	1.1048546004271667	non-synonymous	I252T
G696T	1.094610632719903	non-synonymous	W232C
C321T	0.9001605831284113	synonymous	unchanged
G141T	1.0714752219742112	synonymous	unchanged
C450A	0.954125289007624	synonymous	unchanged
T782A	0.8225090165089575	non-synonymous	V261D
T755A	1.0617680564710454	non-synonymous	I252N
A104C	0.8892349162746112	non-synonymous	Q35P
C468T	0.8394902388646764	synonymous	unchanged
G432T	1.0025162103278187	non-synonymous	Q144H
G668A	1.1644265868352923	non-synonymous	S223N
C848T	1.0987642229143728	non-synonymous	A283V
C336A	0.8644348036105025	synonymous	unchanged
G475T	0.9065791341842073	non-synonymous	G159C
G544T	153.35517627151862	non-synonymous	D182Y
A740C	1.1693351766627011	non-synonymous	N247T
G292A	1.5965829528212272	non-synonymous	V98I
T155A	1.1892007524507675	non-synonymous	L52H
C493T	1.0154351081401947	synonymous	unchanged
G849T	0.9959311610262329	synonymous	unchanged
C324G	1.188233185095608	non-sense	unchanged
A210G	0.9846627358732093	synonymous	unchanged
A223T	1.1494132730932316	non-synonymous	S75C
A518C	1.0464369642138849	non-synonymous	N173T
C501G	0.9359407852541257	synonymous	unchanged
G721A	1.0908779451402955	non-synonymous	G241S
T119C	1.109129442291935	non-synonymous	L40P
C178A	0.8283093082206712	non-synonymous	Q60K
G674A	1.067277974945642	non-synonymous	R225Q
G486T	0.9291296242291753	synonymous	unchanged
G246T	1.0630848764743008	synonymous	unchanged
G579A	1.0347336737934887	synonymous	unchanged
C364A	1.205439929641683	non-synonymous	L122M
G181A	1.068709664180514	non-synonymous	V61M
G832T	1.045449113238691	non-synonymous	D278Y
C348A	1.0533833769619128	synonymous	unchanged
C305A	1.0033248080275377	non-synonymous	P102H
T207G	0.9716434444646392	non-synonymous	F69L
C802A	0.9698129818549502	non-synonymous	Q268K
A764T	0.933263905246975	non-synonymous	Q255L
C313A	1.2217891297903003	non-synonymous	L105M
C524A	0.5936929539644776	non-synonymous	A175D
A325C	1.4725339252535266	non-synonymous	N109H
G439T	0.9220214650672038	non-synonymous	G147C
C692A	0.9855873210293569	non-sense	unchanged
A833C	1.3313275932213635	non-synonymous	D278A
A790T	1.0535726872259557	non-synonymous	T264S
T741G	0.9488116156850764	non-synonymous	N247K
G241C	0.9586091076135199	non-synonymous	A81P
C524T	0.8025289210447322	non-synonymous	A175V
A254G	1.059710003850573	non-synonymous	K85R
G255C	0.993478128609912	non-synonymous	K85N
G786A	0.933483243179878	synonymous	unchanged
C734A	0.9861317523587873	non-synonymous	T245N
T519C	1.0166959446536863	synonymous	unchanged
T365G	1.0962517281212822	non-synonymous	L122R
G379A	0.519041634539056	non-synonymous	A127T
A728G	0.9458857670133376	non-synonymous	Y243C
A617G	1.0134461381126822	non-synonymous	Q206R
C373G	0.8957706601105883	non-synonymous	L125V
G446T	1.0461587250289544	non-synonymous	G149V
C816A	1.1685716815531564	non-synonymous	N272K
G310A	1.161756152369517	non-synonymous	D104N
G117A	0.6927432887362402	synonymous	unchanged
A707G	1.0284437409794946	non-synonymous	D236G
T327G	0.9413381417183281	non-synonymous	N109K
A217T	0.8031372867433132	non-synonymous	S73C
A275G	0.8448152507477478	non-synonymous	Q92R
G120T	0.8652514341204173	synonymous	unchanged
A626T	1.1648141657866726	non-synonymous	Q209L
T248G	0.8648208077401227	non-synonymous	V83G
G702C	0.8299595984514342	synonymous	unchanged
G570T	0.9453360166508414	synonymous	unchanged
A565C	0.9554762329800247	non-synonymous	M189L
C268A	1.0702021821065193	non-synonymous	Q90K
A709T	0.8406638019373259	non-sense	unchanged
C726T	0.901880854340913	synonymous	unchanged
G99A	0.7227659005654055	synonymous	unchanged
C653T	1.029214751941204	non-synonymous	T218M
A853G	1.07462314132198	non-synonymous	R285G
A424T	0.7245880368209046	non-synonymous	I142F
G581C	1.0021713408638466	non-synonymous	R194P
T248A	0.7947825028879296	non-synonymous	V83E
C503T	0.8723453861332561	non-synonymous	T168I
G827A	1.071307646259622	non-synonymous	R276H
G437A	1.0561983469425795	non-synonymous	G146D
G813A	1.059710003850573	synonymous	unchanged
T230G	0.9811554679659568	non-synonymous	V77G
T504A	1.0134046240261567	synonymous	unchanged
G595T	1.0745311227855459	non-synonymous	G199C
T261G	1.0404120386181397	non-synonymous	S87R
T189A	0.9712800308890339	non-sense	unchanged
C221T	1.188129059660709	non-synonymous	T74I
A733G	1.1512607754105222	non-synonymous	T245A
T374C	0.9373382263815896	non-synonymous	L125P
G191T	0.9766558090640258	non-synonymous	R64L
C164G	1.0874041930365217	non-synonymous	T55S
G854C	1.4241162107082797	non-synonymous	R285T
A710G	1.004314149698767	non-synonymous	K237R
G115T	0.958569590377655	non-synonymous	A39S
T578C	0.8649979211866871	non-synonymous	L193S
G115A	0.9079356810484448	non-synonymous	A39T
A355T	0.8103664735327911	non-synonymous	T119S
A803G	0.9416391839003708	non-synonymous	Q268R
T438A	0.9496644297298503	synonymous	unchanged
T528G	0.8830916698754774	non-synonymous	I176M
C723A	1.0371100073831288	synonymous	unchanged
C474T	0.9335205434540239	synonymous	unchanged
G787T	1.1715180414950088	non-synonymous	V263L
G496T	1.1681180851326696	non-synonymous	D166Y
A211T	0.8384090186858258	non-synonymous	M71L
G654T	0.9252999020279449	synonymous	unchanged
C503A	0.9301092021144987	non-synonymous	T168N
G636C	0.7364942441376102	synonymous	unchanged
T187G	0.9437174834401296	non-synonymous	Y63D
C378A	0.8493679204930212	non-synonymous	S126R
G786T	1.0376029983866646	synonymous	unchanged
G366A	0.7321992556950737	synonymous	unchanged
G659A	0.8316333206910042	non-synonymous	G220D
C635T	1.2258307764172505	non-synonymous	T212M
C150A	1.0606322928008345	synonymous	unchanged
T459A	0.8790569849188791	synonymous	unchanged
A101G	1.0923164655075135	non-synonymous	Q34R
C428A	0.9657349033865048	non-synonymous	A143D
C640A	1.039295275229984	non-synonymous	L214I
A406G	0.7849703732226465	non-synonymous	T136A
T746G	1.0093596617493246	non-synonymous	I249S
G437C	1.0364115462541372	non-synonymous	G146A
G160A	1.0935480958738388	non-synonymous	D54N
C538T	0.9758568040045986	non-synonymous	P180S
A342T	0.9475310414696797	non-synonymous	K114N
C150T	1.1548121836833165	synonymous	unchanged
C309G	0.8967196277439261	synonymous	unchanged
T186G	1.1717208021850376	synonymous	unchanged
C673G	0.9359539328904253	non-synonymous	R225G
G112T	0.9716866270474509	non-synonymous	A38S
C811T	0.8915774962996491	non-sense	unchanged
G448C	1.025265392247507	non-synonymous	G150R
G711A	0.9108161124191748	synonymous	unchanged
G456A	1.0884966932590774	synonymous	unchanged
C619T	0.9984587031266825	non-synonymous	R207W
A697T	1.0066447919663726	non-synonymous	T233S
G476C	1.043504985256009	non-synonymous	G159A
A649C	1.1638188940052219	non-synonymous	N217H
G96A	1.088838158406675	synonymous	unchanged
G235A	1.110613104472216	non-synonymous	A79T
A357G	1.0004511082262053	synonymous	unchanged
G770C	1.0428115648466612	non-synonymous	R257P
A733C	0.9184153366704965	non-synonymous	T245P
C657A	1.1633225598659702	synonymous	unchanged
C373A	1.1635445847611428	non-synonymous	L125M
G837A	0.9520104927942412	synonymous	unchanged
T322C	1.0697785074501034	non-synonymous	Y108H
C164T	1.0908779451402955	non-synonymous	T55I
A340G	0.9912171406067034	non-synonymous	K114E
A106C	1.163033027253936	non-synonymous	K36Q
A482G	0.9368241234586238	non-synonymous	E161G
G346T	0.931304273450743	non-synonymous	V116F
A269C	1.1690750932159346	non-synonymous	Q90P
A553G	1.0812148291823769	non-synonymous	T185A
G646A	0.9842962605081568	non-synonymous	G216S
T212A	0.9152040942345857	non-synonymous	M71K
G456C	0.963372730773248	synonymous	unchanged
C493G	0.976524576927149	non-synonymous	L165V
C329G	1.3081151445381265	non-synonymous	P110R
C714T	1.0299383484652493	synonymous	unchanged
G255T	1.1820294715536357	non-synonymous	K85N
A320C	1.0536807678492557	non-synonymous	N107T
T510C	0.9915004017447299	synonymous	unchanged
G603T	0.9300786458459777	synonymous	unchanged
A652T	1.0169678757397709	non-synonymous	T218S
G199T	0.8748075078691407	non-sense	unchanged
G444C	1.030503227873412	synonymous	unchanged
G469C	0.8303835806787211	non-synonymous	A157P
G145A	0.8919005643380757	non-synonymous	G49S
G310C	1.3104422918456746	non-synonymous	D104H
G832A	0.9815916670171265	non-synonymous	D278N
C386A	1.0894988326938477	non-synonymous	A129E
C378G	0.824701173271657	non-synonymous	S126R
A127T	0.941477895982947	non-synonymous	S43C
A663T	1.1142072425128424	synonymous	unchanged
G366T	0.9720517643838178	synonymous	unchanged
G654C	1.189052746692126	synonymous	unchanged
G478A	1.1197783682732565	non-synonymous	D160N
G500A	0.8822267416973428	non-synonymous	R167H
C294G	1.0288929211870008	synonymous	unchanged
G471A	1.0118108620393058	synonymous	unchanged
T252G	1.2156522846240705	synonymous	unchanged
G780A	1.0097104784267457	synonymous	unchanged
A482C	0.9158220810184031	non-synonymous	E161A
C466G	1.0016664199150955	non-synonymous	R156G
T637A	1.090529310450254	non-synonymous	W213R
A710C	0.8336216955201169	non-synonymous	K237T
A302C	1.0173565343930098	non-synonymous	K101T
A710T	0.82915509878442	non-synonymous	K237M
G166A	0.949205484732465	non-synonymous	A56T
T149C	1.2971553989042282	non-synonymous	V50A
A253G	0.9726806798628447	non-synonymous	K85E
G288T	1.083213697282167	non-synonymous	Q96H
A520C	1.0616520502840192	non-synonymous	T174P
C665G	0.9843939561953576	non-synonymous	A222G
G608C	1.0831290094605304	non-synonymous	G203A
T322G	1.1538769754067564	non-synonymous	Y108D
C429A	0.8364564918034015	synonymous	unchanged
T701A	1.0294015249346096	non-synonymous	V234E
G102A	0.9995371960609505	synonymous	unchanged
C669A	0.8668224791998053	non-synonymous	S223R
C530A	0.9243273249745947	non-synonymous	P177H
A104T	0.9362899632414701	non-synonymous	Q35L
A506T	0.8712149489357205	non-synonymous	E169V
A650C	1.0116012785513864	non-synonymous	N217T
G141A	0.8659108980880168	synonymous	unchanged
C159T	1.1369653411326641	synonymous	unchanged
C391A	0.8967280452595954	non-synonymous	Q131K
A572G	0.962254804772931	non-synonymous	Q191R
A655C	0.9770375922026557	non-synonymous	T219P
C165A	1.0446072484512772	synonymous	unchanged
G382T	1.1370279011272242	non-synonymous	A128S
C466T	0.9794188889689702	non-synonymous	R156C
C720T	0.9813957728564924	synonymous	unchanged
T683A	0.9282337360671952	non-sense	unchanged
G695A	1.0218016785095767	non-sense	unchanged
G674C	1.0368251249661842	non-synonymous	R225P
T747A	0.973598868837825	synonymous	unchanged
A257C	0.8794945551305671	non-synonymous	Q86P
A135T	0.9144859838274726	synonymous	unchanged
G564A	0.8800981387911537	synonymous	unchanged
A269T	1.0013007910399114	non-synonymous	Q90L
A543T	0.9193714146504486	non-synonymous	R181S
G244C	0.9217860468417837	non-synonymous	A82P
G297T	0.8604482937248241	non-synonymous	E99D
C408A	0.9930852942371917	synonymous	unchanged
T459C	1.0577329329478666	synonymous	unchanged
T332C	1.0338634183908029	non-synonymous	I111T
G445C	1.0608822494300536	non-synonymous	G149R
G247T	0.8343445991967031	non-synonymous	V83L
A105C	1.1942523581197613	non-synonymous	Q35H
C666A	0.9276071900190641	synonymous	unchanged
G276T	0.7778527662115604	non-synonymous	Q92H
T413C	1.382230439805095	non-synonymous	M138T
C132A	1.0415088778302386	non-synonymous	S44R
A688G	0.9805758152513419	non-synonymous	T230A
G807C	1.0940835087223082	synonymous	unchanged
G439A	1.0423131229495446	non-synonymous	G147S
C345A	1.5047882054678132	non-synonymous	H115Q
C698T	0.8606277032939912	non-synonymous	T233I
A325G	0.8477680030804583	non-synonymous	N109D
A326G	0.77513857997086	non-synonymous	N109S
C343A	0.9971373482364679	non-synonymous	H115N
T671C	0.9600415664206434	non-synonymous	I224T
C546A	1.07224493676057	non-synonymous	D182E
G337T	0.9010224652028983	non-sense	unchanged
T462C	1.0534566084579002	synonymous	unchanged
T306A	0.9664022047693903	synonymous	unchanged
T460C	1.2475810294639709	non-synonymous	F154L
A821T	0.8815923631354511	non-synonymous	E274V
C328A	1.1415770431149692	non-synonymous	P110T
C826A	0.9065877642438384	non-synonymous	R276S
C557A	1.02016187817676	non-synonymous	P186Q
T768A	0.9382386350101991	synonymous	unchanged
G194A	1.1216382958614564	non-synonymous	G65D
G562T	1.0601957751106466	non-synonymous	A188S
A728C	1.0232064233421503	non-synonymous	Y243S
T462G	1.124692221067825	non-synonymous	F154L
G353T	1.0559610297803468	non-synonymous	G118V
A211G	1.0159461688832927	non-synonymous	M71V
G385T	1.055459830038338	non-synonymous	A129S
G700A	0.9587426931970191	non-synonymous	V234M
T682A	0.7694002273465986	non-synonymous	L228I
T494A	1.100385197185966	non-synonymous	L165Q
G486A	1.000127915280661	synonymous	unchanged
G849A	0.9952724900703754	synonymous	unchanged
G639C	0.9024627129566168	non-synonymous	W213C
G337A	0.9945227954118152	non-synonymous	E113K
T460G	0.9222159843636315	non-synonymous	F154V
G213C	1.0853122413385594	non-synonymous	M71I
T727G	1.0932492127368965	non-synonymous	Y243D
A298G	0.7770165466700958	non-synonymous	I100V
C113G	1.070414145303609	non-synonymous	A38G
G787A	1.3461181129993764	non-synonymous	V263M
G523T	0.9797938568659739	non-synonymous	A175S
A226T	0.9542412356948287	non-sense	unchanged
C209G	1.008380869345959	non-synonymous	P70R
C657G	1.0784659331222646	synonymous	unchanged
T198G	1.0251603992354554	non-synonymous	D66E
C417A	0.9139506352912004	non-synonymous	N139K
C294T	1.0166553566004162	synonymous	unchanged
C845T	1.0041775253193963	non-synonymous	S282L
G276A	1.1231949349568284	synonymous	unchanged
G533A	0.9569874931210641	non-synonymous	G178D
T872C	1.0092476227148313	non-synonymous	L291P
A617C	0.7530934037516762	non-synonymous	Q206P
G160T	1.0723255991345082	non-synonymous	D54Y
C328T	0.8918351517554327	non-synonymous	P110S
A302T	1.0921074497276613	non-synonymous	K101M
G352C	1.1685623909530487	non-synonymous	G118R
G748C	1.022161224186576	non-synonymous	A250P
G141C	1.281348697466379	synonymous	unchanged
G463C	0.9613813769429864	non-synonymous	A155P
T225C	0.8942443775317692	synonymous	unchanged
T452G	1.4563928929924985	non-synonymous	V151G
C335A	0.966392257242836	non-synonymous	A112D
C673A	0.9393935841994161	synonymous	unchanged
C678A	1.1447870761785999	synonymous	unchanged
G260A	1.2293619534229383	non-synonymous	S87N
G449C	0.8579069028413101	non-synonymous	G150A
G841A	0.9688018820424774	non-synonymous	A281T
T672A	1.0414056698400682	synonymous	unchanged
G496A	1.7164316963776884	non-synonymous	D166N
T752C	1.0518671348625626	non-synonymous	V251A
A547G	1.0207061331241047	non-synonymous	T183A
G627A	1.1726299222936667	synonymous	unchanged
G177A	0.8376384221612984	synonymous	unchanged
C653A	1.0157220414265868	non-synonymous	T218K
G491C	0.8338355607987575	non-synonymous	R164P
C154T	1.0623169165291722	non-synonymous	L52F
T322A	1.145025639753797	non-synonymous	Y108N
C443G	1.273086468246881	non-synonymous	P148R
C464A	1.0758068646685564	non-synonymous	A155D
G153T	1.1039784465075593	synonymous	unchanged
C190A	1.0317644553732002	non-synonymous	R64S
C362T	1.1832115999191966	non-synonymous	T121M
G439C	1.0196161153670666	non-synonymous	G147R
C384G	1.2089429631759478	synonymous	unchanged
C559A	0.9560939145851834	synonymous	unchanged
G850A	0.9790798948619422	non-synonymous	A284T
C828T	0.9050794763634018	synonymous	unchanged
A526T	1.171484689855096	non-synonymous	I176F
A179G	0.89975377685426	non-synonymous	Q60R
T694C	0.8942303283514338	non-synonymous	W232R
T231G	0.9655135590638553	synonymous	unchanged
A188G	0.7409581821118781	non-synonymous	Y63C
G804A	0.9112660800808764	synonymous	unchanged
A349C	0.9838666427570457	non-synonymous	N117H
G235T	0.8634674105449113	non-synonymous	A79S
A392G	0.8652375614643091	non-synonymous	Q131R
T473A	1.1546660973855705	non-synonymous	I158N
G822A	0.9351914734079539	synonymous	unchanged
G516A	0.8804054594728143	synonymous	unchanged
C825T	0.9648594170861697	synonymous	unchanged
C557T	1.0952310095662345	non-synonymous	P186L
G558C	1.0484364931713115	synonymous	unchanged
C554A	0.8283447469451918	non-synonymous	T185K
G481C	0.952868666730549	non-synonymous	E161Q
C154A	1807.6551977930615	non-synonymous	L52I
G258T	1.018379660486666	non-synonymous	Q86H
A223G	1.2336699245203047	non-synonymous	S75G
T251C	0.9214869598700633	non-synonymous	L84P
C531T	1.0010663028160405	synonymous	unchanged
G469T	0.9904144169713618	non-synonymous	A157S
A725C	0.8493582909443541	non-synonymous	D242A
A311C	0.963372730773248	non-synonymous	D104A
G491A	0.9388267682547151	non-synonymous	R164H
A211C	1.2591024504276738	non-synonymous	M71L
G483A	1.139849600323854	synonymous	unchanged
G440A	1.144632065579998	non-synonymous	G147D
G400C	0.8764518828839324	non-synonymous	D134H
G561A	0.8646169487483754	synonymous	unchanged
C118A	0.7569357170361234	non-synonymous	L40M
G786C	1.0223633957853544	synonymous	unchanged
C552A	1.0228046803333888	synonymous	unchanged
C147G	1.1485296284507653	synonymous	unchanged
T187A	1.1282083691184805	non-synonymous	Y63N
A179T	1.2438483359350798	non-synonymous	Q60L
T333A	0.9753083221279608	synonymous	unchanged
G246C	0.7569357170361234	synonymous	unchanged
A617T	1.1117355095919217	non-synonymous	Q206L
T651G	0.8921374232160714	non-synonymous	N217K
A226G	0.8750452765280926	non-synonymous	K76E
G715C	0.9304001521902351	non-synonymous	G239R
A168T	1.0275975794914647	synonymous	unchanged
G180A	1.059710003850573	synonymous	unchanged
T768C	0.8887202313406348	synonymous	unchanged
C590G	0.991412685515089	non-synonymous	T197R
T205C	0.6815562265428995	non-synonymous	F69L
G400T	1.063274050948725	non-synonymous	D134Y
G128A	0.9303557310800804	non-synonymous	S43N
G315T	0.932633979545911	synonymous	unchanged
C328G	1.176357187110244	non-synonymous	P110A
A323T	0.9610934577509139	non-synonymous	Y108F
G387T	0.9528727555059646	synonymous	unchanged
G445T	1.035934458892387	non-sense	unchanged
G679A	1.0806853309491642	non-synonymous	G227S
A634G	1.0912212044056009	non-synonymous	T212A
T746C	1.0845412513563755	non-synonymous	I249T
A645T	0.9968862868555721	non-synonymous	K215N
A507G	1.1896425998640985	synonymous	unchanged
G690C	1.1434304654485237	synonymous	unchanged
G730A	1.0205264661806015	non-synonymous	G244S
G363T	1.0336186590587975	synonymous	unchanged
C726A	1.065400570697026	non-synonymous	D242E
C537T	0.8974638670343911	synonymous	unchanged
A688C	0.6829242247037025	non-synonymous	T230P
G576A	0.8541568183068182	synonymous	unchanged
G120C	1.2653253777320272	synonymous	unchanged
A263T	0.9271216402455623	non-synonymous	E88V
A663C	0.8906295501830158	synonymous	unchanged
G346C	0.9261693123084276	non-synonymous	V116L
C848A	0.9729872290843583	non-synonymous	A283E
G535T	0.8126242530942424	non-synonymous	D179Y
G495C	0.9863919793330939	synonymous	unchanged
G680T	1.080412519188313	non-synonymous	G227V
C156T	1.1130029634252632	synonymous	unchanged
T233A	0.9432271347946117	non-synonymous	M78K
G704C	0.9796523892455594	non-synonymous	G235A
C559T	1.0564922609239011	non-synonymous	R187W
A846T	1.0077933754198531	synonymous	unchanged
T701G	0.9832360860469234	non-synonymous	V234G
T487A	1.1162890372451921	non-synonymous	F163I
G194C	0.9440960968082759	non-synonymous	G65A
G377T	1.0561299024862127	non-synonymous	S126I
C266A	1.0098512397140627	non-synonymous	T89K
C656A	1.1038645873443467	non-synonymous	T219N
C514T	1.0116972528670518	synonymous	unchanged
A272C	1.0372161594292164	non-synonymous	K91T
G449T	0.9268203249111119	non-synonymous	G150V
G716C	0.7794262570941866	non-synonymous	G239A
C142T	1.0535578412737916	synonymous	unchanged
A447G	0.9322615846792346	synonymous	unchanged
G594T	0.8768338297804865	synonymous	unchanged
C430A	1.1437398719973144	non-synonymous	Q144K
C335T	1.2227423121352765	non-synonymous	A112V
A275T	0.9926043571687424	non-synonymous	Q92L
G451C	1.3453998481488463	non-synonymous	V151L
T834C	1.0903429940251153	synonymous	unchanged
C280G	1.0834395148383877	non-synonymous	L94V
T110G	0.9559883879076513	non-synonymous	L37R
T691A	1.138737115118349	non-synonymous	S231T
T110C	0.9317365499957367	non-synonymous	L37P
C665A	0.9391355655158068	non-synonymous	A222D
G136A	0.9566826423651005	non-synonymous	G46R
A536G	1.1645164877478822	non-synonymous	D179G
G117C	0.8563313162428873	synonymous	unchanged
C435G	0.9431419034270098	synonymous	unchanged
T519A	1.5583970644861367	non-synonymous	N173K
G570C	0.9697611441072882	synonymous	unchanged
T233G	0.43789669580602186	non-synonymous	M78R
G193C	0.8570362781404791	non-synonymous	G65R
G134T	1.339863223259345	non-synonymous	G45V
C239G	1.0044207862583692	non-synonymous	A80G
A743C	0.9814012991514423	non-synonymous	D248A
T119A	1.1628497179658004	non-synonymous	L40Q
G243T	0.8593914266932884	synonymous	unchanged
A670G	1.0159571065607311	non-synonymous	I224V
C802T	0.8344754734154337	non-sense	unchanged
C800T	0.9913416165053747	non-synonymous	T267I
A650T	1.2107251886744874	non-synonymous	N217I
A526G	0.9968156811136407	non-synonymous	I176V
G608T	0.959061266538062	non-synonymous	G203V
C549T	1.2394269050883893	synonymous	unchanged
C139A	0.8268437928133451	synonymous	unchanged
C305G	0.7121058112435512	non-synonymous	P102R
A301T	0.9225450346674089	non-sense	unchanged
C290G	0.9842371131140264	non-synonymous	P97R
G193A	1.2084412324611795	non-synonymous	G65S
G234T	1.1167788805667598	non-synonymous	M78I
T487C	0.7780349704726705	non-synonymous	F163L
A271C	0.8532729901134483	non-synonymous	K91Q
A497T	0.8221887960909617	non-synonymous	D166V
G121C	0.7635465093246486	non-synonymous	E41Q
A270G	0.8934202274178806	synonymous	unchanged
A197C	0.9750541404901848	non-synonymous	D66A
C615A	0.7971269940468911	synonymous	unchanged
C499G	0.8641623982938036	non-synonymous	R167G
A301C	0.7682501522683525	non-synonymous	K101Q
G111C	1.2175391533602327	synonymous	unchanged
A126T	0.8214806231399789	non-synonymous	K42N
G486C	0.7121707015124817	synonymous	unchanged
G235C	0.9468891669387248	non-synonymous	A79P
A287C	0.658738651042248	non-synonymous	Q96P
G288C	1.0344240818498	non-synonymous	Q96H
A232C	1.0684085513482755	non-synonymous	M78L
C717A	0.8990752295112326	synonymous	unchanged
C563A	1.0526038177392532	non-synonymous	A188E
G481A	0.9300168349225633	non-synonymous	E161K
G123C	0.7215924150733473	non-synonymous	E41D
C116T	0.9916444665046888	non-synonymous	A39V
G647A	0.9549375080302498	non-synonymous	G216D
G478T	0.940680149623681	non-synonymous	D160Y
A565G	0.9359482515760533	non-synonymous	M189V
G140A	1.219135402659951	non-synonymous	R47Q
C534T	1.1178095933883467	synonymous	unchanged
C380G	1.0476592859674105	non-synonymous	A127G
C304G	1.0801840812067798	non-synonymous	P102A
C250A	1.0954808056683136	non-synonymous	L84I
A479G	0.8286831783665617	non-synonymous	D160G
G258C	0.9382848992426948	non-synonymous	Q86H
G471C	1.0071870636428284	synonymous	unchanged
T306G	0.9224196389792436	synonymous	unchanged
C274A	1.0549472622602332	non-synonymous	Q92K
A284T	1.0841413584062056	non-synonymous	N95I
T843A	1.1303120796996822	synonymous	unchanged
T461A	0.9894325515882312	non-synonymous	F154Y
A339C	1.186576694452402	non-synonymous	E113D
C604T	0.9719512947160197	synonymous	unchanged
G532T	1.019733731326798	non-synonymous	G178C
C245T	1.0322898058818366	non-synonymous	A82V
G398A	0.692424150243272	non-synonymous	S133N
C351T	1.0234048593971004	synonymous	unchanged
G375A	0.8142267231420686	synonymous	unchanged
C662A	0.9613402988517855	non-synonymous	A221E
G446A	1.1390357047146273	non-synonymous	G149E
C806A	0.9248378215423182	non-synonymous	P269Q
A253T	0.9678465979440216	non-sense	unchanged
T158A	1.0501630668789461	non-synonymous	I53N
T231A	0.8617422009334329	synonymous	unchanged
G409T	1.3157473202171543	non-synonymous	A137S
C441G	0.8794872140800672	synonymous	unchanged
C109A	1.0163761375221108	non-synonymous	L37M
G832C	1.173097548004167	non-synonymous	D278H
G246A	1.3220753432952022	synonymous	unchanged
A650G	1.1326064850705384	non-synonymous	N217S
C552T	1.059710003850573	synonymous	unchanged
C289T	1.2061739881226032	non-synonymous	P97S
T701C	1.1354035755541851	non-synonymous	V234A
C615T	1.11331401182745	synonymous	unchanged
G196C	1.0401581587610789	non-synonymous	D66H
G137A	0.8188274355182268	non-synonymous	G46E
G627C	1.1919028673165952	non-synonymous	Q209H
C402T	0.7478160096019533	synonymous	unchanged
C116A	1.019177858470479	non-synonymous	A39E
A319C	1.174022744790722	non-synonymous	N107H
A263G	1.0457664511683284	non-synonymous	E88G
C609G	0.7701920343222202	synonymous	unchanged
A644G	0.8612144744284111	non-synonymous	K215R
G393T	1.121765094166147	non-synonymous	Q131H
T682C	1.0672307575108846	synonymous	unchanged
G585T	0.9069590123045443	non-synonymous	Q195H
C586T	1.2196357513829001	non-synonymous	L196F
G273C	0.66966153236677	non-synonymous	K91N
T426C	1.0639027239449372	synonymous	unchanged
C184G	0.9402437403684624	non-synonymous	L62V
T705A	0.8421366938812523	synonymous	unchanged
T230C	0.984462016086349	non-synonymous	V77A
A790C	1.1051386272637878	non-synonymous	T264P
G99T	0.7530934037516762	synonymous	unchanged
C828A	1.046569224351983	synonymous	unchanged
C280A	1.2682699514169091	non-synonymous	L94I
A232G	0.9859910470609677	non-synonymous	M78V
G315C	1.1821466178412765	synonymous	unchanged
G496C	1.0101096381083357	non-synonymous	D166H
T488A	0.988650732455345	non-synonymous	F163Y
C266T	1.0843323989355729	non-synonymous	T89M
T498G	1.227616222696852	non-synonymous	D166E
A395G	1.2749270465751925	non-synonymous	Y132C
C713A	0.8822814940315549	non-synonymous	T238N
A257T	1.2351925286039636	non-synonymous	Q86L
G247C	0.8999353802000778	non-synonymous	V83L
C100A	1.0067245036580443	non-synonymous	Q34K
A454G	1.1054528817146263	non-synonymous	T152A
A179C	1.2955702241433336	non-synonymous	Q60P
A344T	1.0947004285060165	non-synonymous	H115L
A228C	1.0372642848986673	non-synonymous	K76N
C351A	0.9859417037163964	non-synonymous	N117K
A355G	1.2021920211750197	non-synonymous	T119A
T195C	0.8892671360983828	synonymous	unchanged
T291A	1.1247799163677132	synonymous	unchanged
C129A	0.974933203542527	non-synonymous	S43R
A823T	0.8888635108550557	non-synonymous	S275C
A104G	0.9671680271518688	non-synonymous	Q35R
C524G	1.1197966535534405	non-synonymous	A175G
C290T	1.0646388875894128	non-synonymous	P97L
C289A	1.024864607205583	non-synonymous	P97T
G630C	0.9247469373224338	non-synonymous	L210F
G824T	1.3588028052321273	non-synonymous	S275I
G446C	0.9549346382679598	non-synonymous	G149A
G97T	1.7921566241590572	non-synonymous	V33L
A271T	0.9578440493914792	non-sense	unchanged
T566C	0.947226819084311	non-synonymous	M189T
G295A	0.9511234140768043	non-synonymous	E99K
G711C	0.993478128609912	non-synonymous	K237N
T494G	1.1736677891911216	non-synonymous	L165R
G131C	1.0126921538503768	non-synonymous	S44T
C512A	1.0844985419523405	non-synonymous	T171K
C139T	1.2387150720685751	non-synonymous	R47W
T438C	1.0249020110233644	synonymous	unchanged
T672G	1.1442394010448793	non-synonymous	I224M
C493A	1.1718710227304139	non-synonymous	L165M
T281C	1.2333425922578187	non-synonymous	L94P
A853T	0.6055485736288988	non-sense	unchanged
G817A	1.0136216429775096	non-synonymous	A273T
G234C	1.0673840065117686	non-synonymous	M78I
A127G	1.2704970073412862	non-synonymous	S43G
C396T	0.6461646364942517	synonymous	unchanged
G215C	1.081094286439486	non-synonymous	C72S
A799G	1.033200260328974	non-synonymous	T267A
G279C	1.2607482360923215	synonymous	unchanged
A272T	1.0733397145110304	non-synonymous	K91M
A484T	0.9686211294275817	non-synonymous	T162S
C221G	1.0261046681373311	non-synonymous	T74S
C204G	1.0562860619964514	synonymous	unchanged
T205G	0.9204282662121244	non-synonymous	F69V
A264G	1.080364021916626	synonymous	unchanged
A127C	0.820420648142379	non-synonymous	S43R
C256G	1.107240320027357	non-synonymous	Q86E
T198C	0.7215281211248703	synonymous	unchanged
G367A	0.9882164910021842	non-synonymous	A123T
G854A	1.1026821769217896	non-synonymous	R285K
T314G	0.7517393619992622	non-synonymous	L105R
T515G	8.813254865357264	non-synonymous	L172R
A812T	1.352349586503869	non-synonymous	Q271L
T797C	1.08409117074278	non-synonymous	F266S
G633C	1.2420933279554192	synonymous	unchanged
C521G	0.8708749866953819	non-synonymous	T174S
G102C	1.838272455659157	non-synonymous	Q34H
G218C	0.9682402982550498	non-synonymous	S73T
G276C	1.0700993176138138	non-synonymous	Q92H
C811A	1.034873050635325	non-synonymous	Q271K
C386T	1.179796425758093	non-synonymous	A129V
C209T	0.9991403553647316	non-synonymous	P70L
A124T	1.1126955040431015	non-sense	unchanged
T347G	1.2631218312150791	non-synonymous	V116G
G585A	3.4944657494643354	synonymous	unchanged
A188T	1.0262522502378042	non-synonymous	Y63F
T632A	0.8574610409345005	non-synonymous	V211E
G375T	1.0013007910399114	synonymous	unchanged
G822T	0.9566826423651005	non-synonymous	E274D
G140T	0.8505401338872017	non-synonymous	R47L
A349T	1.0630100948914298	non-synonymous	N117Y
C290A	1.0399023402271976	non-synonymous	P97H
C378T	0.9638086460360413	synonymous	unchanged
G330A	0.8190805872957461	synonymous	unchanged
C380A	0.9834204197713414	non-synonymous	A127E
C648A	1.0962517281212822	synonymous	unchanged
T251A	0.823859911530171	non-synonymous	L84H
G820A	0.8073234496790607	non-synonymous	E274K
G476A	1.0812476419403676	non-synonymous	G159D
G238C	0.8797592484797209	non-synonymous	A80P
A790G	0.9605297252439847	non-synonymous	T264A
A200T	1.2938505781996883	non-synonymous	E67V
C485T	1.059710003850573	non-synonymous	T162M
G117T	0.9229423769998221	synonymous	unchanged
G533C	2.3340168143264184	non-synonymous	G178A
G448T	1.1486573137902263	non-synonymous	G150C
A611G	0.8830916698754774	non-synonymous	E204G
G724C	0.9916552329610866	non-synonymous	D242H
C485A	1.0288734508566	non-synonymous	T162K
T671A	0.9115784979359768	non-synonymous	I224N
C321G	0.8601184214395909	non-synonymous	N107K
G505C	0.8877641125732312	non-synonymous	E169Q
A667C	0.6258129943999446	non-synonymous	S223R
C616T	0.5282043632900052	non-sense	unchanged
A655T	1.110799017914954	non-synonymous	T219S
A130G	0.7614058098532659	non-synonymous	S44G
T434C	1.2350003804273593	non-synonymous	L145P
A536C	1.1239348525687893	non-synonymous	D179A
C164A	0.923185470952478	non-synonymous	T55N
C329T	1.3456634969531083	non-synonymous	P110L
C345T	0.9358660724576773	synonymous	unchanged
A283G	0.9111525266752589	non-synonymous	N95D
C411A	0.8609165467028288	synonymous	unchanged
G292C	1.0890300434828022	non-synonymous	V98L
A350G	1.2097146162677772	non-synonymous	N117S
A319T	1.0843954282331154	non-synonymous	N107Y
G279T	0.9098520235080676	synonymous	unchanged
G249T	1.1380619449855505	synonymous	unchanged
C208A	1.017146341557697	non-synonymous	P70T
A319G	1.1664718325967127	non-synonymous	N107D
A821G	1.129535856817471	non-synonymous	E274G
T205A	0.8649304016004034	non-synonymous	F69I
T212C	1.0744737655141259	non-synonymous	M71T
C176A	0.9758138160106342	non-synonymous	T59K
G249C	1.0355472350331332	synonymous	unchanged
C364T	1.0031815213010682	synonymous	unchanged
G229C	1.0641266123584159	non-synonymous	V77L
A271G	0.7819219445887722	non-synonymous	K91E
T318C	0.8494957911302146	synonymous	unchanged
G631T	1.2282768715823809	non-synonymous	V211L
T519G	0.9319057822806546	non-synonymous	N173K
G382C	0.7917373591987039	non-synonymous	A128P
G633A	0.8861368135647032	synonymous	unchanged
G131T	1.1575873043838407	non-synonymous	S44I
C614T	1.0403545699902883	non-synonymous	T205I
G664C	1.1902539898321651	non-synonymous	A222P
C384T	0.8594263077772629	synonymous	unchanged
T219A	0.8764518828839324	non-synonymous	S73R
G238T	0.9587852415790897	non-synonymous	A80S
G560A	1.0457664511683284	non-synonymous	R187Q
C845A	0.8749899114362528	non-sense	unchanged
C250G	1.0584347812225938	non-synonymous	L84V
C184T	0.9838470952975117	non-synonymous	L62F
G363C	0.8865278242329695	synonymous	unchanged
G303C	0.8865684087332549	non-synonymous	K101N
C184A	1.0977075737097568	non-synonymous	L62I
G414T	1.3246375048132162	non-synonymous	M138I
G390A	1.3293182027100825	synonymous	unchanged
A859G	0.8795039498005336	non-synonymous	I287V
A424G	0.9023537365002781	non-synonymous	I142V
G262T	0.8817053407233966	non-sense	unchanged
T281G	1.0427352440634927	non-synonymous	L94R
T629C	0.8786540232931885	non-synonymous	L210S
T480A	0.8870875597844161	non-synonymous	D160E
G393A	1.2064773518017087	synonymous	unchanged
C289G	0.9433358603328728	non-synonymous	P97A
C362G	1.172961454643764	non-synonymous	T121R
G148A	1.504320194740561	non-synonymous	V50I
A338T	1.0324213342235196	non-synonymous	E113V
G169A	0.9973741212711273	non-synonymous	D57N
G453A	0.825894985207386	synonymous	unchanged
A397T	0.7468432408089751	non-synonymous	S133C
T434A	1.5387203338739377	non-synonymous	L145H
C192G	1.0120825879471762	synonymous	unchanged
A125T	0.8877151864716841	non-synonymous	K42I
T488C	0.940065325996476	non-synonymous	F163S
A197T	1.0338634183908029	non-synonymous	D66V
A173G	0.9660572885421225	non-synonymous	N58S
C242G	1.1942523581197613	non-synonymous	A81G
G215T	2.1804426343273726	non-synonymous	C72F
T207C	0.7733018947017695	synonymous	unchanged
C551A	1.1148249449491843	non-synonymous	T184N
T299G	1.287955235449158	non-synonymous	I100S
G377C	0.903299717241049	non-synonymous	S126T
G238A	1.4934137119901896	non-synonymous	A80T
G620C	0.7110608250945403	non-synonymous	R207P
A856T	1.0430216573332411	non-synonymous	I286F
C286T	0.7580521413975336	non-sense	unchanged
G500C	1.2578490591923817	non-synonymous	R167P
C159G	1.105350273195416	non-synonymous	I53M
G346A	1.1915953100066485	non-synonymous	V116I
T461G	1.1016787168743578	non-synonymous	F154C
G647C	1.1839680352755293	non-synonymous	G216A
T285C	1.1208471194573366	synonymous	unchanged
C132T	0.970449415867077	synonymous	unchanged
C575A	0.8971922795318626	non-synonymous	T192K
C477T	0.9190204530181628	synonymous	unchanged
A652G	1.3517940823606398	non-synonymous	T218A
G606A	1.0172001469625842	synonymous	unchanged
A372T	0.9753549786684377	non-synonymous	E124D
C450T	1.046556560737479	synonymous	unchanged
G121A	0.7448889947490763	non-synonymous	E41K
A105T	1.0180620124328648	non-synonymous	Q35H
G267C	1.4702782775937269	synonymous	unchanged
G385A	1.3354069154214536	non-synonymous	A129T
G409A	0.9765954937446456	non-synonymous	A137T
C619G	1.3139261503268558	non-synonymous	R207G
G137T	0.9375872896521797	non-synonymous	G46V
G199A	0.9083228604433482	non-synonymous	E67K
C399A	1.192624530342283	non-synonymous	S133R
C429T	0.866813482412335	synonymous	unchanged
A754C	1.0635082475919728	non-synonymous	I252L
G144T	0.9123885499187397	synonymous	unchanged
G151A	1.085405313308488	non-synonymous	A51T
A338G	0.9046304910919525	non-synonymous	E113G
G387A	1.1130163291490647	synonymous	unchanged
A803T	1.047387794503473	non-synonymous	Q268L
A502G	0.7055510469501203	non-synonymous	T168A
A175G	0.9612204235105732	non-synonymous	T59A
C842A	0.8209021156588944	non-synonymous	A281D
T480C	0.7364779949540661	synonymous	unchanged
G224T	0.9222159843636315	non-synonymous	S75I
G467C	0.7752723380883552	non-synonymous	R156P
T487G	1.1313629934347753	non-synonymous	F163V
C362A	0.9916750830044494	non-synonymous	T121K
C245G	0.6875980941015167	non-synonymous	A82G
G363A	1.0196222898891203	synonymous	unchanged
G108C	0.7651335767874172	non-synonymous	K36N
T186C	1.0120597077512197	synonymous	unchanged
C142A	1.0916919656615014	non-synonymous	L48M
T460A	1.107686222400399	non-synonymous	F154I
A259G	1.1180426646129897	non-synonymous	S87G
C831T	1.1683600463801962	synonymous	unchanged
G111A	0.681242145332511	synonymous	unchanged
A257G	0.941909220120467	non-synonymous	Q86R
A172C	0.8659442588099342	non-synonymous	N58H
C831A	1.0649046607321933	synonymous	unchanged
C616A	0.9394950463117567	non-synonymous	Q206K
C539T	1.2458129217982061	non-synonymous	P180L
A341G	1.1577178654783715	non-synonymous	K114R
T798A	0.9529766221677813	non-synonymous	F266L
A270C	0.8327600202970823	non-synonymous	Q90H
A541G	1.231554869339855	non-synonymous	R181G
G255A	1.1437398719973144	synonymous	unchanged
A511C	0.6480241030740913	non-synonymous	T171P
T422C	0.9695219184164815	non-synonymous	L141S
A107C	0.8319218721817581	non-synonymous	K36T
A536T	1.1083701570886095	non-synonymous	D179V
C477A	1.0837943221199042	synonymous	unchanged
C571A	0.9710118096956791	non-synonymous	Q191K
C604A	0.7797007010071347	non-synonymous	L202M
G601C	1.0714845594489126	non-synonymous	A201P
A125G	0.7424719772201466	non-synonymous	K42R
G307A	0.7518212865156091	non-synonymous	A103T
C167A	0.9559239725456198	non-synonymous	A56E
C118T	0.9603621909895816	synonymous	unchanged
G153A	0.940065325996476	synonymous	unchanged
G427T	0.820991063769812	non-synonymous	A143S
C156G	1.2648151658861677	synonymous	unchanged
G370T	1.031883920598479	non-sense	unchanged
G334C	0.8601271110843894	non-synonymous	A112P
A161G	1.0338634183908029	non-synonymous	D54G
C336G	1.0908779451402955	synonymous	unchanged
T206A	0.8646791731499262	non-synonymous	F69Y
G258A	0.6373480274505241	synonymous	unchanged
T793A	1.1703988912390744	non-synonymous	Y265N
C549A	0.8575687892432382	synonymous	unchanged
A106T	0.9851575412681205	non-sense	unchanged
C428T	0.9169006924587653	non-synonymous	A143V
A574G	0.9744010005863836	non-synonymous	T192A
A331T	0.9123778732131846	non-synonymous	I111F
C142G	0.8582158481888442	non-synonymous	L48V
G367T	1.0571078921161332	non-synonymous	A123S
G366C	1.134194413066907	synonymous	unchanged
G830A	0.9975265317419818	non-synonymous	R277H
C464G	0.934589456239706	non-synonymous	A155G
T281A	1.0489515266541205	non-synonymous	L94H
C805A	1.2367968214701646	non-synonymous	P269T
T214C	0.8151615414235176	non-synonymous	C72R
G102T	0.9163789390282115	non-synonymous	Q34H
C563T	0.9919282407337656	non-synonymous	A188V
G568T	1.0680168011931865	non-synonymous	A190S
C818A	1.0302736148547236	non-synonymous	A273E
G166T	1.3927617193464672	non-synonymous	A56S
T473G	1.1207581798070505	non-synonymous	I158S
C202T	1.0578860623637387	non-synonymous	R68C
G542A	0.599240775986931	non-synonymous	R181K
G862T	1.4175945226948452	non-synonymous	A288S
A302G	0.9551588341649498	non-synonymous	K101R
A815G	1.001601807391234	non-synonymous	N272S
A217C	0.9184153366704965	non-synonymous	S73R
C178T	0.9098520235080676	non-sense	unchanged
T637C	0.9226785378354125	non-synonymous	W213R
C147A	0.9190204530181628	synonymous	unchanged
C442T	0.947226819084311	non-synonymous	P148S
T843C	0.7497948140452166	synonymous	unchanged
C202G	0.963372730773248	non-synonymous	R68G
T282G	1.20421591346656	synonymous	unchanged
T206C	1.0560047241168296	non-synonymous	F69S
C512G	1.1213409572247581	non-synonymous	T171R
C268G	0.6722041069201395	non-synonymous	Q90E
G453C	1.1260176881815511	synonymous	unchanged
A376C	0.8443109817379094	non-synonymous	S126R
A163G	1.0252733419824596	non-synonymous	T55A
C474G	1.075676012590916	non-synonymous	I158M
G440C	1.1109037238433541	non-synonymous	G147A
G316C	0.6319371582595159	non-synonymous	V106L
A106G	0.8945603928608732	non-synonymous	K36E
A124G	1.4265326974911556	non-synonymous	K42E
A397G	0.8184752062260523	non-synonymous	S133G
A794T	0.8028106089777067	non-synonymous	Y265F
C548A	0.9602175799082702	non-synonymous	T183N
T185A	1.059710003850573	non-synonymous	L62H
C442G	0.8980593252970956	non-synonymous	P148A
T230A	0.7064733359003819	non-synonymous	V77D
A101C	1.0483559680950312	non-synonymous	Q34P
A217G	1.1986796789750906	non-synonymous	S73G
G128C	1.1165930458067665	non-synonymous	S43T
G288A	1.1130090277128797	synonymous	unchanged
C619A	0.762946323576908	synonymous	unchanged
G457C	0.9211559659907996	non-synonymous	A153P
C383G	0.8944717171676873	non-synonymous	A128G
C806T	0.7430893319683896	non-synonymous	P269L
G136C	1.404434944862205	non-synonymous	G46R
A819T	1.3246375048132162	synonymous	unchanged
A227T	1.066704789354537	non-synonymous	K76I
A175T	1.1045315750104159	non-synonymous	T59S
G199C	1.035806770681011	non-synonymous	E67Q
T214G	1.059710003850573	non-synonymous	C72G
T206G	1.0434295428975613	non-synonymous	F69C
T785A	0.6868490765698158	non-synonymous	L262Q
A376T	1.1712584253085279	non-synonymous	S126C
C838A	0.9680043304404271	non-synonymous	L280M
T462A	0.805627488307453	non-synonymous	F154L
G180C	1.1499600316510337	non-synonymous	Q60H
G865A	1.0313626104635627	non-synonymous	E289K
G558A	0.467519119345841	synonymous	unchanged
A497C	1.00474935535265	non-synonymous	D166A
C152T	1.041974271568555	non-synonymous	A51V
G151T	1.2436438901204947	non-synonymous	A51S
C399T	0.8935424588680866	synonymous	unchanged
T171G	0.8218872967157907	non-synonymous	D57E
A323C	0.9276104983293282	non-synonymous	Y108S
C116G	0.9233987585419929	non-synonymous	A39G
T488G	1.033169860641435	non-synonymous	F163C
C277G	1.2566686476677262	non-synonymous	L93V
G869T	0.9067807163678925	non-synonymous	G290V
G463T	1.0913002749680696	non-synonymous	A155S
T110A	1.1996717024723467	non-synonymous	L37Q
A543G	1.555744473738075	synonymous	unchanged
T291C	0.7939723270440072	synonymous	unchanged
C408T	1.0081963231078366	synonymous	unchanged
T788C	0.8611638857476438	non-synonymous	V263A
T788A	0.9827955680872248	non-synonymous	V263E
G873T	1.4026902476993706	synonymous	unchanged
A342G	1.2620403056528355	synonymous	unchanged
T461C	1.6890574297181622	non-synonymous	F154S
T683G	0.709254726986604	non-sense	unchanged
G114C	0.7350589622084898	synonymous	unchanged
T327A	0.8546048418149781	non-synonymous	N109K
G862A	1.3286453542977512	non-synonymous	A288T
C571T	0.8980593252970956	non-sense	unchanged
T198A	0.7445042910264061	non-synonymous	D66E
G661C	1.2814675003681884	non-synonymous	A221P
T314A	1.1085618834607056	non-synonymous	L105Q
C407T	1.2824515970166168	non-synonymous	T136I
T162C	0.990171258947397	synonymous	unchanged
C851A	1.0958757784125155	non-synonymous	A284E
A130T	1.1460646419913136	non-synonymous	S44C
T798C	1.3306860778945548	synonymous	unchanged
T158C	0.9195830611926459	non-synonymous	I53T
G804C	0.8898328276607864	non-synonymous	Q268H
T593C	1.0518213437722808	non-synonymous	L198P
A431C	0.8702932398772821	non-synonymous	Q144P
G229A	0.8012441492528721	non-synonymous	V77I
T219C	0.961691452010991	synonymous	unchanged
G453T	0.935038238691682	synonymous	unchanged
C829A	1.3514520292021477	non-synonymous	R277S
G112A	1.0942657648457002	non-synonymous	A38T
T492A	1.101250807706106	synonymous	unchanged
T119G	1.0849411944184437	non-synonymous	L40R
G449A	1.2716520046206874	non-synonymous	G150D
G224C	0.9775538799014116	non-synonymous	S75T
G218T	0.73345083798727	non-synonymous	S73I
G367C	1.0619339492941207	non-synonymous	A123P
A228T	0.8044003329558804	non-synonymous	K76N
G555A	1.2385553391270032	synonymous	unchanged
G817C	0.7944077822359314	non-synonymous	A273P
G573C	0.8861686443349739	non-synonymous	Q191H
G865T	1.0669323149053165	non-sense	unchanged
T333C	0.8406353395930025	synonymous	unchanged
G862C	0.8437181559319847	non-synonymous	A288P
C842T	1.3750841917616388	non-synonymous	A281V
T438G	0.9135431067677353	synonymous	unchanged
A296T	1.0959050324450894	non-synonymous	E99V
G381C	0.9468199347118521	synonymous	unchanged
G841C	0.816127372633735	non-synonymous	A281P
T394C	0.8931841461026256	non-synonymous	Y132H
G594A	1.4243787068873568	synonymous	unchanged
C89A	1.1300225159544024	non-synonymous	T30K
T425A	1.1462169429404157	non-synonymous	I142N
G870T	0.9046304910919525	synonymous	unchanged
C871T	0.6623187524066081	synonymous	unchanged
T796G	0.7052027004041582	non-synonymous	F266V
C410T	0.6412257985083084	non-synonymous	A137V
G868T	0.9912253437377808	non-synonymous	G290W
T797A	0.7112147676849482	non-synonymous	F266Y
A331C	0.9148575572810701	non-synonymous	I111L
C83T	1.0611439822049038	non-synonymous	A28V
T473C	1.2610103078761714	non-synonymous	I158T
T795G	0.9844300582218437	non-sense	unchanged
T93A	0.9428927027051287	non-synonymous	S31R
C864T	1.059710003850573	synonymous	unchanged
C465G	1.4913538955791814	synonymous	unchanged
A401G	1.1336630488670811	non-synonymous	D134G
A611C	1.2730282513789348	non-synonymous	E204A
G138T	1.2983778923636138	synonymous	unchanged
A867G	1.0535987927854225	synonymous	unchanged
A859T	1.3502865799160066	non-synonymous	I287F
G82A	1.2654027607217937	non-synonymous	A28T
G82C	1.0056673940308167	non-synonymous	A28P
C83A	1.088475139958702	non-synonymous	A28E
C83G	1.180709833994315	non-synonymous	A28G
G84A	1.374627816779606	synonymous	unchanged
G84C	1.2831255377679385	synonymous	unchanged
C85A	1.3736737956017526	non-synonymous	Q29K
C85T	1.3687642119034027	non-sense	unchanged
C85G	1.3700835238529572	non-synonymous	Q29E
A86T	1.360845683206675	non-synonymous	Q29L
A86C	1.239032324338093	non-synonymous	Q29P
A86G	1.27898162434923	non-synonymous	Q29R
G87A	1.2692788338537715	synonymous	unchanged
G87C	1.2827091080159814	non-synonymous	Q29H
A88T	1.1371677660121224	non-synonymous	T30S
A88C	1.4113274776447833	non-synonymous	T30P
A88G	1.192259043947237	non-synonymous	T30A
C89T	1.4380971225588175	non-synonymous	T30M
C89G	1.1738820983473721	non-synonymous	T30R
G90A	1.313551666905335	synonymous	unchanged
G90T	1.3383821222431846	synonymous	unchanged
G90C	1.4462451467718604	synonymous	unchanged
A91T	1.1898668695847403	non-synonymous	S31C
A91C	1.2569947959301369	non-synonymous	S31R
A91G	1.211862255724363	non-synonymous	S31G
G92A	1.4245737453452938	non-synonymous	S31N
G92C	1.2884774460306105	non-synonymous	S31T
T93C	0.7025701682987223	synonymous	unchanged
T93G	1.302653608703397	non-synonymous	S31R
G94A	1.3445577416721606	non-synonymous	A32T
G94T	1.4472433234769093	non-synonymous	A32S
G94C	1.0816205018575789	non-synonymous	A32P
C95T	1.4116608928180296	non-synonymous	A32V
C95G	1.193476830775019	non-synonymous	A32G
G96C	0.9446571514206947	synonymous	unchanged
G97A	1.2173476852432787	non-synonymous	V33M
G97C	1.5224729763112939	non-synonymous	V33L
T98A	1.1326643241939982	non-synonymous	V33E
T98C	1.4204327225153486	non-synonymous	V33A
T98G	1.175586066676702	non-synonymous	V33G
G99C	1.0860827653042011	synonymous	unchanged
C100G	0.8386509064281266	non-synonymous	Q34E
A101T	1.3281389256023153	non-synonymous	Q34L
C103T	0.9503909744839345	non-sense	unchanged
C103G	1.1253557563014933	non-synonymous	Q35E
G108T	1.3119941218744704	non-synonymous	K36N
C109T	1.212525298438677	synonymous	unchanged
G112C	1.1695322251124116	non-synonymous	A38P
A122C	1.4109193239853586	non-synonymous	E41A
A122G	1.0302736148547236	non-synonymous	E41G
A125C	1.2671428680548102	non-synonymous	K42T
A126C	1.0510773060379452	non-synonymous	K42N
C129T	1.086548721795344	synonymous	unchanged
C129G	1.2631290172058036	non-synonymous	S43R
A130C	1.4863529548555003	non-synonymous	S44R
G133A	1.349844486994838	non-synonymous	G45R
G134A	1.3489371300004112	non-synonymous	G45E
A135G	1.3815613499314414	synonymous	unchanged
G137C	1.2670478195284887	non-synonymous	G46A
G138A	1.15621224810068	synonymous	unchanged
G138C	1.3464128939959876	synonymous	unchanged
G140C	1.0791361091126757	non-synonymous	R47P
T143A	0.8476667891354869	non-synonymous	L48Q
T143G	1.135043883614898	non-synonymous	L48R
G144A	1.124409029519608	synonymous	unchanged
G144C	1.1672996812686416	synonymous	unchanged
G145T	1.0314444417331536	non-synonymous	G49C
G145C	0.8427030520937807	non-synonymous	G49R
G146A	1.2214469802396684	non-synonymous	G49D
G148C	1.074488063172138	non-synonymous	V50L
T149A	1.0915962253769924	non-synonymous	V50D
T149G	1.3507981759564665	non-synonymous	V50G
G151C	1.2191934760007248	non-synonymous	A51P
C152G	1.17617012800009	non-synonymous	A51G
C154G	1.3029639363995253	non-synonymous	L52V
A157T	1.2014230661562757	non-synonymous	I53F
A157C	1.348719848141952	non-synonymous	I53L
T158G	1.4194729843725917	non-synonymous	I53S
G160C	1.3468103713545383	non-synonymous	D54H
A161C	1.1865478807593286	non-synonymous	D54A
T162A	1.3478534851179045	non-synonymous	D54E
T162G	1.4262835391776263	non-synonymous	D54E
A163T	1.3899089147763	non-synonymous	T55S
A163C	1.4759725535392958	non-synonymous	T55P
C165T	1.505763111961589	synonymous	unchanged
G166C	1.199483927942966	non-synonymous	A56P
A168C	1.2994771058334924	synonymous	unchanged
A170T	0.9813836122616175	non-synonymous	D57V
A170C	1.2817264985670398	non-synonymous	D57A
T171C	1.1417912187359247	synonymous	unchanged
A173T	1.29281401765204	non-synonymous	N58I
T174A	1.1607558846454016	non-synonymous	N58K
A175C	1.36191468252743	non-synonymous	T59P
G177C	1.225516030028119	synonymous	unchanged
C178G	1.3921636308019951	non-synonymous	Q60E
T182A	1.3712315680580272	non-synonymous	V61E
T182G	1.3447077700376586	non-synonymous	V61G
T185C	1.2890618984370226	non-synonymous	L62P
T186A	1.4197644895963597	synonymous	unchanged
A188C	1.3236492854235016	non-synonymous	Y63S
T189C	1.564867544917394	synonymous	unchanged
T195A	1.0718110968798615	synonymous	unchanged
A200G	1.3265590712934467	non-synonymous	E67G
A201C	1.4416519309272515	non-synonymous	E67D
G215A	1.0547278484235796	non-synonymous	C72Y
C222T	1.1958816443979694	synonymous	unchanged
G224A	1.3526604993291127	non-synonymous	S75N
T225A	1.3526571997529873	non-synonymous	S75R
T233C	1.122554300742807	non-synonymous	M78T
G234A	1.1653965786095084	non-synonymous	M78I
G237C	1.2467176515889091	synonymous	unchanged
G244A	1.2118593771963526	non-synonymous	A82T
G260C	1.129918534126387	non-synonymous	S87T
T278C	1.0519184354927988	non-synonymous	L93P
T282A	1.1087139346644723	synonymous	unchanged
C286G	1.306821419595641	non-synonymous	Q96E
T293A	1.41188110115838	non-synonymous	V98D
A298C	1.3890018245608906	non-synonymous	I100L
T299A	1.0414254351419734	non-synonymous	I100N
T312A	1.3145425205154346	non-synonymous	D104E
G315A	1.4173288941937896	synonymous	unchanged
G316T	1.4552954142695318	non-synonymous	V106F
A323G	1.285781471338695	non-synonymous	Y108C
C324A	0.9894882566074625	non-sense	unchanged
A325T	1.2871856931181398	non-synonymous	N109Y
A326C	1.3416796247581815	non-synonymous	N109T
G330C	1.1999532022684483	synonymous	unchanged
A331G	1.2891416314193058	non-synonymous	I111V
G337C	1.0674160267723718	non-synonymous	E113Q
A338C	1.2600840201731958	non-synonymous	E113A
A340T	0.7334151156592947	non-sense	unchanged
A340C	0.9866463933787907	non-synonymous	K114Q
A341C	1.503828445037444	non-synonymous	K114T
C343T	0.9716462020655668	non-synonymous	H115Y
C343G	1.271647888922366	non-synonymous	H115D
C345G	1.2236897022714153	non-synonymous	H115Q
T347A	1.3249375359581341	non-synonymous	V116D
T347C	1.463939728072732	non-synonymous	V116A
C348T	1.271701545689598	synonymous	unchanged
A350T	1.4194536630524777	non-synonymous	N117I
C351G	1.191524640162254	non-synonymous	N117K
G353C	1.3755232965468414	non-synonymous	G118A
A357T	1.336773099862772	synonymous	unchanged
A358C	1.2564397291190406	non-synonymous	M120L
T359A	1.1125616620386458	non-synonymous	M120K
T359C	1.1100247677597697	non-synonymous	M120T
G360C	1.2301430273911627	non-synonymous	M120I
A361T	1.1348624323601713	non-synonymous	T121S
G370C	1.311962259355118	non-synonymous	E124Q
A371T	1.1468807469543032	non-synonymous	E124V
A372C	1.3944871783703316	non-synonymous	E124D
T374A	1.3068914647156356	non-synonymous	L125Q
T374G	2.5832788350094034	non-synonymous	L125R
G375C	1.1957817164072613	synonymous	unchanged
T389G	0.9355045919279371	non-synonymous	L130W
C391G	1.4977365670733305	non-synonymous	Q131E
A392C	1.361080729954383	non-synonymous	Q131P
G393C	1.3688118321841967	non-synonymous	Q131H
A395T	1.3468924495929138	non-synonymous	Y132F
C396G	1.3473133573523524	non-sense	unchanged
A397C	1.1989756353400738	non-synonymous	S133R
G398C	1.3606906487157093	non-synonymous	S133T
C399G	1.0297807081401247	non-synonymous	S133R
A401T	1.1764474643204135	non-synonymous	D134V
A403C	1.0880510853489023	non-synonymous	N135H
A404T	1.3461734452243568	non-synonymous	N135I
A404G	1.1394137439352172	non-synonymous	N135S
A406T	1.4134122173093329	non-synonymous	T136S
C410A	1.0152533507801187	non-synonymous	A137D
C410G	1.5031347572348552	non-synonymous	A137G
A412T	1.1390817798057673	non-synonymous	M138L
A412C	1.1001481212050153	non-synonymous	M138L
G414A	1.4117655381492957	non-synonymous	M138I
G414C	1.1339193878737222	non-synonymous	M138I
A415T	1.394355268224438	non-synonymous	N139Y
A415C	0.9412621273828351	non-synonymous	N139H
A416T	1.1240500077940168	non-synonymous	N139I
A416C	0.9732610235289472	non-synonymous	N139T
A416G	4.556865393015984	non-synonymous	N139S
C417G	1.0574409604516863	non-synonymous	N139K
A418T	1.24206819843967	non-sense	unchanged
A419T	1.3563031889914972	non-synonymous	K140I
A419C	1.3613866544411195	non-synonymous	K140T
A420T	1.1199061975214057	non-synonymous	K140N
T421G	2.038970818927149	non-synonymous	L141V
T422A	1.3393033565406656	non-sense	unchanged
T422G	1.2147501519556922	non-synonymous	L141W
G423A	1.5533772334799667	synonymous	unchanged
G423C	1.1987035022077928	non-synonymous	L141F
A424C	1.432634206034745	non-synonymous	I142L
T426A	1.1667811564548638	synonymous	unchanged
T426G	1.0782493432384275	non-synonymous	I142M
G427A	1.11601981839577	non-synonymous	A143T
G427C	0.9895569734557288	non-synonymous	A143P
C429G	1.396106112173795	synonymous	unchanged
C430T	1.2598970576516115	non-sense	unchanged
C430G	1.2861208643445636	non-synonymous	Q144E
G432C	1.1801226274729135	non-synonymous	Q144H
T434G	1.5272040622857834	non-synonymous	L145R
T452A	0.9773232036163221	non-synonymous	V151E
G483C	1.3466392879754923	non-synonymous	E161D
T498A	1.466827654464768	non-synonymous	D166E
T504G	1.1725804304553364	synonymous	unchanged
G513C	1.2484254839883462	synonymous	unchanged
T515C	3.6622698388612442	non-synonymous	L172P
A517T	1.1762108922231516	non-synonymous	N173Y
A518G	1.237298768232125	non-synonymous	N173S
C529T	1.2079114467389256	non-synonymous	P177S
C537G	1.0090146611768973	non-synonymous	D179E
C538G	1.3094618513615863	non-synonymous	P180A
C539G	1.2194410850315265	non-synonymous	P180R
G540A	1.2392868475412842	synonymous	unchanged
G540C	1.0440426475362214	synonymous	unchanged
A541T	1.1171976438017053	non-sense	unchanged
A541C	1.2734078297511293	synonymous	unchanged
G542C	1.3526243133240075	non-synonymous	R181T
A543C	1.1229188938128065	non-synonymous	R181S
G544A	90.17676979925594	non-synonymous	D182N
G544C	1.4319098751748673	non-synonymous	D182H
A545T	1.1334014418316494	non-synonymous	D182V
A545C	1.436960697034785	non-synonymous	D182A
A545G	25.538635780468066	non-synonymous	D182G
C546G	1.3484410928064599	non-synonymous	D182E
A547T	1.1517897537861124	non-synonymous	T183S
A547C	1.3052694501479547	non-synonymous	T183P
C548T	1.0319997875686548	non-synonymous	T183I
C548G	1.1081526295815334	non-synonymous	T183S
C549G	1.357066999301094	synonymous	unchanged
A550T	1.2895588319240894	non-synonymous	T184S
A550C	1.2428517272282766	non-synonymous	T184P
C551G	1.259254031048738	non-synonymous	T184S
C552G	1.054765789213634	synonymous	unchanged
A553T	1.3200327394430658	non-synonymous	T185S
A553C	1.0335250967605252	non-synonymous	T185P
C554G	1.022834289588181	non-synonymous	T185R
G555C	1.232062507920677	synonymous	unchanged
[truncated: 166 more rows]
