# Supplementary material for: Prediction of Antibiotic Resistance Evolution by Growth Measurement of All Proximal Mutants of Beta-Lactamase
Source: Mol Biol Evol. 2022 Apr 29;39(5):msac086. doi: 10.1093/molbev/msac086 (PMC9087888; doi:10.1093/molbev/msac086)
Supplement: msac086_Supplementary_Data [file msac086_supplementary_data.zip › Table_S4_All_single_mutation_under_1_x_MIC_cefotaxime_selection.txt]

genotype	relative_growth	mutation_type	AA_mutation
C729T	1.2185455804794296	synonymous	unchanged
T528A	0.9498838885935378	synonymous	unchanged
G762A	1.1129728580963831	synonymous	unchanged
C321A	0.7783988551827095	non-synonymous	N107K
G780C	1.0059942279184426	synonymous	unchanged
C190G	0.7590699987948495	non-synonymous	R64G
A745G	0.9837444480411001	non-synonymous	I249V
G513T	1.1079268208919606	synonymous	unchanged
C669G	0.87354877420225	non-synonymous	S223R
C761T	1.2651755956652577	non-synonymous	P254L
G638T	0.729374623409892	non-synonymous	W213L
G759T	0.7303459533398668	non-synonymous	W253C
C689T	1.2371992257412088	non-synonymous	T230M
C522T	1.2784390337653142	synonymous	unchanged
C816T	1.1422755412193197	synonymous	unchanged
C784T	0.980391355797898	synonymous	unchanged
C609T	1.2598909146067778	synonymous	unchanged
G758A	0.6247192709920234	non-sense	unchanged
G766C	1.0137406614616662	non-synonymous	G256R
C677G	0.8951028175135717	non-synonymous	A226G
G540T	1.1365316722054901	synonymous	unchanged
C723T	0.9202837757280096	synonymous	unchanged
G767C	0.6797087283255036	non-synonymous	G256A
C677A	1.0230774411694035	non-synonymous	A226D
G478C	0.6369745756230029	non-synonymous	D160H
T757G	0.5306576484801959	non-synonymous	W253G
G774T	1.0064108401709415	synonymous	unchanged
G703T	0.7762710224748813	non-synonymous	G235C
G807T	1.1688697862623532	synonymous	unchanged
C602A	0.9986901355686459	non-synonymous	A201E
G292T	0.8346151804857369	non-synonymous	V98F
A736C	0.785159202096463	non-synonymous	T246P
C775G	1.0635164539573412	non-synonymous	P259A
G762T	1.1073229455039917	synonymous	unchanged
A320T	0.873933671609275	non-synonymous	N107I
G241A	0.5843790966389587	non-synonymous	A81T
G730C	0.6045010605714752	non-synonymous	G244R
A725G	1.1695197572119402	non-synonymous	D242G
G702T	0.9929246190295841	synonymous	unchanged
C681T	1.1238539583167124	synonymous	unchanged
A626G	0.7444767409932773	non-synonymous	Q209R
G244T	0.7462997201688975	non-synonymous	A82S
C737A	1.1759190114617237	non-synonymous	T246N
T757A	0.709566388403065	non-synonymous	W253R
A684T	0.9873416644355698	non-synonymous	L228F
C760A	0.9701057961837803	non-synonymous	P254T
G774A	0.9474986950967035	synonymous	unchanged
G840A	0.7562448150381262	synonymous	unchanged
A265C	0.4878863365484844	non-synonymous	T89P
G114T	1.1612218731797315	synonymous	unchanged
A764G	1.0630725059183486	non-synonymous	Q255R
C735G	0.9485269080298814	synonymous	unchanged
T504C	1.0694100419023849	synonymous	unchanged
G659C	1.2771898995687185	non-synonymous	G220A
A107G	1.1433864631858994	non-synonymous	K36R
C240T	0.7017089625273435	synonymous	unchanged
C236A	0.7523596171717973	non-synonymous	A79E
G693A	1.1418753225308178	synonymous	unchanged
A482T	1.0189401104522053	non-synonymous	E161V
C749A	0.6170794143677207	non-synonymous	A250E
G658C	0.4653814246388469	non-synonymous	G220R
G262C	0.7084824919419066	non-synonymous	E88Q
A326T	0.8088676911362116	non-synonymous	N109I
T582A	1.08267078192623	synonymous	unchanged
A227G	0.8594595393467077	non-synonymous	K76R
G451T	0.6309470922279757	non-synonymous	V151L
G193T	0.5893340391953976	non-synonymous	G65C
C720A	0.753939264592742	non-synonymous	S240R
C364G	0.7724525242523497	non-synonymous	L122V
G237T	1.0817305078523178	synonymous	unchanged
C348G	0.9700098417834511	synonymous	unchanged
A812G	0.9554392462759426	non-synonymous	Q271R
C749T	0.8363229966023611	non-synonymous	A250V
C778G	1.0063692035820802	non-synonymous	L260V
T727A	0.7784873095980711	non-synonymous	Y243N
G772C	0.9405746706932798	non-synonymous	A258P
C648T	1.23458922782652	synonymous	unchanged
G505A	0.9017771550095304	non-synonymous	E169K
C660T	1.0516504138191103	synonymous	unchanged
A226C	0.8047456899819629	non-synonymous	K76Q
A550G	1.5271847885281957	non-synonymous	T184A
G731C	0.7130777979745622	non-synonymous	G244A
C443A	0.7789511813882581	non-synonymous	P148Q
C784G	1.1612693559120164	non-synonymous	L262V
C763A	1.0973332781299987	non-synonymous	Q255K
G777C	1.2279719045468382	synonymous	unchanged
G436T	0.6818369254198127	non-synonymous	G146C
A507T	1.072035514427455	non-synonymous	E169D
G770T	0.9587257845861835	non-synonymous	R257L
C686A	0.7729144269415396	non-synonymous	P229Q
G561T	1.0093431576638663	synonymous	unchanged
C308A	0.8793871400306978	non-synonymous	A103D
C530T	0.7391179649351964	non-synonymous	P177L
C737T	0.8096574632094932	non-synonymous	T246I
C538A	1.107136697526977	non-synonymous	P180T
C720G	1.0058412793602312	non-synonymous	S240R
G560T	1.0346659230146684	non-synonymous	R187L
C776G	0.6633358550887885	non-synonymous	P259R
A649G	0.6427017737992307	non-synonymous	N217D
T278A	0.6085274847545228	non-synonymous	L93Q
A652C	0.3855922133844105	non-synonymous	T218P
T782C	0.8849498451611749	non-synonymous	V261A
C490A	0.991464774230587	non-synonymous	R164S
C277T	1.0360164574870883	synonymous	unchanged
G837T	1.037225538171244	synonymous	unchanged
C458A	1.071927448672043	non-synonymous	A153D
A644C	1.418193702824813	non-synonymous	K215T
A712T	0.5599958744325783	non-synonymous	T238S
G765T	0.8825653639202158	non-synonymous	Q255H
C583T	0.7363603924605053	non-sense	unchanged
C773G	1.1588462195840632	non-synonymous	A258G
G568A	0.7661861557218037	non-synonymous	A190T
G483T	1.014548458628799	non-synonymous	E161D
A259T	0.683383723378973	non-synonymous	S87C
C304A	1.1990415528930292	non-synonymous	P102T
G750T	1.165169097479466	synonymous	unchanged
G581A	1.0048766773048274	non-synonymous	R194H
G804T	1.0190946555241631	non-synonymous	Q268H
C756T	1.0428760787673326	synonymous	unchanged
G456T	1.0953726532960235	synonymous	unchanged
G687C	1.9459234881482024	synonymous	unchanged
G767A	1.008469639516784	non-synonymous	G256D
G469A	0.7407394709138672	non-synonymous	A157T
C534G	1.1082861568261153	synonymous	unchanged
C465T	1.1096510492695397	synonymous	unchanged
C499T	0.8020138627188903	non-synonymous	R167C
C300G	1.025856267315353	non-synonymous	I100M
G690A	1.2326136771681235	synonymous	unchanged
C468A	0.9778156315476563	synonymous	unchanged
C778A	1.0047768941064772	non-synonymous	L260M
A220C	0.7707660789829078	non-synonymous	T74P
C760G	0.9581382271976261	non-synonymous	P254A
G630T	0.8073878954375245	non-synonymous	L210F
C623T	0.7965245503209181	non-synonymous	A208V
C773T	0.8000638004573132	non-synonymous	A258V
A161T	0.6022583142385078	non-synonymous	D54V
G535C	0.5237748718954764	non-synonymous	D179H
C818T	1.3037087820706552	non-synonymous	A273V
G780T	0.9362995037947938	synonymous	unchanged
A341T	0.9681623411700512	non-synonymous	K114I
C648G	1.0537549021340147	synonymous	unchanged
G381T	1.8543362053642944	synonymous	unchanged
A584C	0.7040440739079038	non-synonymous	Q195P
G646C	0.7281373841016785	non-synonymous	G216R
G817T	0.891727020942894	non-synonymous	A273S
C466A	0.8504440345996912	non-synonymous	R156S
C734T	0.6110143807164582	non-synonymous	T245I
A584G	1.0720316324256065	non-synonymous	Q195R
T587C	0.9058761420777555	non-synonymous	L196P
G360T	0.8028096011731416	non-synonymous	M120I
A855G	0.6977918688390016	synonymous	unchanged
G820T	0.8171335665002674	non-sense	unchanged
T768G	0.9669243524881755	synonymous	unchanged
C485G	1.1428246383909588	non-synonymous	T162R
A572T	0.9843486954188377	non-synonymous	Q191L
C470T	0.9145529107715197	non-synonymous	A157V
G481T	0.7499186320245576	non-sense	unchanged
A371C	0.925372132242728	non-synonymous	E124A
C368A	0.916714957976676	non-synonymous	A123E
G827T	0.7191577987104789	non-synonymous	R276L
A454T	0.8101331351914888	non-synonymous	T152S
T699A	0.9241539193679619	synonymous	unchanged
C458T	0.9012306234004337	non-synonymous	A153V
T312G	0.7483269365704087	non-synonymous	D104E
C383T	0.6272733367831945	non-synonymous	A128V
G753A	0.8205392438075801	synonymous	unchanged
C723G	1.0707354024558835	synonymous	unchanged
A740G	1.01017768362689	non-synonymous	N247S
C501A	1.0503354728769299	synonymous	unchanged
G704A	0.6834741711686251	non-synonymous	G235D
C773A	0.9674726605369541	non-synonymous	A258E
C738A	0.9667953358143465	synonymous	unchanged
G781C	1.076673869515313	non-synonymous	V261L
G742T	0.7780743189828998	non-synonymous	D248Y
G830T	0.7006720741992294	non-synonymous	R277L
A670T	0.6061690825127839	non-synonymous	I224F
A697G	1.3483262436538022	non-synonymous	T233A
C677T	0.7439262411473727	non-synonymous	A226V
G601T	1.1043314456633022	non-synonymous	A201S
T332G	0.6375256930002222	non-synonymous	I111S
T214A	0.5075920620390826	non-synonymous	C72S
T285G	0.55649442488751	non-synonymous	N95K
C760T	0.8147644512503935	non-synonymous	P254S
G624A	0.7182699018564647	synonymous	unchanged
C435A	0.8930328883416777	synonymous	unchanged
C734G	0.9437968852367208	non-synonymous	T245S
C732A	1.1212827570690167	synonymous	unchanged
G700T	1.0003752161191837	non-synonymous	V234L
C514A	1.1639471596624658	non-synonymous	L172M
A502C	1.0730599264855618	non-synonymous	T168P
C580A	0.7036408925427433	non-synonymous	R194S
C537A	0.5953201567429228	non-synonymous	D179E
G196A	0.8028944706229308	non-synonymous	D66N
A643G	0.8933530801629112	non-synonymous	K215E
C689G	0.8795912064520963	non-synonymous	T230R
C539A	0.8367801120829361	non-synonymous	P180Q
C756A	1.0217830235173557	synonymous	unchanged
C373T	1.1408902274318469	synonymous	unchanged
C686T	0.7208026891563648	non-synonymous	P229L
A728T	0.9695181286825449	non-synonymous	Y243F
G636A	0.9976684880446793	synonymous	unchanged
A733T	0.853748258937283	non-synonymous	T245S
C763G	1.0249198753821906	non-synonymous	Q255E
G379T	1.0881084847532674	non-synonymous	A127S
G767T	0.9565971926544855	non-synonymous	G256V
G730T	0.7894783139450319	non-synonymous	G244C
G476T	0.5591845184840839	non-synonymous	G159V
G620T	0.8455910314199601	non-synonymous	R207L
G679T	0.6012265741069034	non-synonymous	G227C
G721C	0.7991646199944324	non-synonymous	G241R
G674T	0.8865034277514799	non-synonymous	R225L
A743T	0.6410030300531623	non-synonymous	D248V
T783C	0.9853880299894852	synonymous	unchanged
G570A	1.0691871880562365	synonymous	unchanged
C732G	1.0374370995735673	synonymous	unchanged
C737G	1.010931306539113	non-synonymous	T246S
G627T	0.9048541090422071	non-synonymous	Q209H
C666G	0.9108838759267239	synonymous	unchanged
A584T	1.0720153115776718	non-synonymous	Q195L
C509G	1.4523939697577846	non-synonymous	P170R
G807A	1.0620636501446679	synonymous	unchanged
A228G	0.9591290630065171	synonymous	unchanged
C521A	0.959401706178546	non-synonymous	T174N
T489A	0.663645525331689	non-synonymous	F163L
A663G	0.9227581605673925	synonymous	unchanged
T306C	1.347811668880871	synonymous	unchanged
C433T	0.5894272449604571	non-synonymous	L145F
C801T	0.874952586133397	synonymous	unchanged
G203T	0.6545483619507378	non-synonymous	R68L
G781A	0.9690706978201178	non-synonymous	V261I
C522A	0.9346434033530083	synonymous	unchanged
G523A	0.7678156508530352	non-synonymous	A175T
A684G	1.4502451221161519	synonymous	unchanged
G742A	0.6680540429530594	non-synonymous	D248N
C239T	0.9632538554622762	non-synonymous	A80V
T528C	1.1836943878678094	synonymous	unchanged
G560C	0.7677008155807066	non-synonymous	R187P
C775A	0.7499306018927525	non-synonymous	P259T
G647T	0.7863007637435477	non-synonymous	G216V
A287T	0.7406731464179401	non-synonymous	Q96L
C245A	0.9252237014615052	non-synonymous	A82E
G711T	0.6025569311188296	non-synonymous	K237N
T747G	0.8135337993925064	non-synonymous	I249M
G505T	0.8725602069050185	non-sense	unchanged
C717G	1.2608126542253588	synonymous	unchanged
C792T	0.879417950315192	synonymous	unchanged
G573T	1.2559410929535832	non-synonymous	Q191H
C256T	0.777278070176125	non-sense	unchanged
G475A	0.6657887013043637	non-synonymous	G159S
C551T	0.5745193164980072	non-synonymous	T184I
C522G	1.38747143148109	synonymous	unchanged
G330T	0.874655796240202	synonymous	unchanged
G724T	0.9592469268356701	non-synonymous	D242Y
G693C	1.1827835040214971	synonymous	unchanged
A634T	0.9898893965199645	non-synonymous	T212S
C222A	0.8217756706730226	synonymous	unchanged
A712G	0.8795679592774184	non-synonymous	T238A
G579T	0.6419606167188773	non-synonymous	L193F
G310T	0.8099224236666324	non-synonymous	D104Y
C268T	0.4395981527045651	non-sense	unchanged
C609A	1.149946824143704	synonymous	unchanged
C443T	0.7267778518181561	non-synonymous	P148L
G852A	1.0383390000536927	synonymous	unchanged
G675T	1.036283261961776	synonymous	unchanged
G267A	1.2010820792176884	synonymous	unchanged
G249A	1.2008665780876915	synonymous	unchanged
T293G	0.3226584584402683	non-synonymous	V98G
C236T	0.7717249394571355	non-synonymous	A79V
C274T	0.6541396961887475	non-sense	unchanged
G668T	0.5965950853255038	non-synonymous	S223I
G467T	0.8265583739060413	non-synonymous	R156L
G661A	1.2092495032450983	non-synonymous	A221T
T691G	0.8867634794855916	non-synonymous	S231A
C784A	0.985214763066139	non-synonymous	L262M
G706T	0.7204690967130692	non-synonymous	D236Y
T771C	0.9642041651315741	synonymous	unchanged
C714G	0.9166744600469439	synonymous	unchanged
C529A	0.5367178210252486	non-synonymous	P177T
G273T	0.8915352962430019	non-synonymous	K91N
C800A	0.6684685306029949	non-synonymous	T267N
G748T	0.9245404435173343	non-synonymous	A250S
C729G	0.8159557248683283	non-sense	unchanged
G591A	1.0023125772006616	synonymous	unchanged
C490T	0.8560662190609596	non-synonymous	R164C
G148T	0.9417130004456667	non-synonymous	V50F
A725T	0.7955219384381883	non-synonymous	D242V
G724A	1.0589552844763712	non-synonymous	D242N
G751T	0.8112155560447575	non-synonymous	V251L
G840T	0.7278542098475378	synonymous	unchanged
C216G	1.3976801862090782	non-synonymous	C72W
G661T	1.0644844125002442	non-synonymous	A221S
G436C	1.0630280047637872	non-synonymous	G146R
G716T	0.737114798817314	non-synonymous	G239V
A172G	1.110733965650178	non-synonymous	N58D
A645G	0.9926796644977287	synonymous	unchanged
G719A	0.8312325017409868	non-synonymous	S240N
G777T	0.9887427430060008	synonymous	unchanged
G120A	0.9293989514453841	synonymous	unchanged
T779G	0.6097756543155193	non-synonymous	L260R
A754T	0.8785776821960285	non-synonymous	I252F
A254T	1.3450535276757942	non-synonymous	K85M
C240G	0.912868179444012	synonymous	unchanged
G765A	0.9683395351039071	synonymous	unchanged
G719C	0.6164964464542366	non-synonymous	S240T
C681A	0.9618760876418301	synonymous	unchanged
G696A	0.8504185448499639	non-sense	unchanged
C763T	0.7392058682107033	non-sense	unchanged
T291G	0.8418185675753861	synonymous	unchanged
T185G	0.9845276275229844	non-synonymous	L62R
A684C	0.9849621236485743	non-synonymous	L228F
A369G	0.8462245408241329	synonymous	unchanged
G774C	0.9535156304874621	synonymous	unchanged
C280T	1.853857025913322	non-synonymous	L94F
C384A	1.023892811417071	synonymous	unchanged
T510G	3.3069918558972917	synonymous	unchanged
G835T	0.987089166436691	non-synonymous	V279L
T705G	0.9088837887480876	synonymous	unchanged
C863T	1.1492449684021815	non-synonymous	A288V
C713G	0.8002200407815355	non-synonymous	T238S
G658A	0.689485450095186	non-synonymous	G220S
G440T	0.5253653816825054	non-synonymous	G147V
T318A	1.2193146989712196	synonymous	unchanged
G777A	1.0428050112851206	synonymous	unchanged
G181C	0.7472629009754012	non-synonymous	V61L
A269G	0.8647888286008192	non-synonymous	Q90R
G873A	1.1949398497019357	synonymous	unchanged
C277A	1.1251849099881788	non-synonymous	L93M
G636T	0.9611539500350286	synonymous	unchanged
G516T	0.9608433040671845	synonymous	unchanged
G307T	0.818903931533816	non-synonymous	A103S
C525T	0.8880740904160577	synonymous	unchanged
C167G	1.1395608500989518	non-synonymous	A56G
A376G	0.820317359049002	non-synonymous	S126G
G390T	1.1791294064954025	non-synonymous	L130F
G770A	1.060150412167015	non-synonymous	R257H
C851T	0.8566490212505605	non-synonymous	A284V
C735T	0.9655637680258632	synonymous	unchanged
C156A	0.8114844169122751	synonymous	unchanged
A403G	0.5345997181220545	non-synonymous	N135D
A107T	0.812316674133155	non-synonymous	K36M
C801A	0.6110518119525306	synonymous	unchanged
A472T	0.9804766735784152	non-synonymous	I158F
A599G	2.0836132715396265	non-synonymous	H200R
G813C	0.6163462280218647	non-synonymous	Q271H
C250T	0.8732399032687225	non-synonymous	L84F
C512T	0.9673644017493606	non-synonymous	T171M
G370A	0.6755830515495456	non-synonymous	E124K
G128T	1.30068505453771	non-synonymous	S43I
C778T	0.9879104696775155	synonymous	unchanged
C732T	0.7974873636520223	synonymous	unchanged
C458G	0.9304636648195526	non-synonymous	A153G
A655G	0.6970182784460908	non-synonymous	T219A
A502T	0.998885296398011	non-synonymous	T168S
T699C	1.02180033009736	synonymous	unchanged
A517C	0.6878180274524921	non-synonymous	N173H
G532A	0.8953837315607794	non-synonymous	G178S
T632C	1.0600985970352603	non-synonymous	V211A
G621T	1.0409579249285683	synonymous	unchanged
G111T	3.4208528892915244	synonymous	unchanged
C209A	0.7777531844239923	non-synonymous	P70Q
A275C	0.8303864635712759	non-synonymous	Q92P
C294A	1.1821013812728665	synonymous	unchanged
C776T	0.7228512644848439	non-synonymous	P259L
C324T	1.1537318257882985	synonymous	unchanged
G463A	0.7645691812977481	non-synonymous	A155T
A270T	0.8559625208767524	non-synonymous	Q90H
A263C	0.8349842134190109	non-synonymous	E88A
C529G	0.6613555785503391	non-synonymous	P177A
C499A	0.7840616321934479	non-synonymous	R167S
T746A	0.7609742498405732	non-synonymous	I249N
C769A	1.0501085154816387	non-synonymous	R257S
T365C	0.784857909512949	non-synonymous	L122P
C474A	0.9451058791671905	synonymous	unchanged
T779C	0.6621628498952912	non-synonymous	L260P
A431T	1.135892377944697	non-synonymous	Q144L
A287G	0.9634513781802377	non-synonymous	Q96R
G766T	0.8961656238396402	non-synonymous	G256C
C464T	0.7064361500798848	non-synonymous	A155V
G695C	0.7952034912356768	non-synonymous	W232S
C435T	1.0462063034516713	synonymous	unchanged
G695T	0.7842768079815545	non-synonymous	W232L
C678T	0.9388508364364474	synonymous	unchanged
C685G	0.7372627904022265	non-synonymous	P229A
T691C	1.4953095445052196	non-synonymous	S231P
T708C	1.1802240633859047	synonymous	unchanged
T752G	0.8349670604037284	non-synonymous	V251G
G676C	1.130187815982339	non-synonymous	A226P
G841T	0.5518421061148128	non-synonymous	A281S
C642G	0.745994393260932	synonymous	unchanged
G759C	0.8252941055757714	non-synonymous	W253C
G639T	0.5564363339829475	non-synonymous	W213C
A201G	0.855197756506972	synonymous	unchanged
G703A	0.7997192630190619	non-synonymous	G235S
C113T	0.8018959488226856	non-synonymous	A38V
G664T	1.2725023992903042	non-synonymous	A222S
A265G	1.3192723851538941	non-synonymous	T89A
C698G	1.1046808418140004	non-synonymous	T233S
A506C	0.5746363112922699	non-synonymous	E169A
A526C	0.8926753669543099	non-synonymous	I176L
C662T	1.2085856589441166	non-synonymous	A221V
G500T	0.8657034404875082	non-synonymous	R167L
C455A	0.7773953877870451	non-synonymous	T152K
A472C	0.9539003822039895	non-synonymous	I158L
C660A	0.9431387360502024	synonymous	unchanged
C858T	0.9231858772766934	synonymous	unchanged
C749G	1.2148623127015334	non-synonymous	A250G
G610T	0.6422524853229908	non-sense	unchanged
T839C	0.7700325602039401	non-synonymous	L280P
G680C	0.7835715102644193	non-synonymous	G227A
T252C	0.9994185589816508	synonymous	unchanged
G687A	1.0143560388760295	synonymous	unchanged
T588C	0.9771347719747785	synonymous	unchanged
C113A	0.8175309401874923	non-synonymous	A38E
G719T	0.643089386390271	non-synonymous	S240I
C829T	0.9240109919546998	non-synonymous	R277C
T494C	0.7942667955410763	non-synonymous	L165P
T708G	0.7251483304200612	non-synonymous	D236E
G731T	0.778524115768446	non-synonymous	G244V
C657T	1.078098319791657	synonymous	unchanged
A254C	0.6258205845791376	non-synonymous	K85T
G564T	1.1718677114976608	synonymous	unchanged
G241T	0.7821536548552049	non-synonymous	A81S
C236G	0.6311635884274492	non-synonymous	A79G
G352T	0.6802348798552056	non-synonymous	G118C
G750A	0.951714576415426	synonymous	unchanged
C508T	1.1970547710260826	non-synonymous	P170S
A284G	0.8559736323667553	non-synonymous	N95S
T278G	0.5991117190752971	non-synonymous	L93R
A643T	0.34934250927674637	non-sense	unchanged
T741C	0.8909686295783255	synonymous	unchanged
C465A	0.8008524537006682	synonymous	unchanged
G664A	1.107473693487053	non-synonymous	A222T
G621A	0.9050817129879855	synonymous	unchanged
T771A	1.1071449541032516	synonymous	unchanged
C666T	0.9383941080338513	synonymous	unchanged
G751C	1.2184757013845264	non-synonymous	V251L
G824A	1.019309066855094	non-synonymous	S275N
A311G	0.5459319970795107	non-synonymous	D104G
C509T	0.46626890571854546	non-synonymous	P170L
A649T	0.6607849842742249	non-synonymous	N217Y
C391T	0.7318966653892639	non-sense	unchanged
C761A	0.9138241953613153	non-synonymous	P254Q
T744A	0.7561075073794012	non-synonymous	D248E
C442A	0.8220985051184524	non-synonymous	P148T
C407A	0.9200384744224628	non-synonymous	T136N
C580T	0.9988496340844818	non-synonymous	R194C
G850T	1.0019367634616656	non-synonymous	A284S
C640T	0.8604063012584974	non-synonymous	L214F
T317C	1.067523726617003	non-synonymous	V106A
T741A	0.5009762088325057	non-synonymous	N247K
T527G	1.1023240769215406	non-synonymous	I176S
T293C	0.7636821294268901	non-synonymous	V98A
G847T	0.9989018586593958	non-synonymous	A283S
A344C	0.4490457086593779	non-synonymous	H115P
A667T	0.9203933879443862	non-synonymous	S223C
G353A	0.8402092533896356	non-synonymous	G118D
T248C	0.667099653065924	non-synonymous	V83A
C769T	0.6996737910921168	non-synonymous	R257C
T771G	1.1292986852340579	synonymous	unchanged
G513A	0.887010061859811	synonymous	unchanged
C656T	0.7037232938625775	non-synonymous	T219I
C791T	0.8901162435223382	non-synonymous	T264I
C713T	0.6170018557830435	non-synonymous	T238I
C383A	1.1999641373733332	non-synonymous	A128D
A739T	0.6958679836897359	non-synonymous	N247Y
A643C	1.3307475377744806	non-synonymous	K215Q
C714A	1.2995649204943194	synonymous	unchanged
T299C	0.8194603258927065	non-synonymous	I100T
C756G	1.0087212091811153	non-synonymous	I252M
G297C	1.0369383804624777	non-synonymous	E99D
G706C	0.8957508854678286	non-synonymous	D236H
G748A	0.7959363812691245	non-synonymous	A250T
G646T	0.7923172760503618	non-synonymous	G216C
G658T	0.7238591206267024	non-synonymous	G220C
A718C	0.8013519718380144	non-synonymous	S240R
C531A	0.844651000393542	synonymous	unchanged
T779A	0.8699366648515281	non-synonymous	L260Q
C509A	1.2604059147979725	non-synonymous	P170H
C686G	1.0819406119780672	non-synonymous	P229R
G555T	0.7576169976930264	synonymous	unchanged
G183A	0.44221764332198127	synonymous	unchanged
T189G	0.738682114294379	non-sense	unchanged
C685T	0.8617104448147515	non-synonymous	P229S
G762C	0.903874482324511	synonymous	unchanged
T498C	0.7805867360140927	synonymous	unchanged
C530G	0.4832349319779331	non-synonymous	P177R
G722C	0.6423757989818738	non-synonymous	G241A
T582C	1.0778902155068915	synonymous	unchanged
A833G	0.9265364751426868	non-synonymous	D278G
G606T	1.0724397450939	synonymous	unchanged
T744G	0.9246452554603807	non-synonymous	D248E
C441A	1.097113933587667	synonymous	unchanged
C698A	0.9435298416708461	non-synonymous	T233N
C470G	0.9240522918234182	non-synonymous	A157G
G448A	1.0944626369199926	non-synonymous	G150S
G789T	0.9966658685022108	synonymous	unchanged
A122T	0.5540427945068501	non-synonymous	E41V
C300T	0.9718520377014089	synonymous	unchanged
C775T	0.8202250783788895	non-synonymous	P259S
G772T	1.041577273487028	non-synonymous	A258S
C662G	0.9189578535947491	non-synonymous	A221G
A812C	1.498650149001494	non-synonymous	Q271P
C308T	0.8821428157091674	non-synonymous	A103V
G561C	0.6147781116489888	synonymous	unchanged
T231C	0.8220548268130357	synonymous	unchanged
T683C	0.8373445837475852	non-synonymous	L228S
G704T	0.8304178830901215	non-synonymous	G235V
A707T	0.5838770012366143	non-synonymous	D236V
C769G	1.0694289186736794	non-synonymous	R257G
G731A	0.7077447704899797	non-synonymous	G244D
A819G	0.9786673567582355	synonymous	unchanged
A709C	0.7090083312693285	non-synonymous	K237Q
A342C	0.9805267694640464	non-synonymous	K114N
C864A	1.2819449211023044	synonymous	unchanged
C598A	1.0640350487123293	non-synonymous	H200N
A709G	0.5896736454361452	non-synonymous	K237E
C678G	1.1072009071021753	synonymous	unchanged
G675A	0.974241390679939	synonymous	unchanged
A810C	0.8026567118271375	non-synonymous	Q270H
G721T	0.7722204171236682	non-synonymous	G241C
T327C	1.0180218663974776	synonymous	unchanged
A712C	0.4227080414107174	non-synonymous	T238P
G852T	0.944746611376561	synonymous	unchanged
G123T	0.6867706984314508	non-synonymous	E41D
G134C	0.6387588181317506	non-synonymous	G45A
G722T	0.7485323633784172	non-synonymous	G241V
A688T	0.9430256368632787	non-synonymous	T230S
C216T	1.0430781042982293	synonymous	unchanged
A349G	0.6485858768722392	non-synonymous	N117D
A745C	0.7517946023086548	non-synonymous	I249L
G495T	0.821526860177208	synonymous	unchanged
C625A	0.9478957388602365	non-synonymous	Q209K
C192T	1.1381790847733662	synonymous	unchanged
A296G	1.2335176226629772	non-synonymous	E99G
C313G	0.7643649958049641	non-synonymous	L105V
G687T	0.9863521993716042	synonymous	unchanged
C525A	0.9737113160980636	synonymous	unchanged
G114A	1.1885446602819436	synonymous	unchanged
C521T	0.9065500215513347	non-synonymous	T174I
A739C	0.5914751909483775	non-synonymous	N247H
G668C	1.1552409482211377	non-synonymous	S223T
G750C	1.1600050231205616	synonymous	unchanged
T219G	0.7144111168953128	non-synonymous	S73R
T844C	0.374544943359072	non-synonymous	S282P
T641G	1.077558354065736	non-synonymous	L214R
G360A	0.7127203654943745	non-synonymous	M120I
A200C	0.7243796809877088	non-synonymous	E67A
G680A	0.6276041649895033	non-synonymous	G227D
C692G	0.9588293584026256	non-synonymous	S231W
C642T	0.8240438232348621	synonymous	unchanged
G766A	0.8962671968331795	non-synonymous	G256S
C546T	0.9669284861627419	synonymous	unchanged
C583A	1.1361396630961837	non-synonymous	Q195K
A320G	0.687343833229966	non-synonymous	N107S
A220G	0.5187803099641467	non-synonymous	T74A
C826T	0.7982172000603432	non-synonymous	R276C
C635G	0.9115777932518523	non-synonymous	T212R
A697C	0.8804770978921993	non-synonymous	T233P
C660G	0.6697982491918614	synonymous	unchanged
C776A	0.7058280087302979	non-synonymous	P259Q
G607T	0.909132921044661	non-synonymous	G203C
A740T	0.653369455858853	non-synonymous	N247I
G437T	0.5903138979471098	non-synonymous	G146V
G295T	0.5689125123743843	non-sense	unchanged
T515A	0.5604831710543339	non-synonymous	L172Q
G638A	0.6684685306029949	non-sense	unchanged
C685A	0.9496483948047356	non-synonymous	P229T
T782G	0.6462540324253436	non-synonymous	V261G
A736T	1.14767713412448	non-synonymous	T246S
A518T	0.66089836536281	non-synonymous	N173I
G765C	1.446119134262078	non-synonymous	Q255H
C103A	0.7313637715358817	non-synonymous	Q35K
C490G	0.7510734980046456	non-synonymous	R164G
T727C	0.9175287994674527	non-synonymous	Y243H
A472G	0.9204692742724394	non-synonymous	I158V
C433A	1.0071097365877268	non-synonymous	L145I
A479T	0.8018181973357384	non-synonymous	D160V
C717T	0.9636553379108561	synonymous	unchanged
T757C	0.7206761156286916	non-synonymous	W253R
A821C	0.8878633303906445	non-synonymous	E274A
G596T	0.7248523979668997	non-synonymous	G199V
G96T	1.2517245248425042	synonymous	unchanged
C681G	1.0480910146381621	synonymous	unchanged
C508G	1.145264048546951	non-synonymous	P170A
G495A	1.5835231092601565	synonymous	unchanged
G243A	0.9206511194444165	synonymous	unchanged
C692T	0.9141205490444312	non-synonymous	S231L
T459G	1.4531825760478707	synonymous	unchanged
C242T	0.613165208601641	non-synonymous	A81V
C689A	0.9304203895069988	non-synonymous	T230K
A484G	1.1547119204016394	non-synonymous	T162A
T755G	0.8029977545688407	non-synonymous	I252S
G247A	0.8270416116520048	non-synonymous	V83M
C861T	1.167410388170127	synonymous	unchanged
A810T	0.48979454151520435	non-synonymous	Q270H
G676T	1.2233999778894304	non-synonymous	A226S
C761G	0.8894806040317433	non-synonymous	P254R
C501T	1.0463250789546215	synonymous	unchanged
C508A	1.2775176362635012	non-synonymous	P170T
C477G	1.120551849931552	synonymous	unchanged
A520T	0.8915331622347528	non-synonymous	T174S
T708A	0.6229049163206344	non-synonymous	D236E
C635A	0.9849218153600644	non-synonymous	T212K
G781T	0.7107344049461051	non-synonymous	V261F
C165G	1.0928826095789161	synonymous	unchanged
A739G	0.7201204503487273	non-synonymous	N247D
C726G	0.8365623431033206	non-synonymous	D242E
G436A	0.8760714545753502	non-synonymous	G146S
A754G	0.9885264550594104	non-synonymous	I252V
C569T	1.3793073136381222	non-synonymous	A190V
C455T	0.6651960989890061	non-synonymous	T152M
C380T	0.7324538121486417	non-synonymous	A127V
A223C	0.4804357132889523	non-synonymous	S75R
C642A	1.025368388001443	synonymous	unchanged
C514G	1.4022179108183908	non-synonymous	L172V
T641A	0.5821952641812549	non-synonymous	L214H
G169T	0.754759829915111	non-synonymous	D57Y
T694G	0.6691392796804613	non-synonymous	W232G
G382A	0.6308867904435073	non-synonymous	A128T
A253C	1.674272469175233	non-synonymous	K85Q
G218A	1.1172776570767633	non-synonymous	S73N
C735A	1.0288676241768397	synonymous	unchanged
G624T	1.0024937034645163	synonymous	unchanged
G854T	1.0014928981115458	non-synonymous	R285I
A298T	0.8857788298311386	non-synonymous	I100F
T641C	0.6781803963450619	non-synonymous	L214P
G715A	0.6723522267240085	non-synonymous	G239S
A447C	0.8155027629546138	synonymous	unchanged
G772A	0.9765039870679604	non-synonymous	A258T
G703C	0.862233928724587	non-synonymous	G235R
G722A	0.758184879214076	non-synonymous	G241D
G753C	0.8383486996286121	synonymous	unchanged
G715T	0.7955380177218038	non-synonymous	G239C
T747C	1.2096942196555678	synonymous	unchanged
T182C	0.41161069426151	non-synonymous	V61A
C147T	0.9680159408800758	synonymous	unchanged
C441T	0.9810151230717267	synonymous	unchanged
A283T	1.045502101426408	non-synonymous	N95Y
G432A	0.9581382271976261	synonymous	unchanged
C354A	1.325847081064198	synonymous	unchanged
C100T	0.5163860761317732	non-sense	unchanged
C300A	1.3762438832699544	synonymous	unchanged
A301G	1.091558434624835	non-synonymous	K101E
A227C	0.6383662189810858	non-synonymous	K76T
G693T	1.1899390278509216	synonymous	unchanged
C305T	1.2728551631384522	non-synonymous	P102L
T318G	1.1908678249970495	synonymous	unchanged
G146C	0.3043497898157165	non-synonymous	G49A
A201T	0.8135303280927991	non-synonymous	E67D
T671G	0.7010461636171111	non-synonymous	I224S
G334A	0.7325980319128756	non-synonymous	A112T
G603A	1.4096958325082813	synonymous	unchanged
G558T	1.2022890816655436	synonymous	unchanged
G381A	0.9037984445041828	synonymous	unchanged
G457T	1.297718666024205	non-synonymous	A153S
G659T	0.8068323149964652	non-synonymous	G220V
C669T	1.0266251068486947	synonymous	unchanged
T365A	0.6068758478635566	non-synonymous	L122Q
G716A	0.5930704294895897	non-synonymous	G239D
C222G	0.8530964338470667	synonymous	unchanged
C653G	0.8691444856089576	non-synonymous	T218R
G813T	1.0857010089251204	non-synonymous	Q271H
C673T	0.5915471982840723	non-synonymous	R225W
G759A	0.6515076176677596	non-sense	unchanged
C525G	1.1565405873749122	synonymous	unchanged
A846G	1.1371727652963115	synonymous	unchanged
G229T	0.6682812845159912	non-synonymous	V77F
C531G	1.0373590349585158	synonymous	unchanged
C640G	1.093011288458553	non-synonymous	L214V
T672C	0.9495218762336186	synonymous	unchanged
G702A	1.0778428985516422	synonymous	unchanged
T492C	0.8286179130976212	synonymous	unchanged
G835A	0.5408844830954341	non-synonymous	V279M
C503G	0.9570933654449569	non-synonymous	T168S
G123A	0.8142118840563517	synonymous	unchanged
A743G	1.2236385896121442	non-synonymous	D248G
G591T	0.8473031542138512	synonymous	unchanged
C354T	0.7916324986907215	synonymous	unchanged
A670C	0.7082988474981573	non-synonymous	I224L
G751A	0.7877557982118791	non-synonymous	V251M
A232T	0.9781457539836554	non-synonymous	M78L
G121T	0.5570571088358292	non-sense	unchanged
G706A	0.7931526906266062	non-synonymous	D236N
C602T	1.03272383769804	non-synonymous	A201V
G753T	0.9632631525989156	synonymous	unchanged
A447T	1.0017877710738092	synonymous	unchanged
G194T	1.0962228540584604	non-synonymous	G65V
G610A	0.906081767362032	non-synonymous	E204K
C208G	0.9542622634953702	non-synonymous	P70A
T783A	0.8631760114884532	synonymous	unchanged
G377A	1.2052493028252376	non-synonymous	S126N
G758C	0.8268411418149473	non-synonymous	W253S
G639A	0.7226872116991658	non-sense	unchanged
G789C	0.687315430644978	synonymous	unchanged
A809G	0.8316702265409052	non-synonymous	Q270R
G696C	0.6580076960770374	non-synonymous	W232C
C575T	0.38448894524883276	non-synonymous	T192M
C838T	0.9690850860772141	synonymous	unchanged
A736G	1.2630405154545452	non-synonymous	T246A
A265T	0.904726653667838	non-synonymous	T89S
G237A	0.9906108580091422	synonymous	unchanged
G467A	1.0895934719164737	non-synonymous	R156H
G742C	0.6685208773947414	non-synonymous	D248H
A283C	1.2884599714777498	non-synonymous	N95H
C336T	1.2088158746071485	synonymous	unchanged
C468G	1.5175515070907255	synonymous	unchanged
C556A	0.40790304962217777	non-synonymous	P186T
C842G	0.8511121486276785	non-synonymous	A281G
C396A	1.0233552213279082	non-sense	unchanged
C450G	1.0443984935377804	synonymous	unchanged
C274G	1.8050087893013342	non-synonymous	Q92E
G451A	0.6019716610665713	non-synonymous	V151M
T651A	0.3761172983555151	non-synonymous	N217K
T527C	0.7340575127723747	non-synonymous	I176T
C221A	0.6200792849886735	non-synonymous	T74N
G758T	0.900162802780727	non-synonymous	W253L
G423T	0.6758480398297233	non-synonymous	L141F
G581T	0.8828836457902012	non-synonymous	R194L
G108A	0.8012979122723358	synonymous	unchanged
A350C	1.2003160975507834	non-synonymous	N117T
C216A	0.8971439641128649	non-sense	unchanged
A745T	0.6252978403760905	non-synonymous	I249F
C192A	0.8909580772694659	synonymous	unchanged
A197G	1.0090898060758398	non-synonymous	D66G
C354G	0.9241184809219287	synonymous	unchanged
A517G	0.749434850976361	non-synonymous	N173D
G183T	0.7206917674064336	synonymous	unchanged
A667G	0.865070273604755	non-synonymous	S223G
C590A	0.7665105817581008	non-synonymous	T197K
G213T	0.7362036435857516	non-synonymous	M71I
G444T	0.8047686956673112	synonymous	unchanged
T793C	0.5730328726684989	non-synonymous	Y265H
A823G	1.2726416147510453	non-synonymous	S275G
C266G	1.1157359268676867	non-synonymous	T89R
T480G	0.6143064553729408	non-synonymous	D160E
T682G	1.1583190533927616	non-synonymous	L228V
C204A	0.8534043752931938	synonymous	unchanged
A431G	0.880700008248338	non-synonymous	Q144R
C792A	0.973608704493605	synonymous	unchanged
C368T	0.8925622268571041	non-synonymous	A123V
C729A	0.6572295160206263	non-sense	unchanged
C208T	1.106029837014811	non-synonymous	P70S
T694A	0.6711332684812529	non-synonymous	W232R
C470A	1.0748685620762641	non-synonymous	A157E
T282C	0.8559368162965459	synonymous	unchanged
T187C	1.0831127785712293	non-synonymous	Y63H
C738G	0.9695214979351232	synonymous	unchanged
A644T	1.340264082052475	non-synonymous	K215I
T452C	1.041535171537845	non-synonymous	V151A
A220T	0.6188058094272653	non-synonymous	T74S
C202A	0.9354478681702115	non-synonymous	R68S
T155G	0.7271717805170164	non-synonymous	L52R
C665T	1.1689413361635714	non-synonymous	A222V
T314C	0.9646561743214195	non-synonymous	L105P
A210T	1.1440860129981534	synonymous	unchanged
G445A	0.49435855339451984	non-synonymous	G149R
T752A	0.8757123630226479	non-synonymous	V251E
C356A	0.9766371303928698	non-synonymous	T119K
G444A	0.9823168761768832	synonymous	unchanged
G471T	0.8207936731203767	synonymous	unchanged
A511T	0.6045614053063414	non-synonymous	T171S
T785C	0.7363032681912791	non-synonymous	L262P
C190T	1.4397969035726488	non-synonymous	R64C
A810G	0.7926601964875882	synonymous	unchanged
C534A	0.8938427009239234	synonymous	unchanged
G303A	1.0230025172400186	synonymous	unchanged
G273A	0.8274016092809406	synonymous	unchanged
T285A	0.9695175410598307	non-synonymous	N95K
G196T	0.9777513675572439	non-synonymous	D66Y
T637G	0.9861539648349835	non-synonymous	W213G
A718T	1.0451283233213284	non-synonymous	S240C
C738T	1.060536730581159	synonymous	unchanged
A718G	0.8253142199279686	non-synonymous	S240G
A506G	0.5334572816516584	non-synonymous	E169G
G700C	1.080736191068879	non-synonymous	V234L
G654A	1.0736883479071988	synonymous	unchanged
C239A	0.9244273435198362	non-synonymous	A80D
C159A	0.8481243791582427	synonymous	unchanged
A479C	0.4693834238993036	non-synonymous	D160A
A764C	0.979156388006046	non-synonymous	Q255P
C176G	1.0014332747920176	non-synonymous	T59R
C240A	1.2958133433830907	synonymous	unchanged
G533T	0.5354301857869087	non-synonymous	G178V
T312C	0.8505920996550353	synonymous	unchanged
G243C	1.0502190438373977	synonymous	unchanged
C455G	0.6212855466667713	non-synonymous	T152R
C242A	0.4312597723231677	non-synonymous	A81E
C204T	0.921682236114009	synonymous	unchanged
T195G	1.1490136542055926	synonymous	unchanged
T699G	0.9397458599243649	synonymous	unchanged
A124C	1.6725098382884356	non-synonymous	K42Q
C313T	1.0429948371729962	synonymous	unchanged
T605C	0.6822719254871866	non-synonymous	L202P
G622T	1.1073083132123702	non-synonymous	A208S
A794C	0.2489280688307558	non-synonymous	Y265S
T600C	1.5346281039391745	synonymous	unchanged
C256A	1.1007058408725463	non-synonymous	Q86K
A272G	0.7861247842969962	non-synonymous	K91R
G633T	1.1922053079935915	synonymous	unchanged
G542T	0.7906460941044472	non-synonymous	R181I
G262A	0.929937460998701	non-synonymous	E88K
G260T	0.737937636473834	non-synonymous	S87I
C309T	1.1288785279926137	synonymous	unchanged
G491T	0.7336332896483784	non-synonymous	R164L
G213A	0.5709965722144978	non-synonymous	M71I
T582G	0.5740965027531604	synonymous	unchanged
T783G	0.8266586912888035	synonymous	unchanged
A358T	1.1773028872490423	non-synonymous	M120L
C150G	0.8365169661601565	synonymous	unchanged
A707C	0.34631502187866003	non-synonymous	D236A
T705C	1.1136356005853076	synonymous	unchanged
G676A	0.789514832900608	non-synonymous	A226T
T744C	1.0379330826874722	synonymous	unchanged
A210C	1.2892849192567175	synonymous	unchanged
G690T	1.0477892037061671	synonymous	unchanged
C590T	0.8632283084657857	non-synonymous	T197M
A361G	0.7062184952941798	non-synonymous	T121A
G267T	1.2015571281613473	synonymous	unchanged
T755C	0.7276562661260915	non-synonymous	I252T
G696T	0.6763095331699244	non-synonymous	W232C
C321T	1.3412676955911613	synonymous	unchanged
G141T	0.896012369543716	synonymous	unchanged
C450A	0.9690892852855233	synonymous	unchanged
T782A	0.5316586553923669	non-synonymous	V261D
T755A	0.8738881417026624	non-synonymous	I252N
A104C	0.574692640742171	non-synonymous	Q35P
C468T	1.323712164258067	synonymous	unchanged
G432T	1.319488958294709	non-synonymous	Q144H
G668A	0.7658624611985534	non-synonymous	S223N
C848T	1.2430324976158977	non-synonymous	A283V
C336A	0.8287040911530869	synonymous	unchanged
G475T	0.8156318696759187	non-synonymous	G159C
G544T	1.27583669200526	non-synonymous	D182Y
A740C	0.4911537398877921	non-synonymous	N247T
G292A	1.0889633427447662	non-synonymous	V98I
T155A	0.48940873475562197	non-synonymous	L52H
C493T	1.2388548359387206	synonymous	unchanged
G849T	1.0006843296486752	synonymous	unchanged
C324G	0.9321724215825142	non-sense	unchanged
A210G	1.2831522369045993	synonymous	unchanged
A223T	0.5983604955280539	non-synonymous	S75C
A518C	1.0956940322045048	non-synonymous	N173T
C501G	0.9441166921654657	synonymous	unchanged
G721A	0.7355572669063842	non-synonymous	G241S
T119C	1.1226777018847944	non-synonymous	L40P
C178A	0.6983514775492901	non-synonymous	Q60K
G674A	0.9488944439654342	non-synonymous	R225Q
G486T	2.1953132012633327	synonymous	unchanged
G246T	1.0807872976666197	synonymous	unchanged
G579A	0.954996790387142	synonymous	unchanged
C364A	1.161322571018296	non-synonymous	L122M
G181A	1.0951936518706777	non-synonymous	V61M
G832T	0.8651005293334869	non-synonymous	D278Y
C348A	1.072431192983742	synonymous	unchanged
C305A	0.7465884076053555	non-synonymous	P102H
T207G	0.7040367973866688	non-synonymous	F69L
C802A	0.9701938909310892	non-synonymous	Q268K
A764T	0.9638473409866275	non-synonymous	Q255L
C313A	1.6076144751638022	non-synonymous	L105M
C524A	0.6688302559983429	non-synonymous	A175D
A325C	0.9137061334274627	non-synonymous	N109H
G439T	0.6047752653075925	non-synonymous	G147C
C692A	0.8841810289792669	non-sense	unchanged
A833C	1.1077209884056944	non-synonymous	D278A
A790T	0.9213810062053898	non-synonymous	T264S
T741G	0.6593231188640755	non-synonymous	N247K
G241C	0.6469131860227944	non-synonymous	A81P
C524T	0.9842597710143554	non-synonymous	A175V
A254G	1.8190960319853502	non-synonymous	K85R
G255C	0.7498473082416204	non-synonymous	K85N
G786A	1.197783525817097	synonymous	unchanged
C734A	0.7934345473021227	non-synonymous	T245N
T519C	0.7198362667453863	synonymous	unchanged
T365G	0.6970843655900254	non-synonymous	L122R
G379A	0.6118069692654321	non-synonymous	A127T
A728G	0.5388191171049382	non-synonymous	Y243C
A617G	1.2118265149135443	non-synonymous	Q206R
C373G	1.2446351998426992	non-synonymous	L125V
G446T	1.104116678855883	non-synonymous	G149V
C816A	1.4884356478910243	non-synonymous	N272K
G310A	0.7374591602920504	non-synonymous	D104N
G117A	0.9327009291304323	synonymous	unchanged
A707G	0.7795939887619288	non-synonymous	D236G
T327G	0.8348785924809503	non-synonymous	N109K
A217T	0.5326977409638071	non-synonymous	S73C
A275G	0.8597348417016537	non-synonymous	Q92R
G120T	1.4258549921329602	synonymous	unchanged
A626T	0.8430861959790135	non-synonymous	Q209L
T248G	0.6958261694199478	non-synonymous	V83G
G702C	0.7851152075289286	synonymous	unchanged
G570T	1.0523041463325278	synonymous	unchanged
A565C	0.447513663002484	non-synonymous	M189L
C268A	0.9201219828098252	non-synonymous	Q90K
A709T	0.8120083244510796	non-sense	unchanged
C726T	1.1084008114271882	synonymous	unchanged
G99A	0.47976644855310535	synonymous	unchanged
C653T	0.9304537284376813	non-synonymous	T218M
A853G	1.5574370411204657	non-synonymous	R285G
A424T	0.45283766357467053	non-synonymous	I142F
G581C	0.5485864876609841	non-synonymous	R194P
T248A	0.3265403823633165	non-synonymous	V83E
C503T	1.0943354053653829	non-synonymous	T168I
G827A	1.2631510884508494	non-synonymous	R276H
G437A	0.9985591783956359	non-synonymous	G146D
G813A	0.8306060761315374	synonymous	unchanged
T230G	0.6580747782212406	non-synonymous	V77G
T504A	0.7884573322432215	synonymous	unchanged
G595T	0.6022583142385078	non-synonymous	G199C
T261G	0.9438943486961747	non-synonymous	S87R
T189A	0.8336557016168321	non-sense	unchanged
C221T	0.6307373921274524	non-synonymous	T74I
A733G	0.9899145933610101	non-synonymous	T245A
T374C	0.8079116162666402	non-synonymous	L125P
G191T	0.8612217620601315	non-synonymous	R64L
C164G	1.6739886268280364	non-synonymous	T55S
G854C	1.1021720783449815	non-synonymous	R285T
A710G	0.7544661887890911	non-synonymous	K237R
G115T	0.8009672877204129	non-synonymous	A39S
T578C	0.5858998567009873	non-synonymous	L193S
G115A	0.6273232382674995	non-synonymous	A39T
A355T	0.6286427282518361	non-synonymous	T119S
A803G	0.8204746888071626	non-synonymous	Q268R
T438A	0.9034275524381716	synonymous	unchanged
T528G	0.7850394635054341	non-synonymous	I176M
C723A	0.871250568338773	synonymous	unchanged
C474T	1.1664291461536318	synonymous	unchanged
G787T	0.7492166748916517	non-synonymous	V263L
G496T	0.9918504981545796	non-synonymous	D166Y
A211T	0.8048361108460058	non-synonymous	M71L
G654T	0.9632834943527849	synonymous	unchanged
C503A	1.0472885925735882	non-synonymous	T168N
G636C	1.715640671776946	synonymous	unchanged
T187G	0.5539196777943156	non-synonymous	Y63D
C378A	0.6756247569874112	non-synonymous	S126R
G786T	0.7745739700902708	synonymous	unchanged
G366A	0.7513883014768067	synonymous	unchanged
G659A	0.6322196399098342	non-synonymous	G220D
C635T	1.033324124301665	non-synonymous	T212M
C150A	0.9325246310250163	synonymous	unchanged
T459A	0.844742310290794	synonymous	unchanged
A101G	0.6864273866490455	non-synonymous	Q34R
C428A	1.1573550863179245	non-synonymous	A143D
C640A	1.1522640059834568	non-synonymous	L214I
T746G	0.5467741256345462	non-synonymous	I249S
G437C	0.7955712306911219	non-synonymous	G146A
G160A	0.9272305424493156	non-synonymous	D54N
C538T	1.070670518422499	non-synonymous	P180S
A342T	1.0010399388631912	non-synonymous	K114N
C150T	0.7668060754287862	synonymous	unchanged
C309G	0.7548378317820892	synonymous	unchanged
T186G	1.2863357045034565	synonymous	unchanged
C673G	0.8178766469550458	non-synonymous	R225G
G112T	0.6096546993199923	non-synonymous	A38S
C811T	0.5499261945368573	non-sense	unchanged
G448C	1.0146264893934804	non-synonymous	G150R
G711A	0.7884038557556846	synonymous	unchanged
G456A	0.700353418451598	synonymous	unchanged
C619T	0.6254437428251779	non-synonymous	R207W
A697T	1.256058773392334	non-synonymous	T233S
G476C	0.9287553215635656	non-synonymous	G159A
A649C	0.9021180485913133	non-synonymous	N217H
G96A	0.5804106568601004	synonymous	unchanged
G235A	0.5864149457112231	non-synonymous	A79T
A357G	0.8238901386203943	synonymous	unchanged
G770C	0.678752661843041	non-synonymous	R257P
A733C	0.7100812448345768	non-synonymous	T245P
C657A	0.9453367914796722	synonymous	unchanged
C373A	0.6952565430988884	non-synonymous	L125M
G837A	0.8895167375231453	synonymous	unchanged
T322C	1.0759334867433274	non-synonymous	Y108H
C164T	1.4181829355632731	non-synonymous	T55I
A340G	0.9701425159045255	non-synonymous	K114E
A106C	1.0561802783527319	non-synonymous	K36Q
A482G	1.0881117606261734	non-synonymous	E161G
G346T	0.6732755162114761	non-synonymous	V116F
A269C	0.9228526834198097	non-synonymous	Q90P
A553G	0.6837085127410221	non-synonymous	T185A
G646A	1.5446010017396428	non-synonymous	G216S
T212A	1.3408180596819632	non-synonymous	M71K
G456C	0.7124617586854143	synonymous	unchanged
C493G	0.6492878096394169	non-synonymous	L165V
C329G	0.5779654185508468	non-synonymous	P110R
C714T	1.0577012864585968	synonymous	unchanged
G255T	1.0779055055973292	non-synonymous	K85N
A320C	0.4973193655454345	non-synonymous	N107T
T510C	1.2259829545458656	synonymous	unchanged
G603T	0.9005999002379775	synonymous	unchanged
A652T	0.6447028873054892	non-synonymous	T218S
G199T	0.5414278939623846	non-sense	unchanged
G444C	0.9708535666686328	synonymous	unchanged
G469C	0.6877433900743696	non-synonymous	A157P
G145A	0.43471086233966366	non-synonymous	G49S
G310C	0.8759843152765713	non-synonymous	D104H
G832A	0.8788543457901722	non-synonymous	D278N
C386A	0.6881894404214354	non-synonymous	A129E
C378G	0.4314993110757096	non-synonymous	S126R
A127T	0.5911094708114386	non-synonymous	S43C
A663T	1.0665031805957828	synonymous	unchanged
G366T	1.2853938239100087	synonymous	unchanged
G654C	0.8976170758700258	synonymous	unchanged
G478A	0.9142343192128292	non-synonymous	D160N
G500A	0.8948947798578487	non-synonymous	R167H
C294G	0.9866411950547637	synonymous	unchanged
G471A	0.9748895391428679	synonymous	unchanged
T252G	0.8813466353897492	synonymous	unchanged
G780A	0.9132717592256906	synonymous	unchanged
A482C	0.9568257090781772	non-synonymous	E161A
C466G	1.0884732066325973	non-synonymous	R156G
T637A	0.4731321274436323	non-synonymous	W213R
A710C	0.6080164151200621	non-synonymous	K237T
A302C	0.7376351831302271	non-synonymous	K101T
A710T	0.5070051920303583	non-synonymous	K237M
G166A	1.02009843120572	non-synonymous	A56T
T149C	0.6490613797145208	non-synonymous	V50A
A253G	0.7198891868032253	non-synonymous	K85E
G288T	0.6834719354009733	non-synonymous	Q96H
A520C	0.39683589713661455	non-synonymous	T174P
C665G	1.1286543523768646	non-synonymous	A222G
G608C	0.49823187814276554	non-synonymous	G203A
T322G	0.6227898476784569	non-synonymous	Y108D
C429A	1.1791023914679324	synonymous	unchanged
T701A	0.759341347945866	non-synonymous	V234E
G102A	0.690082130721233	synonymous	unchanged
C669A	0.6278381669047547	non-synonymous	S223R
C530A	0.7743271332610515	non-synonymous	P177H
A104T	0.8717651794628295	non-synonymous	Q35L
A506T	0.9247397408642262	non-synonymous	E169V
A650C	0.6681896851787767	non-synonymous	N217T
G141A	0.662526588108746	synonymous	unchanged
C159T	1.0299603909588515	synonymous	unchanged
C391A	0.8983750782174924	non-synonymous	Q131K
A572G	1.108702805757253	non-synonymous	Q191R
A655C	0.5110070545054005	non-synonymous	T219P
C165A	0.4664620316620022	synonymous	unchanged
G382T	1.1916877450986576	non-synonymous	A128S
C466T	0.58722686640573	non-synonymous	R156C
C720T	0.9852515852706342	synonymous	unchanged
T683A	0.7644860361241508	non-sense	unchanged
G695A	0.9305707413624662	non-sense	unchanged
G674C	0.9076437350142392	non-synonymous	R225P
T747A	0.9426691978381248	synonymous	unchanged
A257C	0.6484663989544216	non-synonymous	Q86P
A135T	0.8079738734613899	synonymous	unchanged
G564A	0.8558807848212712	synonymous	unchanged
A269T	0.9269430291028196	non-synonymous	Q90L
A543T	0.8119695657159	non-synonymous	R181S
G244C	0.6145058529419358	non-synonymous	A82P
G297T	4.0454725148344215	non-synonymous	E99D
C408A	1.2572643078837142	synonymous	unchanged
T459C	1.141830371982447	synonymous	unchanged
T332C	0.5181291040455456	non-synonymous	I111T
G445C	1.1451109500758674	non-synonymous	G149R
G247T	1.1577227298872355	non-synonymous	V83L
A105C	1.874160488364587	non-synonymous	Q35H
C666A	0.7744592621182604	synonymous	unchanged
G276T	0.6667229138564126	non-synonymous	Q92H
T413C	3.5908603830109227	non-synonymous	M138T
C132A	1.674416319374492	non-synonymous	S44R
A688G	0.860018867613314	non-synonymous	T230A
G807C	0.748916976593678	synonymous	unchanged
G439A	0.7294151599227664	non-synonymous	G147S
C345A	1.6882435568993661	non-synonymous	H115Q
C698T	1.1260430554575678	non-synonymous	T233I
A325G	0.40234986053138744	non-synonymous	N109D
A326G	2.529484919801733	non-synonymous	N109S
C343A	0.7358501584877768	non-synonymous	H115N
T671C	0.7989686845687045	non-synonymous	I224T
C546A	0.7106191851715726	non-synonymous	D182E
G337T	0.6474376064215843	non-sense	unchanged
T462C	1.1235400051430948	synonymous	unchanged
T306A	0.9044326726268411	synonymous	unchanged
A497G	0.42981901780828086	non-synonymous	D166G
T460C	1.6311345179812384	non-synonymous	F154L
A821T	0.8584310776874667	non-synonymous	E274V
C328A	0.6541625152946624	non-synonymous	P110T
C826A	0.7296901225362005	non-synonymous	R276S
C557A	1.2217250847485548	non-synonymous	P186Q
T768A	0.9041329692998498	synonymous	unchanged
G194A	0.5721780944176921	non-synonymous	G65D
G562T	1.26467932064372	non-synonymous	A188S
A728C	0.5208717018043035	non-synonymous	Y243S
T462G	0.7544008928063289	non-synonymous	F154L
G353T	0.7800873227739303	non-synonymous	G118V
A211G	0.6304505550037938	non-synonymous	M71V
G385T	1.354099074949597	non-synonymous	A129S
G700A	1.055996194115223	non-synonymous	V234M
T682A	1.0085665549448695	non-synonymous	L228I
T494A	0.5882474124145777	non-synonymous	L165Q
G486A	0.8341015711438996	synonymous	unchanged
G849A	0.8434575899654778	synonymous	unchanged
G639C	0.48126466407360136	non-synonymous	W213C
G337A	1.007143533350591	non-synonymous	E113K
T460G	0.9129539577167223	non-synonymous	F154V
G213C	0.4660601530170271	non-synonymous	M71I
T727G	0.9670697632274335	non-synonymous	Y243D
A298G	1.0506360888396555	non-synonymous	I100V
C113G	1.440371601784542	non-synonymous	A38G
G523T	1.1464211830688418	non-synonymous	A175S
A226T	0.5672469200866401	non-sense	unchanged
C209G	0.6913977813680564	non-synonymous	P70R
C657G	1.0338673654297408	synonymous	unchanged
T198G	0.7600615744596553	non-synonymous	D66E
C417A	0.4808701253040717	non-synonymous	N139K
C294T	1.2552381987587145	synonymous	unchanged
C845T	0.8139935381501956	non-synonymous	S282L
G276A	0.7488218760252215	synonymous	unchanged
G533A	0.9223651551428206	non-synonymous	G178D
T872C	0.7290990835913161	non-synonymous	L291P
A617C	0.9855136051175581	non-synonymous	Q206P
G160T	1.6254533219046785	non-synonymous	D54Y
C328T	0.7623500837089668	non-synonymous	P110S
A302T	1.2102798659338434	non-synonymous	K101M
G352C	2.0706683962185664	non-synonymous	G118R
G748C	0.724825347198204	non-synonymous	A250P
G141C	1.358081811523362	synonymous	unchanged
G463C	0.6338633642834081	non-synonymous	A155P
T225C	0.982456456314317	synonymous	unchanged
T452G	0.42843579264934495	non-synonymous	V151G
C335A	0.6953439263819228	non-synonymous	A112D
C673A	1.0197957433502822	synonymous	unchanged
C678A	0.9505938317078809	synonymous	unchanged
G260A	1.1717559303105394	non-synonymous	S87N
G449C	0.992384629281735	non-synonymous	G150A
G841A	0.8848607004422521	non-synonymous	A281T
T672A	0.8787465239224538	synonymous	unchanged
G496A	2.123311347709312	non-synonymous	D166N
T752C	0.7472272966824254	non-synonymous	V251A
A547G	0.5801433030561312	non-synonymous	T183A
G627A	0.9136186732066253	synonymous	unchanged
G177A	0.5968729939919638	synonymous	unchanged
C653A	1.0242167256250485	non-synonymous	T218K
C154T	1.134637374312978	non-synonymous	L52F
T322A	0.8137953254379836	non-synonymous	Y108N
C443G	1.2104403379394035	non-synonymous	P148R
C464A	0.6826331611953457	non-synonymous	A155D
G153T	1.1341540357083721	synonymous	unchanged
C190A	0.7997156960285935	non-synonymous	R64S
C362T	0.8514879091380477	non-synonymous	T121M
G439C	0.6223034462447379	non-synonymous	G147R
C384G	1.2186608316532834	synonymous	unchanged
C559A	0.8879606888827029	synonymous	unchanged
G850A	0.8966936987674928	non-synonymous	A284T
C828T	0.9409672912263425	synonymous	unchanged
A526T	0.9893557634221101	non-synonymous	I176F
A179G	1.0597589482640408	non-synonymous	Q60R
T694C	0.5473510680523024	non-synonymous	W232R
T231G	1.5314341850860607	synonymous	unchanged
A188G	0.5550314466218806	non-synonymous	Y63C
G804A	1.0345058591106662	synonymous	unchanged
A349C	1.1584307748657212	non-synonymous	N117H
G235T	0.4634024816566832	non-synonymous	A79S
A392G	1.4395083451845219	non-synonymous	Q131R
T473A	1.0448269239440777	non-synonymous	I158N
G822A	0.806396878998907	synonymous	unchanged
G516A	0.9814867440323046	synonymous	unchanged
C825T	1.2190984880725575	synonymous	unchanged
C557T	0.5078132604147418	non-synonymous	P186L
G558C	0.6240820420907615	synonymous	unchanged
C554A	1.0403736439032107	non-synonymous	T185K
G481C	0.879766821082708	non-synonymous	E161Q
C154A	0.5595527246834135	non-synonymous	L52I
G258T	1.2079803082780602	non-synonymous	Q86H
A223G	0.8691308509005788	non-synonymous	S75G
T251C	0.8289925097961489	non-synonymous	L84P
C531T	1.4775817189236347	synonymous	unchanged
G469T	1.0243594437642005	non-synonymous	A157S
A725C	1.0575145990987496	non-synonymous	D242A
A311C	0.9780533404650132	non-synonymous	D104A
G491A	0.923799357166942	non-synonymous	R164H
A211C	1.2087805013503607	non-synonymous	M71L
G483A	1.1568341054607403	synonymous	unchanged
G440A	0.7198257854839308	non-synonymous	G147D
G400C	0.4939579160324142	non-synonymous	D134H
G561A	0.5663025939854626	synonymous	unchanged
C118A	0.8453035856713587	non-synonymous	L40M
G786C	0.7698577895387039	synonymous	unchanged
C552A	0.8617950463412902	synonymous	unchanged
C147G	1.0749482888467192	synonymous	unchanged
T187A	0.6912922536416517	non-synonymous	Y63N
A179T	0.8722594054277157	non-synonymous	Q60L
T333A	0.35131734997246283	synonymous	unchanged
G246C	0.9260156739158559	synonymous	unchanged
A617T	1.221296022366433	non-synonymous	Q206L
T651G	1.3438039287111359	non-synonymous	N217K
A226G	0.8334201466125349	non-synonymous	K76E
G715C	1.2482786762785973	non-synonymous	G239R
A168T	0.9601638894115745	synonymous	unchanged
G180A	1.0037638570641798	synonymous	unchanged
T768C	0.8837366805723639	synonymous	unchanged
C590G	0.8557888412807625	non-synonymous	T197R
T205C	0.5951689775243346	non-synonymous	F69L
G400T	0.8778839141503035	non-synonymous	D134Y
G128A	1.0070228306260762	non-synonymous	S43N
G315T	1.4346137725093613	synonymous	unchanged
C328G	0.8907315177465368	non-synonymous	P110A
A323T	1.2605164509900326	non-synonymous	Y108F
G387T	1.1188996747140063	synonymous	unchanged
G445T	0.45226804430657175	non-sense	unchanged
G679A	0.6400539973021562	non-synonymous	G227S
A634G	0.8146225155631742	non-synonymous	T212A
T746C	0.5399858890660103	non-synonymous	I249T
A645T	0.9047604061508879	non-synonymous	K215N
A507G	0.808255653997534	synonymous	unchanged
G690C	1.1758969151970866	synonymous	unchanged
G730A	0.4020483557854991	non-synonymous	G244S
G363T	0.873347233640314	synonymous	unchanged
C726A	1.2171374494749279	non-synonymous	D242E
C537T	0.9805045758164812	synonymous	unchanged
A688C	0.505798291610764	non-synonymous	T230P
G576A	1.0882212273865008	synonymous	unchanged
G120C	1.1351549671197683	synonymous	unchanged
A263T	0.4555083375201828	non-synonymous	E88V
A663C	1.3305022386891765	synonymous	unchanged
G346C	0.968124953048245	non-synonymous	V116L
C848A	0.9058761420777555	non-synonymous	A283E
G535T	0.5215513678742876	non-synonymous	D179Y
G495C	0.85131508013805	synonymous	unchanged
G680T	0.7240604670574362	non-synonymous	G227V
C156T	1.1149809515849198	synonymous	unchanged
T233A	0.8853812067366299	non-synonymous	M78K
G704C	0.8868669973400942	non-synonymous	G235A
C559T	1.7466538974272514	non-synonymous	R187W
A846T	0.3832552908790504	synonymous	unchanged
T701G	0.8716587023932557	non-synonymous	V234G
T487A	0.49590540832592783	non-synonymous	F163I
G194C	1.0572559748387598	non-synonymous	G65A
A358G	0.6434624913138696	non-synonymous	M120V
G377T	1.488108434116313	non-synonymous	S126I
C266A	0.7499909571512452	non-synonymous	T89K
C656A	0.7053565190249069	non-synonymous	T219N
C514T	1.1440456444150757	synonymous	unchanged
A272C	1.5738240081725265	non-synonymous	K91T
G449T	1.143542512027478	non-synonymous	G150V
G716C	0.808728975746208	non-synonymous	G239A
C142T	1.2507633402160983	synonymous	unchanged
A447G	2.7565815331549093	synonymous	unchanged
G594T	1.0511857715711488	synonymous	unchanged
C430A	0.7429773621427205	non-synonymous	Q144K
C335T	0.7878407685036135	non-synonymous	A112V
A275T	0.8933460929813931	non-synonymous	Q92L
G451C	0.650342527268855	non-synonymous	V151L
T834C	1.0519905070900548	synonymous	unchanged
C280G	1.135223750217016	non-synonymous	L94V
T110G	0.5721583726393407	non-synonymous	L37R
T691A	0.9988434460001396	non-synonymous	S231T
T110C	0.9896263379505997	non-synonymous	L37P
C665A	1.0923034629736106	non-synonymous	A222D
A536G	0.4672402465963732	non-synonymous	D179G
G117C	0.8044889963044531	synonymous	unchanged
C435G	0.5183370737298633	synonymous	unchanged
G570C	0.7833834561993169	synonymous	unchanged
T233G	0.5584577095666163	non-synonymous	M78R
G193C	0.5146808708223819	non-synonymous	G65R
G134T	2.2219859276645337	non-synonymous	G45V
C239G	1.0358655092791806	non-synonymous	A80G
A743C	1.1159492293242939	non-synonymous	D248A
T119A	0.5209295215831753	non-synonymous	L40Q
G243T	0.6474448690059272	synonymous	unchanged
A670G	0.8113634844965625	non-synonymous	I224V
C802T	0.7437771924861004	non-sense	unchanged
C800T	1.0155382131587742	non-synonymous	T267I
A650T	0.43200690848457196	non-synonymous	N217I
A526G	0.7769430323694217	non-synonymous	I176V
G608T	0.7187084995259216	non-synonymous	G203V
C549T	0.5720228222075379	synonymous	unchanged
C139A	0.7164804793226406	synonymous	unchanged
A369T	0.6553069740418996	synonymous	unchanged
C305G	0.6123439797879565	non-synonymous	P102R
A301T	0.7042069168413004	non-sense	unchanged
C290G	0.9940948494103404	non-synonymous	P97R
G234T	1.0146576170042276	non-synonymous	M78I
T487C	0.7176132735301771	non-synonymous	F163L
A271C	0.850178990330288	non-synonymous	K91Q
A497T	0.3963521443443417	non-synonymous	D166V
G121C	0.4994261580860147	non-synonymous	E41Q
A270G	0.8113482481004967	synonymous	unchanged
A197C	0.8971852372977771	non-synonymous	D66A
C615A	1.2720110947278829	synonymous	unchanged
C499G	1.7075113772497532	non-synonymous	R167G
A301C	1.1110940285273676	non-synonymous	K101Q
G111C	0.6646045506573128	synonymous	unchanged
G486C	1.2264169308129613	synonymous	unchanged
G235C	0.5634842099344063	non-synonymous	A79P
A287C	1.1237423652317837	non-synonymous	Q96P
G288C	1.4869220601321649	non-synonymous	Q96H
A232C	1.0020577116771312	non-synonymous	M78L
C717A	1.3243830930286027	synonymous	unchanged
C563A	1.2984341718698307	non-synonymous	A188E
G481A	1.064990974391034	non-synonymous	E161K
C116T	0.8056706701058766	non-synonymous	A39V
G647A	0.8168514254175548	non-synonymous	G216D
G478T	0.6688889510624936	non-synonymous	D160Y
A565G	0.5005199694315956	non-synonymous	M189V
G140A	0.6381142582749073	non-synonymous	R47Q
C534T	1.0406171364460814	synonymous	unchanged
C380G	0.9307436418558943	non-synonymous	A127G
C304G	1.2498357806564917	non-synonymous	P102A
C250A	0.8205465757723794	non-synonymous	L84I
A479G	0.44862659467447374	non-synonymous	D160G
G258C	1.1022019701891546	non-synonymous	Q86H
G471C	1.158189065843284	synonymous	unchanged
T306G	0.9884488062275437	synonymous	unchanged
C274A	0.7947190391193331	non-synonymous	Q92K
A284T	1.31544868247085	non-synonymous	N95I
T843A	0.7627669403331528	synonymous	unchanged
T461A	1.2458485835404118	non-synonymous	F154Y
A339C	0.8298471014811768	non-synonymous	E113D
C604T	1.6973831519893816	synonymous	unchanged
G532T	0.7417089573178204	non-synonymous	G178C
C245T	0.5323938145782001	non-synonymous	A82V
G398A	1.0964790407502243	non-synonymous	S133N
C351T	0.9577144597375652	synonymous	unchanged
G375A	0.5467342426381934	synonymous	unchanged
C662A	1.8441789244279059	non-synonymous	A221E
G446A	1.536636779467891	non-synonymous	G149E
C806A	0.9787898280845925	non-synonymous	P269Q
A253T	1.2988986845691666	non-sense	unchanged
T158A	0.7381482357537689	non-synonymous	I53N
G409T	0.8368549072991923	non-synonymous	A137S
C441G	1.4003197239082519	synonymous	unchanged
C109A	0.8405045016630114	non-synonymous	L37M
G832C	1.050658939807544	non-synonymous	D278H
G246A	1.1532366258201943	synonymous	unchanged
A392T	0.47380461784497996	non-synonymous	Q131L
A650G	0.8708079200311757	non-synonymous	N217S
C552T	0.9259928970643724	synonymous	unchanged
C289T	0.836786126588475	non-synonymous	P97S
T701C	0.7124617586854143	non-synonymous	V234A
C615T	0.78408489844744	synonymous	unchanged
G196C	0.9849018648288447	non-synonymous	D66H
G137A	0.6833604313678829	non-synonymous	G46E
G627C	1.9082919691686053	non-synonymous	Q209H
C402T	0.8714193148022559	synonymous	unchanged
C116A	1.1966319758669297	non-synonymous	A39E
A319C	0.601907347854919	non-synonymous	N107H
A263G	0.9639451255442784	non-synonymous	E88G
C609G	0.8482987478892562	synonymous	unchanged
A644G	1.3390277446761885	non-synonymous	K215R
G393T	0.6371061433112287	non-synonymous	Q131H
T682C	0.8302599766765963	synonymous	unchanged
G585T	0.5931331882651971	non-synonymous	Q195H
C586T	1.0083959007054542	non-synonymous	L196F
G273C	1.1332511572798074	non-synonymous	K91N
T426C	0.9416389219322303	synonymous	unchanged
C184G	0.8588907230549166	non-synonymous	L62V
T705A	0.7503067735040233	synonymous	unchanged
T230C	0.8676054813206849	non-synonymous	V77A
A790C	0.9742370266789953	non-synonymous	T264P
G99T	0.5195538274240649	synonymous	unchanged
C828A	0.7300926581904083	synonymous	unchanged
C280A	1.8775282172659362	non-synonymous	L94I
A232G	0.6428403441262028	non-synonymous	M78V
G315C	0.8966064144418152	synonymous	unchanged
G496C	0.6516606671942723	non-synonymous	D166H
T488A	0.8221154835549054	non-synonymous	F163Y
C266T	0.8985843956094179	non-synonymous	T89M
T498G	0.9906499035696014	non-synonymous	D166E
C713A	0.7742867760657918	non-synonymous	T238N
A257T	0.6929930574070879	non-synonymous	Q86L
G247C	0.8313321361149434	non-synonymous	V83L
C100A	1.1899634173450258	non-synonymous	Q34K
A454G	1.3638015895192015	non-synonymous	T152A
A179C	1.8540596863954064	non-synonymous	Q60P
A344T	1.2498956333172635	non-synonymous	H115L
A228C	1.2419166150778995	non-synonymous	K76N
C351A	2.351578760085038	non-synonymous	N117K
A355G	0.9000039976822645	non-synonymous	T119A
T195C	0.7115288100708109	synonymous	unchanged
T291A	1.8759943667653218	synonymous	unchanged
C129A	1.2707938592305354	non-synonymous	S43R
A823T	2.0612429946804722	non-synonymous	S275C
A104G	1.0430365511265296	non-synonymous	Q35R
C524G	0.9644279748597547	non-synonymous	A175G
C290T	0.5537528917644073	non-synonymous	P97L
C289A	0.879127990111643	non-synonymous	P97T
G630C	0.621444929547347	non-synonymous	L210F
G824T	1.0602287249653288	non-synonymous	S275I
G446C	0.8622205224872024	non-synonymous	G149A
A271T	0.8640353655978592	non-sense	unchanged
T566C	1.033122958021788	non-synonymous	M189T
G295A	0.9401506509673827	non-synonymous	E99K
G711C	0.6862406388668081	non-synonymous	K237N
T494G	0.47284743679882846	non-synonymous	L165R
G131C	0.7501564598838556	non-synonymous	S44T
C512A	1.0865919235911539	non-synonymous	T171K
C139T	0.877782640268472	non-synonymous	R47W
T438C	0.9398804150803556	synonymous	unchanged
T672G	0.9129430278015116	non-synonymous	I224M
C493A	0.7330722006746938	non-synonymous	L165M
T281C	0.46221743623604067	non-synonymous	L94P
A853T	0.46594393240432497	non-sense	unchanged
G817A	1.024649459733938	non-synonymous	A273T
G234C	1.06676937593209	non-synonymous	M78I
A127G	1.1923497938459346	non-synonymous	S43G
C396T	0.6881865838205171	synonymous	unchanged
G215C	0.7522225555630485	non-synonymous	C72S
A799G	0.8340270578715087	non-synonymous	T267A
G279C	0.9581382271976261	synonymous	unchanged
A272T	0.8063720576224296	non-synonymous	K91M
A484T	1.2763970067580073	non-synonymous	T162S
C221G	1.0717169228228764	non-synonymous	T74S
C204G	1.001890379873199	synonymous	unchanged
T205G	0.4248757749564133	non-synonymous	F69V
A264G	0.7584576189566113	synonymous	unchanged
A127C	1.0328865995321925	non-synonymous	S43R
C256G	0.9684407887803962	non-synonymous	Q86E
T198C	0.797492296889042	synonymous	unchanged
G367A	0.9927544243353594	non-synonymous	A123T
G854A	0.7457848967016983	non-synonymous	R285K
T314G	0.5380948210049705	non-synonymous	L105R
T515G	0.6671852576821166	non-synonymous	L172R
A812T	1.1638734293566255	non-synonymous	Q271L
T797C	0.6812271791744315	non-synonymous	F266S
G633C	0.9919130441118281	synonymous	unchanged
C521G	1.0686926380281214	non-synonymous	T174S
G218C	1.1100045168110826	non-synonymous	S73T
G276C	0.8770418882185166	non-synonymous	Q92H
C811A	1.1961470861830235	non-synonymous	Q271K
C386T	0.7245805403375521	non-synonymous	A129V
C209T	0.9463739106290331	non-synonymous	P70L
T347G	0.9784908365988827	non-synonymous	V116G
G585A	0.5908519067718694	synonymous	unchanged
A188T	1.198200780815841	non-synonymous	Y63F
T632A	0.6926909610874658	non-synonymous	V211E
G375T	1.437207340796439	synonymous	unchanged
G822T	1.0612841063901073	non-synonymous	E274D
G140T	0.6175500292484699	non-synonymous	R47L
A349T	1.2518090770198087	non-synonymous	N117Y
C290A	0.6291292882101666	non-synonymous	P97H
G115C	2.836967230664669	non-synonymous	A39P
C378T	0.7533065567189816	synonymous	unchanged
G330A	0.9024016544243569	synonymous	unchanged
C380A	1.2771102645682644	non-synonymous	A127E
C648A	1.1134096395102848	synonymous	unchanged
T251A	0.6494371570366888	non-synonymous	L84H
G820A	1.037159936657224	non-synonymous	E274K
G476A	0.8270830709400484	non-synonymous	G159D
G238C	0.5171768839987186	non-synonymous	A80P
A790G	1.1598515381866	non-synonymous	T264A
A200T	1.7523938468925824	non-synonymous	E67V
C485T	1.0063062907090754	non-synonymous	T162M
G117T	0.9581382271976261	synonymous	unchanged
G533C	0.6503594323089449	non-synonymous	G178A
G448T	0.653829352860812	non-synonymous	G150C
A611G	0.9390009789846241	non-synonymous	E204G
G724C	1.0634644150292472	non-synonymous	D242H
C485A	0.8159274530748839	non-synonymous	T162K
C321G	0.3851743087876007	non-synonymous	N107K
C616T	0.3874823712931576	non-sense	unchanged
A655T	0.5414445552351685	non-synonymous	T219S
A130G	1.058823939208224	non-synonymous	S44G
G352A	1.4321645080217147	non-synonymous	G118S
T434C	0.6998994606733289	non-synonymous	L145P
A536C	0.6298251283676702	non-synonymous	D179A
C164A	0.8125137772630422	non-synonymous	T55N
C329T	0.5563383254695894	non-synonymous	P110L
C345T	0.6034357498479672	synonymous	unchanged
A283G	0.6545306408016704	non-synonymous	N95D
C411A	1.3965021219939255	synonymous	unchanged
A350G	0.9344539114691454	non-synonymous	N117S
A319T	0.6558523639690792	non-synonymous	N107Y
G279T	0.7366590390011899	synonymous	unchanged
G249T	0.6696986983850074	synonymous	unchanged
C208A	0.46285176940562356	non-synonymous	P70T
A319G	0.6345286272831961	non-synonymous	N107D
A821G	1.11298884977502	non-synonymous	E274G
T205A	0.7998871686514716	non-synonymous	F69I
T212C	0.42810431427979034	non-synonymous	M71T
C176A	1.3778570781400679	non-synonymous	T59K
G249C	1.04524170239741	synonymous	unchanged
C364T	0.6381475656742084	synonymous	unchanged
G229C	1.042462035275602	non-synonymous	V77L
T318C	0.6369285636385366	synonymous	unchanged
G631T	1.336289634057706	non-synonymous	V211L
T519G	0.5741561563737986	non-synonymous	N173K
G382C	0.5257852221906667	non-synonymous	A128P
G633A	0.696560613024041	synonymous	unchanged
G131T	1.9201872226695282	non-synonymous	S44I
T425C	0.490372014645609	non-synonymous	I142T
C614T	0.8844352866439625	non-synonymous	T205I
G664C	2.2914510614304673	non-synonymous	A222P
C384T	0.6077618564199846	synonymous	unchanged
T219A	0.4883929795724692	non-synonymous	S73R
G238T	1.3140181401567443	non-synonymous	A80S
G560A	0.47906911359881305	non-synonymous	R187Q
C845A	0.8222320956802323	non-sense	unchanged
C250G	0.3849511107501966	non-synonymous	L84V
C184T	0.7721837686296658	non-synonymous	L62F
G363C	1.7478764023423359	synonymous	unchanged
G303C	0.7868965014857099	non-synonymous	K101N
C184A	0.901539344578357	non-synonymous	L62I
G414T	0.7227099770862094	non-synonymous	M138I
G390A	1.1945347767027172	synonymous	unchanged
A859G	0.9478109888206457	non-synonymous	I287V
A424G	0.9095436568230096	non-synonymous	I142V
G262T	0.5088557942370812	non-sense	unchanged
T281G	1.1325969217451706	non-synonymous	L94R
T629C	0.42673383228129563	non-synonymous	L210S
T480A	0.596423925701966	non-synonymous	D160E
G393A	1.6107831065931104	synonymous	unchanged
C289G	1.2038422070724932	non-synonymous	P97A
C362G	0.7293935152990937	non-synonymous	T121R
G148A	2.326115927300595	non-synonymous	V50I
A338T	0.7194768218810849	non-synonymous	E113V
G169A	0.5446259396702295	non-synonymous	D57N
G453A	0.9340261393608646	synonymous	unchanged
A397T	0.34501766438079656	non-synonymous	S133C
T434A	2.1558110111946585	non-synonymous	L145H
C192G	0.796469527279628	synonymous	unchanged
A125T	0.7295341912430425	non-synonymous	K42I
T488C	0.6687676216681416	non-synonymous	F163S
A197T	0.6258806161532879	non-synonymous	D66V
A173G	1.604618305768332	non-synonymous	N58S
C242G	1.025389878156997	non-synonymous	A81G
G215T	1.2399435881381045	non-synonymous	C72F
T207C	0.5757234084476963	synonymous	unchanged
C551A	0.8302466914010064	non-synonymous	T184N
T299G	0.7528228927981347	non-synonymous	I100S
G377C	1.2684621677403687	non-synonymous	S126T
G238A	0.7631682391050858	non-synonymous	A80T
G620C	0.5646171695986011	non-synonymous	R207P
A856T	0.5215182755632648	non-synonymous	I286F
C286T	0.6840712285713029	non-sense	unchanged
G500C	1.2920679510273225	non-synonymous	R167P
G177T	0.8516784241756675	synonymous	unchanged
G169C	0.6370997043184214	non-synonymous	D57H
C159G	0.799863983381741	non-synonymous	I53M
G346A	0.8754700067463458	non-synonymous	V116I
T461G	0.579213504577096	non-synonymous	F154C
G647C	2.999587134077129	non-synonymous	G216A
T285C	0.8167283376544199	synonymous	unchanged
C132T	1.025256539559693	synonymous	unchanged
C575A	0.9163346396235585	non-synonymous	T192K
C477T	0.9117392815706225	synonymous	unchanged
A652G	0.5859508977199526	non-synonymous	T218A
G606A	0.8812775489903415	synonymous	unchanged
A372T	1.2890061042155114	non-synonymous	E124D
C450T	0.913713271801245	synonymous	unchanged
G121A	0.5710757645548765	non-synonymous	E41K
A105T	1.2465099266454553	non-synonymous	Q35H
G385A	1.0206255028844278	non-synonymous	A129T
G567T	0.7632626555642106	non-synonymous	M189I
G409A	0.8629806635375878	non-synonymous	A137T
C619G	0.4704527626348056	non-synonymous	R207G
G137T	0.5341002050095404	non-synonymous	G46V
G199A	0.7932493229822206	non-synonymous	E67K
C399A	2.0168024323307407	non-synonymous	S133R
C429T	0.4541824063988747	synonymous	unchanged
A754C	1.3198842925681584	non-synonymous	I252L
G144T	0.5672731742253092	synonymous	unchanged
G151A	0.7909630677647069	non-synonymous	A51T
A338G	0.5968729939919638	non-synonymous	E113G
G387A	1.0894328619196498	synonymous	unchanged
A502G	1.3508178285081285	non-synonymous	T168A
A175G	1.5580407967486618	non-synonymous	T59A
C842A	1.0672429942698196	non-synonymous	A281D
T480C	0.7359612469778867	synonymous	unchanged
G224T	0.321660690559203	non-synonymous	S75I
G467C	0.5987200000855913	non-synonymous	R156P
T487G	0.5305819215126638	non-synonymous	F163V
C362A	1.0264546783347117	non-synonymous	T121K
C245G	0.738305646931504	non-synonymous	A82G
G363A	4.424856540149037	synonymous	unchanged
G108C	0.7360532076485075	non-synonymous	K36N
T186C	0.945620981949201	synonymous	unchanged
C142A	1.1243458788543572	non-synonymous	L48M
T460A	0.37135295265299295	non-synonymous	F154I
A259G	0.6255202934036315	non-synonymous	S87G
C831T	2.3459178023052987	synonymous	unchanged
A257G	0.6619690688652589	non-synonymous	Q86R
C176T	2.3916318539351598	non-synonymous	T59M
G279A	1.0683665188221316	synonymous	unchanged
A172C	0.7537707936956394	non-synonymous	N58H
C831A	1.2318920063969478	synonymous	unchanged
C616A	1.085003944544096	non-synonymous	Q206K
C539T	0.9490563482668428	non-synonymous	P180L
A341G	1.1583274231561314	non-synonymous	K114R
A270C	0.5858495786780665	non-synonymous	Q90H
A541G	0.8434892085585939	non-synonymous	R181G
C329A	0.24435740022489794	non-synonymous	P110Q
G255A	4.252788973350866	synonymous	unchanged
A511C	0.4487482836242046	non-synonymous	T171P
T422C	0.49536398140829646	non-synonymous	L141S
A107C	1.1141142176716583	non-synonymous	K36T
A536T	0.692223212600928	non-synonymous	D179V
C477A	1.565408934576403	synonymous	unchanged
C571A	1.1617600338509788	non-synonymous	Q191K
C604A	1.374645542419492	non-synonymous	L202M
G601C	2.571844715109417	non-synonymous	A201P
A125G	0.9738454112500462	non-synonymous	K42R
G307A	0.7952547285740296	non-synonymous	A103T
C167A	0.7804190398948406	non-synonymous	A56E
C118T	0.959337398946309	synonymous	unchanged
G153A	0.8679451335050801	synonymous	unchanged
G427T	1.1320771669042722	non-synonymous	A143S
C156G	0.9219365309559022	synonymous	unchanged
G370T	3.8469610024325736	non-sense	unchanged
G334C	0.4994550333264221	non-synonymous	A112P
C336G	0.831052828955318	synonymous	unchanged
T206A	0.9766147219369743	non-synonymous	F69Y
G258A	0.6297874864164171	synonymous	unchanged
T793A	0.7415156714833802	non-synonymous	Y265N
A412G	0.5110070545054005	non-synonymous	M138V
A106T	0.3899790679120162	non-sense	unchanged
C428T	0.7210134747925798	non-synonymous	A143V
G183C	0.666022914027618	synonymous	unchanged
A574G	0.6968883111329729	non-synonymous	T192A
A331T	1.7573657240307679	non-synonymous	I111F
C142G	0.522620851198705	non-synonymous	L48V
G367T	0.6453488133077598	non-synonymous	A123S
G366C	0.9125125973310724	synonymous	unchanged
G830A	1.744989173555453	non-synonymous	R277H
C464G	0.5195338999216897	non-synonymous	A155G
C805A	0.9139719307416677	non-synonymous	P269T
T214C	0.6443742802691728	non-synonymous	C72R
G102T	0.9694104416352451	non-synonymous	Q34H
C563T	0.7259544663211643	non-synonymous	A188V
G568T	0.9263697183382883	non-synonymous	A190S
G166T	2.902874232895778	non-synonymous	A56S
C139G	0.4570934661860235	non-synonymous	R47G
T473G	0.7322185792005328	non-synonymous	I158S
C202T	0.825110248377569	non-synonymous	R68C
G862T	1.5498675499284678	non-synonymous	A288S
A302G	1.1176118428205057	non-synonymous	K101R
A815G	1.1471287949476165	non-synonymous	N272S
T637C	0.4670130696804323	non-synonymous	W213R
G535A	0.2874414681592878	non-synonymous	D179N
C147A	0.6146040729082812	synonymous	unchanged
C202G	0.9492665769457961	non-synonymous	R68G
T282G	0.9831875926145573	synonymous	unchanged
T206C	0.675895958720806	non-synonymous	F69S
C512G	0.7820654751872392	non-synonymous	T171R
C268G	0.5552846543986242	non-synonymous	Q90E
G453C	1.355393711350797	synonymous	unchanged
A376C	1.0065290467530619	non-synonymous	S126R
A163G	1.4930497528110247	non-synonymous	T55A
C474G	1.4834150026556898	non-synonymous	I158M
G440C	0.6945653736710063	non-synonymous	G147A
G316C	1.0645980302195845	non-synonymous	V106L
A106G	0.35157491401203217	non-synonymous	K36E
A124G	0.761779034957125	non-synonymous	K42E
A397G	0.7592793498547226	non-synonymous	S133G
A794T	0.9417130004456667	non-synonymous	Y265F
C548A	0.8455180015776519	non-synonymous	T183N
T185A	0.8682158693052923	non-synonymous	L62H
T230A	0.9094664740018105	non-synonymous	V77D
A101C	1.1377891447971809	non-synonymous	Q34P
A217G	0.924320386550873	non-synonymous	S73G
G288A	0.6706967590383381	synonymous	unchanged
C619A	0.7052147539226917	synonymous	unchanged
G457C	0.6034682756935323	non-synonymous	A153P
C383G	1.3405939590553713	non-synonymous	A128G
C806T	1.1259477472152895	non-synonymous	P269L
G136C	0.4079814386776988	non-synonymous	G46R
A819T	1.927164388795225	synonymous	unchanged
G576T	0.8992582244089451	synonymous	unchanged
A227T	1.2875452472231834	non-synonymous	K76I
A175T	0.6060019556634557	non-synonymous	T59S
G199C	1.1471363337631955	non-synonymous	E67Q
T214G	0.9109683452432814	non-synonymous	C72G
T206G	0.6985136753118176	non-synonymous	F69C
T785A	0.637086674628788	non-synonymous	L262Q
A355C	0.4547096671446361	non-synonymous	T119P
T462A	0.4296583978464691	non-synonymous	F154L
G180C	1.1841708361189867	non-synonymous	Q60H
G865A	0.9661574624436724	non-synonymous	E289K
A497C	0.49716203578727397	non-synonymous	D166A
C152T	0.7460912424899547	non-synonymous	A51V
G151T	1.762974338043632	non-synonymous	A51S
C399T	0.8095161259491495	synonymous	unchanged
A323C	0.5056480495359595	non-synonymous	Y108S
C167T	0.5998101097090829	non-synonymous	A56V
T488G	1.194459214091571	non-synonymous	F163C
C277G	1.5495815773196175	non-synonymous	L93V
G869T	1.2304899383856835	non-synonymous	G290V
A264C	0.5447283322138788	non-synonymous	E88D
G463T	1.2025967107994386	non-synonymous	A155S
T110A	0.6987145194726371	non-synonymous	L37Q
T291C	1.2249615309741801	synonymous	unchanged
A135C	1.2209903072252934	synonymous	unchanged
C408T	0.7717427358997944	synonymous	unchanged
T788C	0.728644041042506	non-synonymous	V263A
A833T	0.7958728822689959	non-synonymous	D278V
T788A	0.7383817530697302	non-synonymous	V263E
G873T	1.357230477699099	synonymous	unchanged
A342G	1.1055545789599543	synonymous	unchanged
T683G	0.29074539308065894	non-sense	unchanged
T327A	0.853834572084973	non-synonymous	N109K
G862A	1.3235436501439488	non-synonymous	A288T
C571T	0.861445378581352	non-sense	unchanged
T198A	0.8860581036836762	non-synonymous	D66E
G409C	0.8461480447979035	non-synonymous	A137P
G661C	0.5153884326803114	non-synonymous	A221P
G203C	0.46175336250488	non-synonymous	R68P
T314A	0.835552895188518	non-synonymous	L105Q
G295C	1.3625648443433662	non-synonymous	E99Q
C407T	0.7002689265444377	non-synonymous	T136I
T162C	0.6128981372357284	synonymous	unchanged
C851A	1.1462804064645058	non-synonymous	A284E
A130T	1.1398540978730378	non-synonymous	S44C
T798C	0.7528228927981347	synonymous	unchanged
G596A	0.5401088076094726	non-synonymous	G199D
T155C	0.4217641957042182	non-synonymous	L52P
T158C	0.3371227095695351	non-synonymous	I53T
G804C	0.7878025423624925	non-synonymous	Q268H
T593C	2.485315208910696	non-synonymous	L198P
A431C	0.9088222890330423	non-synonymous	Q144P
G229A	0.5537863148022976	non-synonymous	V77I
T219C	1.1013546779997976	synonymous	unchanged
G453T	0.7181236412262768	synonymous	unchanged
C829A	0.42402713033426853	non-synonymous	R277S
G112A	0.5988363919985162	non-synonymous	A38T
G303T	1.338768481837779	non-synonymous	K101N
T492A	1.1711438447032285	synonymous	unchanged
T119G	1.3675440468726743	non-synonymous	L40R
G224C	1.0999254984869609	non-synonymous	S75T
G218T	0.9529591016452065	non-synonymous	S73I
C858A	0.8507236277360087	synonymous	unchanged
G367C	0.5356439059956393	non-synonymous	A123P
A228T	2.3213430219909963	non-synonymous	K76N
G555A	0.4411159551223749	synonymous	unchanged
G817C	0.951792940924794	non-synonymous	A273P
A344G	0.6387588181317506	non-synonymous	H115R
G573C	1.7950890106390307	non-synonymous	Q191H
G865T	0.6242120536684006	non-sense	unchanged
T333C	0.5311418433378144	synonymous	unchanged
G862C	0.6823105557316428	non-synonymous	A288P
A484C	0.47482956392094744	non-synonymous	T162P
C842T	1.0273014613702605	non-synonymous	A281V
T438G	0.52143576990347	synonymous	unchanged
C805T	1.0676397388773549	non-synonymous	P269S
A296T	2.63112566465555	non-synonymous	E99V
G381C	1.0882557642244641	synonymous	unchanged
T252A	1.2669070246666285	synonymous	unchanged
G841C	1.0226283001820817	non-synonymous	A281P
T394C	1.5905094571480591	non-synonymous	Y132H
G594A	1.1461647658617389	synonymous	unchanged
C89A	0.6416688810845149	non-synonymous	T30K
A170G	0.7273458075076868	non-synonymous	D57G
T425A	0.48114300586547454	non-synonymous	I142N
G870T	0.8676300558988275	synonymous	unchanged
T796G	1.2166834631080965	non-synonymous	F266V
G868T	1.1700037757858799	non-synonymous	G290W
T797A	0.5886600872978879	non-synonymous	F266Y
A331C	0.7792857581207359	non-synonymous	I111L
C83T	0.9804205115510592	non-synonymous	A28V
T473C	1.2246124703893866	non-synonymous	I158T
T93A	1.0888919287752306	non-synonymous	S31R
C465G	0.9794598010991032	synonymous	unchanged
A401G	0.8259759290779984	non-synonymous	D134G
T261C	0.5475075583986434	synonymous	unchanged
A611C	0.8752014330438452	non-synonymous	E204A
G138T	1.3033921310108814	synonymous	unchanged
A867G	0.955401221658019	synonymous	unchanged
A859T	1.2325107716870456	non-synonymous	I287F
G82A	1.180346329115987	non-synonymous	A28T
G82C	0.6300763288661007	non-synonymous	A28P
C83A	1.0740744572831693	non-synonymous	A28E
C83G	1.1257407471270364	non-synonymous	A28G
G84A	1.4896940521582014	synonymous	unchanged
G84C	1.0369455208404312	synonymous	unchanged
C85A	1.277799929410394	non-synonymous	Q29K
C85T	1.0019102902207784	non-sense	unchanged
C85G	1.3375744252403028	non-synonymous	Q29E
A86T	1.1276267146525782	non-synonymous	Q29L
A86C	1.148976635418052	non-synonymous	Q29P
A86G	1.376258915702442	non-synonymous	Q29R
G87A	1.3539860669395203	synonymous	unchanged
G87C	1.2401051526222844	non-synonymous	Q29H
A88T	1.1017495271096935	non-synonymous	T30S
A88C	1.3771754845069022	non-synonymous	T30P
A88G	1.1429824368233854	non-synonymous	T30A
C89T	1.5037541066489073	non-synonymous	T30M
C89G	1.6440866743284719	non-synonymous	T30R
G90A	1.2348381567043227	synonymous	unchanged
G90T	1.0587769474162418	synonymous	unchanged
G90C	1.2176679554723153	synonymous	unchanged
A91T	0.9765014297600764	non-synonymous	S31C
A91C	1.2676472281963274	non-synonymous	S31R
A91G	1.266947046802059	non-synonymous	S31G
G92A	1.2778817570091943	non-synonymous	S31N
G92C	1.192299517669773	non-synonymous	S31T
T93C	0.8965436268777787	synonymous	unchanged
T93G	1.3520564984702528	non-synonymous	S31R
G94A	1.404727369190605	non-synonymous	A32T
G94T	1.1789005936110637	non-synonymous	A32S
G94C	1.0755335271455935	non-synonymous	A32P
C95T	1.1762562217600037	non-synonymous	A32V
C95G	1.3115943150822715	non-synonymous	A32G
G96C	0.9871628642031035	synonymous	unchanged
G97A	1.3505839234386567	non-synonymous	V33M
G97C	1.664219083573628	non-synonymous	V33L
T98A	0.9519889864709409	non-synonymous	V33E
T98C	1.191134893146046	non-synonymous	V33A
T98G	0.8756869863568927	non-synonymous	V33G
G99C	1.063704224999216	synonymous	unchanged
C100G	0.9340965662969779	non-synonymous	Q34E
A101T	1.3648416265903736	non-synonymous	Q34L
C103T	0.6791145616078198	non-sense	unchanged
C103G	1.0260314600682336	non-synonymous	Q35E
G108T	1.1870662811901824	non-synonymous	K36N
C109T	1.4142224642794212	synonymous	unchanged
G112C	0.8862418741011963	non-synonymous	A38P
A122C	1.012404133019835	non-synonymous	E41A
A122G	1.447944215274107	non-synonymous	E41G
A125C	1.248219235034474	non-synonymous	K42T
A126C	1.0446878825357067	non-synonymous	K42N
C129T	1.1091728954237075	synonymous	unchanged
C129G	1.4353765034196282	non-synonymous	S43R
A130C	1.1925497055718304	non-synonymous	S44R
G133A	1.439075685387641	non-synonymous	G45R
G134A	1.1461918173107333	non-synonymous	G45E
A135G	1.2569816085354948	synonymous	unchanged
G137C	0.9169742085244176	non-synonymous	G46A
G138A	1.12029038317739	synonymous	unchanged
G138C	1.2892727078081032	synonymous	unchanged
G140C	0.8972775845309566	non-synonymous	R47P
T143A	0.6488777697061151	non-synonymous	L48Q
T143G	1.1909560385871016	non-synonymous	L48R
G144A	1.171343927253805	synonymous	unchanged
G144C	1.2770888605876942	synonymous	unchanged
G145T	0.8401112660005859	non-synonymous	G49C
G145C	0.7412308634863484	non-synonymous	G49R
G146A	0.9979078818334092	non-synonymous	G49D
G148C	1.5685130649867038	non-synonymous	V50L
T149A	0.8406526678212646	non-synonymous	V50D
T149G	1.062822336679999	non-synonymous	V50G
G151C	0.9821566377036668	non-synonymous	A51P
C152G	1.001831827134977	non-synonymous	A51G
C154G	1.1588165479361783	non-synonymous	L52V
A157T	1.098025127283902	non-synonymous	I53F
A157C	1.23965229716342	non-synonymous	I53L
T158G	0.7987666296458297	non-synonymous	I53S
G160C	1.1008748629219105	non-synonymous	D54H
A161C	2.019918564126641	non-synonymous	D54A
T162A	0.7909245071853754	non-synonymous	D54E
T162G	0.9697687766867703	non-synonymous	D54E
A163T	1.2727023052198532	non-synonymous	T55S
A163C	0.9800021555478896	non-synonymous	T55P
C165T	1.194274237999353	synonymous	unchanged
G166C	0.82726608464584	non-synonymous	A56P
A168C	1.343899761996523	synonymous	unchanged
A170T	0.7161211653462853	non-synonymous	D57V
A170C	1.1138725053446328	non-synonymous	D57A
T171C	1.0640178132890008	synonymous	unchanged
A173T	1.0107285785046096	non-synonymous	N58I
T174A	1.0430165621162455	non-synonymous	N58K
A175C	1.007715832305255	non-synonymous	T59P
G177C	1.257609553034279	synonymous	unchanged
C178G	1.2221812054402386	non-synonymous	Q60E
T182A	1.121602526347812	non-synonymous	V61E
T182G	1.0506649174987945	non-synonymous	V61G
T185C	1.2329496914529452	non-synonymous	L62P
T186A	1.3392288727398405	synonymous	unchanged
A188C	1.0194420556407882	non-synonymous	Y63S
T189C	1.561320228811823	synonymous	unchanged
T195A	0.9180301153614464	synonymous	unchanged
A200G	0.9699278084763685	non-synonymous	E67G
A201C	1.2807097947959014	non-synonymous	E67D
G215A	0.8087873379713755	non-synonymous	C72Y
C222T	1.3099153210438506	synonymous	unchanged
G224A	0.9196671971570315	non-synonymous	S75N
T225A	1.011928537594984	non-synonymous	S75R
T233C	0.7770904270775497	non-synonymous	M78T
G234A	1.1176057395824117	non-synonymous	M78I
G237C	1.2325461974134166	synonymous	unchanged
G244A	0.7911298112374053	non-synonymous	A82T
G260C	3.5903007800338917	non-synonymous	S87T
T278C	0.7858915972102437	non-synonymous	L93P
T282A	1.147270651876476	synonymous	unchanged
C286G	1.3373409696836955	non-synonymous	Q96E
T293A	0.8245004464949095	non-synonymous	V98D
A298C	1.2042716348224793	non-synonymous	I100L
T299A	0.7156171592716002	non-synonymous	I100N
T312A	1.2355796529831766	non-synonymous	D104E
G315A	1.4391200468661707	synonymous	unchanged
G316T	0.8622294452878537	non-synonymous	V106F
A323G	0.9679790493257062	non-synonymous	Y108C
C324A	0.7763936837296905	non-sense	unchanged
A325T	0.9226103752136984	non-synonymous	N109Y
A326C	0.7594192307073531	non-synonymous	N109T
G330C	1.3990243614979152	synonymous	unchanged
A331G	1.2973995945499381	non-synonymous	I111V
G337C	1.0714754479686757	non-synonymous	E113Q
A338C	0.9326451622587356	non-synonymous	E113A
A339T	1.1835825159500086	non-synonymous	E113D
A340T	0.682285824478037	non-sense	unchanged
A340C	1.1269246645402426	non-synonymous	K114Q
A341C	1.4560546307031834	non-synonymous	K114T
C343T	1.2601002746898744	non-synonymous	H115Y
C343G	0.967862920742901	non-synonymous	H115D
C345G	1.186619429436788	non-synonymous	H115Q
T347A	0.9631367851967483	non-synonymous	V116D
T347C	0.887570646802691	non-synonymous	V116A
C348T	1.3297862718140911	synonymous	unchanged
A350T	1.3823520987813078	non-synonymous	N117I
C351G	1.0397851659189912	non-synonymous	N117K
G353C	1.1340605081253106	non-synonymous	G118A
A357T	1.2467095403796016	synonymous	unchanged
A358C	1.1860833434372653	non-synonymous	M120L
T359A	0.9417484898760596	non-synonymous	M120K
T359C	0.9677852089454878	non-synonymous	M120T
G360C	1.0313048429321574	non-synonymous	M120I
A361T	1.1165583056549004	non-synonymous	T121S
G370C	1.2640805555744392	non-synonymous	E124Q
A371T	1.0182704087309697	non-synonymous	E124V
A372C	1.3368960105715877	non-synonymous	E124D
T374A	0.9326969872202425	non-synonymous	L125Q
T374G	17.168019872674705	non-synonymous	L125R
G375C	1.165741777076747	synonymous	unchanged
T389G	1.7581076041911994	non-synonymous	L130W
A392C	1.0561138342801117	non-synonymous	Q131P
G393C	0.9929274961126066	non-synonymous	Q131H
A395T	1.236852620733197	non-synonymous	Y132F
C396G	1.1517437392769856	non-sense	unchanged
A397C	0.8984713058453396	non-synonymous	S133R
G398C	1.060554307054554	non-synonymous	S133T
C399G	0.8065096629058989	non-synonymous	S133R
A401T	1.086804849212046	non-synonymous	D134V
A403C	0.9164464751680759	non-synonymous	N135H
A404T	0.9923281518929427	non-synonymous	N135I
A404G	0.9521317402566984	non-synonymous	N135S
A406T	1.3408214392643723	non-synonymous	T136S
C410A	0.9144574847572046	non-synonymous	A137D
C410G	1.8659754066271788	non-synonymous	A137G
A412T	0.7539112746017108	non-synonymous	M138L
A412C	0.7070232303443599	non-synonymous	M138L
G414A	0.9709624985893751	non-synonymous	M138I
G414C	0.728001676932933	non-synonymous	M138I
A415T	0.7752338424993088	non-synonymous	N139Y
A415C	0.6819525329616622	non-synonymous	N139H
A416T	0.9264428042995766	non-synonymous	N139I
A416C	0.845992427648619	non-synonymous	N139T
A416G	4.610639947003789	non-synonymous	N139S
C417G	0.8619576291502485	non-synonymous	N139K
A418T	1.1361136440112782	non-sense	unchanged
A419T	1.1360225721516455	non-synonymous	K140I
A419C	1.013657411009976	non-synonymous	K140T
A420T	0.783210382828033	non-synonymous	K140N
T421G	18.864856019529732	non-synonymous	L141V
T422A	1.1442656857433402	non-sense	unchanged
T422G	0.9488844369109054	non-synonymous	L141W
G423A	1.3622441945234642	synonymous	unchanged
G423C	0.9572383920802735	non-synonymous	L141F
A424C	2.0082401235040024	non-synonymous	I142L
T426A	0.9056510684984279	synonymous	unchanged
T426G	1.2398433609795008	non-synonymous	I142M
G427A	1.373853019977896	non-synonymous	A143T
G427C	0.7122195803484361	non-synonymous	A143P
C429G	1.3672940638576707	synonymous	unchanged
C430T	0.8947627091864943	non-sense	unchanged
C430G	1.053445098474427	non-synonymous	Q144E
G432C	1.2767477721196927	non-synonymous	Q144H
T434G	1.3580425379514192	non-synonymous	L145R
T452A	0.7742109208545367	non-synonymous	V151E
G483C	1.3467124763491933	non-synonymous	E161D
T498A	1.147075064186232	non-synonymous	D166E
T504G	1.2373001877674734	synonymous	unchanged
T515C	0.764589106979588	non-synonymous	L172P
A517T	0.7955028164886704	non-synonymous	N173Y
A518G	0.7365415758142725	non-synonymous	N173S
A520G	1.472717015016377	non-synonymous	T174A
C529T	0.8271091424241436	non-synonymous	P177S
C537G	0.7721669167110143	non-synonymous	D179E
C538G	1.3296576833079086	non-synonymous	P180A
C539G	1.2383231979354385	non-synonymous	P180R
G540A	1.1851598399178755	synonymous	unchanged
G540C	1.2185302841451073	synonymous	unchanged
A541T	0.7734121348023713	non-sense	unchanged
A541C	1.1981017396513856	synonymous	unchanged
G542C	0.8634864462792745	non-synonymous	R181T
A543C	1.177907671847041	non-synonymous	R181S
G544A	0.9547979287908821	non-synonymous	D182N
G544C	1.0328106764084708	non-synonymous	D182H
A545T	0.8384974724387423	non-synonymous	D182V
A545C	0.9168882913551762	non-synonymous	D182A
A545G	0.7902800282943975	non-synonymous	D182G
C546G	0.9266994952468627	non-synonymous	D182E
A547T	1.0430014746099034	non-synonymous	T183S
A547C	0.8496377814667306	non-synonymous	T183P
C548T	0.8651794483435932	non-synonymous	T183I
C548G	1.218699817661037	non-synonymous	T183S
C549G	1.2984391123947359	synonymous	unchanged
A550T	1.495557994175387	non-synonymous	T184S
A550C	0.8727773660687347	non-synonymous	T184P
C551G	1.0601558859640845	non-synonymous	T184S
C552G	1.575048152153844	synonymous	unchanged
A553T	1.3632204525656006	non-synonymous	T185S
A553C	0.8953153760325513	non-synonymous	T185P
C554G	0.8816980385078567	non-synonymous	T185R
G555C	1.318824951697289	synonymous	unchanged
C556T	0.8241339301126644	non-synonymous	P186S
C557G	0.9666360992196605	non-synonymous	P186R
C559G	1.2566378001877145	non-synonymous	R187G
G562C	1.135167269175471	non-synonymous	A188P
A565T	0.734576184393165	non-synonymous	M189L
T566A	0.9401353777836984	non-synonymous	M189K
T566G	0.9761152717797772	non-synonymous	M189R
G567A	0.9420430739568421	non-synonymous	M189I
[truncated: 164 more rows]
