# Supplementary material for: Prediction of Antibiotic Resistance Evolution by Growth Measurement of All Proximal Mutants of Beta-Lactamase
Source: Mol Biol Evol. 2022 Apr 29;39(5):msac086. doi: 10.1093/molbev/msac086 (PMC9087888; doi:10.1093/molbev/msac086)
Supplement: msac086_Supplementary_Data [file msac086_supplementary_data.zip › Table_S5_All_single_mutation_under_0.5_x_MIC_ceftazidime_selection.txt]

genotype	relative_growth	mutation_type	AA_mutation
C729T	0.989088654289562	synonymous	unchanged
T528A	0.9146451714963276	synonymous	unchanged
G762A	0.9101930927465882	synonymous	unchanged
C321A	0.9866176054148056	non-synonymous	N107K
G780C	0.9985814405653489	synonymous	unchanged
C190G	1.2386278400968702	non-synonymous	R64G
A745G	0.976102264393792	non-synonymous	I249V
G513T	1.0150172556105108	synonymous	unchanged
C669G	0.8599738188798103	non-synonymous	S223R
C761T	1.0970262565694866	non-synonymous	P254L
G638T	1.0884622130714354	non-synonymous	W213L
G759T	1.2585246179817935	non-synonymous	W253C
C689T	0.9248881574052736	non-synonymous	T230M
C522T	1.0221185756932611	synonymous	unchanged
C816T	0.8980257952174916	synonymous	unchanged
C784T	0.9341532819581687	synonymous	unchanged
C609T	0.9999072957730223	synonymous	unchanged
G758A	1.2590224732345423	non-sense	unchanged
G766C	0.9434713757455384	non-synonymous	G256R
C677G	0.9635949940347204	non-synonymous	A226G
G540T	0.8487129640780845	synonymous	unchanged
C723T	0.8777072927820493	synonymous	unchanged
G767C	0.8558281122258683	non-synonymous	G256A
C677A	0.8833492826039486	non-synonymous	A226D
G478C	1.8157459458537721	non-synonymous	D160H
T757G	1.3656238816659723	non-synonymous	W253G
G774T	0.9723113823409338	synonymous	unchanged
G703T	1.2430663275938636	non-synonymous	G235C
G807T	0.9887527623025479	synonymous	unchanged
C602A	0.8236077515891321	non-synonymous	A201E
G292T	1.0015501961994622	non-synonymous	V98F
A736C	1.2093145212507628	non-synonymous	T246P
C775G	0.9894896440986309	non-synonymous	P259A
G762T	1.0145818462274818	synonymous	unchanged
A320T	1.232301633300443	non-synonymous	N107I
G241A	1.0354261587179734	non-synonymous	A81T
G730C	1.1653544422284339	non-synonymous	G244R
A725G	365.85178016264115	non-synonymous	D242G
G702T	0.9686455494658108	synonymous	unchanged
C681T	0.9480905740546395	synonymous	unchanged
A626G	0.6802011244379607	non-synonymous	Q209R
G244T	0.9367912641124423	non-synonymous	A82S
C737A	0.8869688027336566	non-synonymous	T246N
T757A	1.3753822260050965	non-synonymous	W253R
A684T	1.00921054236215	non-synonymous	L228F
C760A	1.0902608042387332	non-synonymous	P254T
G774A	0.9816342596769504	synonymous	unchanged
G191A	1.0171994180150787	non-synonymous	R64H
G840A	0.7928506156376708	synonymous	unchanged
A265C	0.8364782389069664	non-synonymous	T89P
A764G	0.8765217654882292	non-synonymous	Q255R
C735G	0.9857442582855489	synonymous	unchanged
T504C	1.1725861181465935	synonymous	unchanged
G659C	1.4289882132083314	non-synonymous	G220A
A107G	0.8951972610972784	non-synonymous	K36R
C240T	0.8329495019457381	synonymous	unchanged
C236A	0.9013065960786728	non-synonymous	A79E
G693A	0.88975806526487	synonymous	unchanged
A482T	0.8900076330015616	non-synonymous	E161V
C749A	1.2453426145295765	non-synonymous	A250E
G658C	1.187735809595516	non-synonymous	G220R
G262C	0.8605410722387894	non-synonymous	E88Q
A326T	1.3349917990396583	non-synonymous	N109I
T582A	0.9407330742125329	synonymous	unchanged
A227G	1.3217604729350878	non-synonymous	K76R
G451T	1.062273944833291	non-synonymous	V151L
G193T	1.5096512940162914	non-synonymous	G65C
C720A	1.2971919190845707	non-synonymous	S240R
C364G	0.8360322071111634	non-synonymous	L122V
G237T	0.8680773200232534	synonymous	unchanged
C348G	0.9125990958757918	synonymous	unchanged
A812G	1.0804588082972773	non-synonymous	Q271R
C749T	1.3059725508663798	non-synonymous	A250V
C778G	0.9350086449110033	non-synonymous	L260V
T727A	1.2859287334516432	non-synonymous	Y243N
G772C	0.9288145824531202	non-synonymous	A258P
C648T	0.988719240739164	synonymous	unchanged
G505A	1.112858678535394	non-synonymous	E169K
C660T	0.9551955388536759	synonymous	unchanged
A226C	1.2603851032467104	non-synonymous	K76Q
A550G	1.8959101473963824	non-synonymous	T184A
G731C	1.1911758027249395	non-synonymous	G244A
C443A	1.1152480138251288	non-synonymous	P148Q
C784G	1.0200131164829371	non-synonymous	L262V
C763A	0.9844697114795915	non-synonymous	Q255K
G777C	1.0830501038728713	synonymous	unchanged
G436T	1.1832656315805425	non-synonymous	G146C
A507T	1.1053008879663655	non-synonymous	E169D
G770T	1.1424052362984929	non-synonymous	R257L
C686A	1.0825739985667633	non-synonymous	P229Q
G561T	1.0451774570175403	synonymous	unchanged
C308A	0.9088434137980879	non-synonymous	A103D
C530T	0.8805905303421779	non-synonymous	P177L
C737T	1.1105861307715774	non-synonymous	T246I
C538A	0.7828561622993166	non-synonymous	P180T
C720G	1.4073917158785227	non-synonymous	S240R
G560T	0.8343857689482956	non-synonymous	R187L
C776G	1.355834782647774	non-synonymous	P259R
A649G	1.3324874689224475	non-synonymous	N217D
T278A	1.2385058518653516	non-synonymous	L93Q
A652C	1.2189920151111875	non-synonymous	T218P
T782C	1.328772236840648	non-synonymous	V261A
C490A	0.9770189836236307	non-synonymous	R164S
C277T	0.9293910849365734	synonymous	unchanged
G837T	1.1622882160581234	synonymous	unchanged
C458A	0.9292076857703842	non-synonymous	A153D
A644C	0.8744843652330351	non-synonymous	K215T
A712T	1.2359043909878635	non-synonymous	T238S
G765T	0.8886165911354147	non-synonymous	Q255H
C583T	1.2370198696404242	non-sense	unchanged
C773G	1.0653013160568887	non-synonymous	A258G
G568A	1.386048489109259	non-synonymous	A190T
G483T	1.0556620233403187	non-synonymous	E161D
A259T	1.2331373149452423	non-synonymous	S87C
C304A	0.8769457497167057	non-synonymous	P102T
G750T	1.0313267867831795	synonymous	unchanged
G581A	0.992140527597949	non-synonymous	R194H
G804T	0.9729701411607158	non-synonymous	Q268H
C756T	0.9895312879555692	synonymous	unchanged
G456T	1.0313516829335445	synonymous	unchanged
G687C	1.0396390752319853	synonymous	unchanged
G767A	0.9147403435871003	non-synonymous	G256D
G469A	0.6713289358583352	non-synonymous	A157T
C534G	0.7669782139231879	synonymous	unchanged
C465T	0.8341830950866813	synonymous	unchanged
C499T	0.9799463607399251	non-synonymous	R167C
C300G	1.0160552116956019	non-synonymous	I100M
G690A	1.0778915073954534	synonymous	unchanged
C468A	0.975790020250733	synonymous	unchanged
C778A	0.9425649158674493	non-synonymous	L260M
A220C	1.2867137937284756	non-synonymous	T74P
C760G	0.9806355407278392	non-synonymous	P254A
G630T	0.9997713942610158	non-synonymous	L210F
C623T	0.9586247885825844	non-synonymous	A208V
C773T	1.0237418703143852	non-synonymous	A258V
G535C	0.9561441621008553	non-synonymous	D179H
C818T	1.2956606026608481	non-synonymous	A273V
G780T	1.0192454475933805	synonymous	unchanged
A341T	1.0606550006587767	non-synonymous	K114I
C648G	0.7835956404533008	synonymous	unchanged
G381T	1.2548447214379872	synonymous	unchanged
A584C	1.211006542652486	non-synonymous	Q195P
G646C	0.8952932951320822	non-synonymous	G216R
G817T	1.2491141947354294	non-synonymous	A273S
C466A	0.9205516642462998	non-synonymous	R156S
C734T	1.1565520122779505	non-synonymous	T245I
A584G	0.9851137736024963	non-synonymous	Q195R
T587C	1.226417927105773	non-synonymous	L196P
G360T	1.009196488718305	non-synonymous	M120I
A855G	0.9485188479440964	synonymous	unchanged
G820T	1.4200812088448578	non-sense	unchanged
T768G	0.871891111019335	synonymous	unchanged
C485G	1.1217504868402095	non-synonymous	T162R
A572T	0.9357918499843461	non-synonymous	Q191L
C470T	0.958019545593776	non-synonymous	A157V
G481T	1.3014838666410022	non-sense	unchanged
A371C	0.8216708926691818	non-synonymous	E124A
C368A	0.8940768640245659	non-synonymous	A123E
G827T	1.164792037087093	non-synonymous	R276L
A454T	0.9212712520046695	non-synonymous	T152S
T699A	0.9251256729570885	synonymous	unchanged
C458T	0.9650353452963567	non-synonymous	A153V
T312G	0.8069296225115695	non-synonymous	D104E
C383T	1.0326201840377667	non-synonymous	A128V
G753A	0.8281623580299755	synonymous	unchanged
C723G	0.9945792669008682	synonymous	unchanged
A740G	1.1958869377005832	non-synonymous	N247S
C501A	0.8865396473535908	synonymous	unchanged
G704A	1.2776643780363193	non-synonymous	G235D
C773A	0.9445833401494785	non-synonymous	A258E
C738A	0.9084271267175201	synonymous	unchanged
G781C	0.7817495137133131	non-synonymous	V261L
G742T	1.2902979547137918	non-synonymous	D248Y
G830T	1.037692906470237	non-synonymous	R277L
A670T	1.025709894312236	non-synonymous	I224F
A697G	1.0046943320893578	non-synonymous	T233A
C677T	1.2683321681037831	non-synonymous	A226V
G601T	1.0057107581828637	non-synonymous	A201S
T332G	1.1884671740102917	non-synonymous	I111S
T214A	1.0793565014627342	non-synonymous	C72S
T285G	1.0704593746144462	non-synonymous	N95K
C760T	1.0283877872070935	non-synonymous	P254S
G624A	0.9630476308879193	synonymous	unchanged
C435A	0.8902686253683169	synonymous	unchanged
C734G	1.061255878258457	non-synonymous	T245S
C732A	1.0773734102544839	synonymous	unchanged
G700T	0.9783235365081161	non-synonymous	V234L
C514A	2.000806265640614	non-synonymous	L172M
A502C	1.0268725615969	non-synonymous	T168P
C580A	0.7117204958992085	non-synonymous	R194S
C537A	0.8760757967946753	non-synonymous	D179E
G196A	0.9481049006420347	non-synonymous	D66N
A643G	0.7732270779082611	non-synonymous	K215E
C689G	1.1046937875425955	non-synonymous	T230R
C539A	0.9827516159235501	non-synonymous	P180Q
C756A	0.9462912803200297	synonymous	unchanged
C373T	0.869519901563953	synonymous	unchanged
C686T	1.2211584701143472	non-synonymous	P229L
A728T	0.9299552767665791	non-synonymous	Y243F
G636A	0.7927918729084984	synonymous	unchanged
A733T	1.0441231676497313	non-synonymous	T245S
C763G	0.9107627072480555	non-synonymous	Q255E
G379T	0.8157437760294318	non-synonymous	A127S
G767T	1.0443603554298342	non-synonymous	G256V
G730T	1.2288579576795335	non-synonymous	G244C
G476T	1.1923547821883875	non-synonymous	G159V
G620T	1.2750964299986849	non-synonymous	R207L
G679T	1.2456061648027363	non-synonymous	G227C
G721C	1.243226448811211	non-synonymous	G241R
G674T	1.0427870081875323	non-synonymous	R225L
A743T	1.255948245952405	non-synonymous	D248V
T783C	0.8741809992999329	synonymous	unchanged
G570A	0.881119228314065	synonymous	unchanged
C732G	0.959583168204287	synonymous	unchanged
C737G	0.8171102193750174	non-synonymous	T246S
G627T	0.9982352470092968	non-synonymous	Q209H
C666G	0.7167404444002753	synonymous	unchanged
A584T	1.0269764669655874	non-synonymous	Q195L
C509G	1805.923934649753	non-synonymous	P170R
G807A	0.9819287430258334	synonymous	unchanged
A228G	0.9589467942219317	synonymous	unchanged
C521A	1.488911675600093	non-synonymous	T174N
T489A	0.9777999005068359	non-synonymous	F163L
A663G	0.8495950535490613	synonymous	unchanged
T306C	0.8799714394799605	synonymous	unchanged
C433T	1.482117321142829	non-synonymous	L145F
C801T	0.9873053917262727	synonymous	unchanged
G203T	1.0627109875328302	non-synonymous	R68L
G781A	0.9249900445856372	non-synonymous	V261I
C522A	1.0071824277026173	synonymous	unchanged
G523A	138.8692517297632	non-synonymous	A175T
A684G	1.0591851350813672	synonymous	unchanged
G742A	1.2503611701211665	non-synonymous	D248N
C239T	0.8688148123342567	non-synonymous	A80V
T528C	0.938722664547672	synonymous	unchanged
G560C	1.286061301946666	non-synonymous	R187P
C775A	1.1433131638550602	non-synonymous	P259T
G647T	15.060086533158646	non-synonymous	G216V
A287T	0.9892824645249084	non-synonymous	Q96L
C245A	1.0758542076712354	non-synonymous	A82E
G711T	1.1882827677915049	non-synonymous	K237N
T747G	1.0105558804518453	non-synonymous	I249M
G505T	1.1626788638125494	non-sense	unchanged
C717G	0.9789675206374977	synonymous	unchanged
C792T	0.863936404360548	synonymous	unchanged
G573T	0.9178864177530456	non-synonymous	Q191H
C256T	1.152068724672143	non-sense	unchanged
G475A	1.1686666566891661	non-synonymous	G159S
C551T	1.527934462225271	non-synonymous	T184I
C522G	0.9523202044451099	synonymous	unchanged
G330T	0.8527927677732587	synonymous	unchanged
G724T	1.180158469684119	non-synonymous	D242Y
G693C	0.9367453923930147	synonymous	unchanged
A634T	0.9041400668231108	non-synonymous	T212S
C222A	0.9469113067397941	synonymous	unchanged
A712G	1.3769800944794313	non-synonymous	T238A
G579T	1.2986554530670231	non-synonymous	L193F
G310T	1.1601909160520207	non-synonymous	D104Y
C268T	1.2666088907014683	non-sense	unchanged
C609A	1.0106645021442182	synonymous	unchanged
C443T	1.0374854462945817	non-synonymous	P148L
G852A	0.9224032617692085	synonymous	unchanged
G675T	0.9361997801717846	synonymous	unchanged
G267A	1.1569509511941243	synonymous	unchanged
G249A	0.975504777887319	synonymous	unchanged
T293G	1.3995834247572894	non-synonymous	V98G
C236T	1.1435668841761828	non-synonymous	A79V
C274T	0.860289516002624	non-sense	unchanged
G668T	1.069810611357104	non-synonymous	S223I
G467T	0.9298589369388167	non-synonymous	R156L
G661A	1.0145243373628365	non-synonymous	A221T
T691G	0.9373083311708132	non-synonymous	S231A
C784A	0.9922253311846373	non-synonymous	L262M
G706T	1.258044566451293	non-synonymous	D236Y
T771C	0.926765341823852	synonymous	unchanged
C714G	1.0682669069805333	synonymous	unchanged
C529A	0.856374732280825	non-synonymous	P177T
G273T	1.0404083090599097	non-synonymous	K91N
C800A	1.1476095998118838	non-synonymous	T267N
G748T	0.962105582308045	non-synonymous	A250S
C729G	1.3638653185479563	non-sense	unchanged
G591A	0.9791688447881018	synonymous	unchanged
C490T	1.2526997943116533	non-synonymous	R164C
A725T	1.171883558750317	non-synonymous	D242V
G724A	0.9176475079187479	non-synonymous	D242N
G751T	0.8976018713737106	non-synonymous	V251L
G840T	1.166756780349943	synonymous	unchanged
C216G	1.256790217130139	non-synonymous	C72W
G661T	0.8312680697107231	non-synonymous	A221S
G436C	0.9597810693691534	non-synonymous	G146R
G716T	1.2831732541330751	non-synonymous	G239V
A172G	0.9101777338199966	non-synonymous	N58D
A645G	0.910049610807812	synonymous	unchanged
G719A	1.2725740817094815	non-synonymous	S240N
G777T	0.9521571293238268	synonymous	unchanged
G120A	0.8452096361590138	synonymous	unchanged
T779G	1.2318627616690023	non-synonymous	L260R
A754T	1.0318360930369144	non-synonymous	I252F
A254T	1.2345383488552477	non-synonymous	K85M
C240G	1.0943593557978974	synonymous	unchanged
G765A	0.8821769944945139	synonymous	unchanged
G719C	1.0539342727764873	non-synonymous	S240T
C681A	0.8898098729458612	synonymous	unchanged
G696A	1.2962718623806595	non-sense	unchanged
C763T	1.3037038526245384	non-sense	unchanged
T291G	0.8520984828825575	synonymous	unchanged
T185G	1.125223398564173	non-synonymous	L62R
A684C	0.9711165180975456	non-synonymous	L228F
A369G	1.0069934037875026	synonymous	unchanged
G774C	0.8785541518190255	synonymous	unchanged
C280T	1.1115392419867929	non-synonymous	L94F
C384A	0.8704490995322106	synonymous	unchanged
T510G	1.1452159952092842	synonymous	unchanged
G835T	0.9535309039745539	non-synonymous	V279L
T705G	0.6322645365734751	synonymous	unchanged
C863T	1.0366611981200524	non-synonymous	A288V
C713G	0.9715598620746358	non-synonymous	T238S
G658A	1.379017509203976	non-synonymous	G220S
G440T	1.1939824934514391	non-synonymous	G147V
T318A	1.0223205484418025	synonymous	unchanged
G777A	0.9638487048471759	synonymous	unchanged
G181C	0.6955480959858297	non-synonymous	V61L
A269G	0.764446983835412	non-synonymous	Q90R
G873A	1.577474195171464	synonymous	unchanged
C277A	1.0449791017114396	non-synonymous	L93M
G636T	0.8177180027621784	synonymous	unchanged
G516T	0.9209648962462893	synonymous	unchanged
G307T	0.6318106496125466	non-synonymous	A103S
C525T	0.9711861911737908	synonymous	unchanged
C167G	1.0935788207135653	non-synonymous	A56G
A376G	0.906197376572095	non-synonymous	S126G
G390T	1.3187453341443858	non-synonymous	L130F
G770A	1.0118308876420261	non-synonymous	R257H
C851T	1.141368106625097	non-synonymous	A284V
C735T	0.9245776366156216	synonymous	unchanged
C156A	1.0163670125993545	synonymous	unchanged
A403G	1.1443877873475046	non-synonymous	N135D
A107T	0.8816372290361778	non-synonymous	K36M
C801A	1.0284053961131907	synonymous	unchanged
A472T	0.9623066873925971	non-synonymous	I158F
A599G	0.8452864338362248	non-synonymous	H200R
G813C	1.188177347071202	non-synonymous	Q271H
C250T	0.7601050596156632	non-synonymous	L84F
C512T	1.111087370680671	non-synonymous	T171M
G370A	0.8783555238625523	non-synonymous	E124K
G128T	1.1759042510809077	non-synonymous	S43I
C778T	1.0672234728324437	synonymous	unchanged
C732T	0.9650353452963567	synonymous	unchanged
C458G	0.6397303078176525	non-synonymous	A153G
A655G	1.1834688664349653	non-synonymous	T219A
A502T	0.7663959698966376	non-synonymous	T168S
T699C	0.9928596587062717	synonymous	unchanged
A517C	0.8306000745119342	non-synonymous	N173H
G532A	0.8108335308807253	non-synonymous	G178S
T632C	1.0208638363465592	non-synonymous	V211A
G621T	0.8233634897692577	synonymous	unchanged
G111T	1.503608601782934	synonymous	unchanged
C209A	1.2377362835563053	non-synonymous	P70Q
A275C	0.9363904885782459	non-synonymous	Q92P
C294A	1.0643019714827264	synonymous	unchanged
C776T	1.2935469894825085	non-synonymous	P259L
C324T	1.0256696629796251	synonymous	unchanged
G463A	1.3580227945444139	non-synonymous	A155T
A270T	0.8604212822861549	non-synonymous	Q90H
A263C	0.8606552780877926	non-synonymous	E88A
C529G	0.8926328990408233	non-synonymous	P177A
C499A	2.6976865072297054	non-synonymous	R167S
T746A	1.1979749114023739	non-synonymous	I249N
C769A	1.016664474458712	non-synonymous	R257S
T365C	0.9995958397560059	non-synonymous	L122P
C474A	0.9527405741081717	synonymous	unchanged
T779C	1.2707268220017471	non-synonymous	L260P
A431T	0.9852002629592658	non-synonymous	Q144L
A287G	0.967184644506371	non-synonymous	Q96R
G766T	0.9990021387961913	non-synonymous	G256C
C464T	0.9469862200669231	non-synonymous	A155V
G695C	1.0753731067724928	non-synonymous	W232S
C435T	0.8734126461422217	synonymous	unchanged
G695T	1.0447009660720221	non-synonymous	W232L
C678T	0.8539876761788423	synonymous	unchanged
C685G	1.0566867468049492	non-synonymous	P229A
T691C	1.0769794453507342	non-synonymous	S231P
T708C	0.9610858145354174	synonymous	unchanged
T752G	1.3526524755063973	non-synonymous	V251G
G676C	1.4176201598398095	non-synonymous	A226P
G841T	1.1033465999968117	non-synonymous	A281S
C642G	0.9360569468257013	synonymous	unchanged
G759C	1.3560215624773164	non-synonymous	W253C
G639T	1.3532569237870342	non-synonymous	W213C
A201G	0.8074424173488783	synonymous	unchanged
G703A	1.277061027083851	non-synonymous	G235S
C113T	0.7787320758893863	non-synonymous	A38V
G664T	1.0268031100915191	non-synonymous	A222S
A265G	1.0810469818363486	non-synonymous	T89A
C698G	1.0260070773521177	non-synonymous	T233S
A506C	0.9845131229078429	non-synonymous	E169A
A526C	1.1819812756342973	non-synonymous	I176L
C662T	1.039694240204671	non-synonymous	A221V
G500T	1.9570168744372045	non-synonymous	R167L
C455A	1.000087872533195	non-synonymous	T152K
A472C	0.9543641845826687	non-synonymous	I158L
C660A	0.8610720283429579	synonymous	unchanged
C858T	0.9674731826897435	synonymous	unchanged
C749G	0.9191252248770465	non-synonymous	A250G
G610T	1.2786166245459738	non-sense	unchanged
T839C	1.3585303775644835	non-synonymous	L280P
G680C	1.2098950597745368	non-synonymous	G227A
T252C	0.9484419773681841	synonymous	unchanged
G687A	0.9414749120615824	synonymous	unchanged
T588C	0.761930403420667	synonymous	unchanged
C113A	0.9833898884295047	non-synonymous	A38E
G719T	1.150734432650643	non-synonymous	S240I
C829T	1.1096542141956223	non-synonymous	R277C
T494C	1.3778905574371627	non-synonymous	L165P
T708G	1.3446256475309297	non-synonymous	D236E
G731T	1.1787110451343499	non-synonymous	G244V
C657T	0.8955011464587398	synonymous	unchanged
A254C	1.155583725577803	non-synonymous	K85T
G564T	1.103706113388795	synonymous	unchanged
G241T	0.8688879123701514	non-synonymous	A81S
C236G	1.3393438360671581	non-synonymous	A79G
G352T	0.9663054628869021	non-synonymous	G118C
G750A	0.9155545386404074	synonymous	unchanged
C508T	1510.4813227508755	non-synonymous	P170S
A284G	1.2838223020571757	non-synonymous	N95S
T278G	1.1604350639720653	non-synonymous	L93R
A643T	1.2984431810915429	non-sense	unchanged
T741C	0.9713592990663198	synonymous	unchanged
C465A	0.9173716367730601	synonymous	unchanged
G664A	0.8255649097804219	non-synonymous	A222T
G621A	0.7121651211277927	synonymous	unchanged
T771A	1.0856647634584013	synonymous	unchanged
C666T	1.0305763874827605	synonymous	unchanged
G751C	1.182805585480214	non-synonymous	V251L
G824A	1.279790250964208	non-synonymous	S275N
A311G	1.116498291867534	non-synonymous	D104G
C509T	1715.8628139787015	non-synonymous	P170L
A649T	1.3570622887435462	non-synonymous	N217Y
C391T	1.3355086544776595	non-sense	unchanged
C761A	0.9922837727055732	non-synonymous	P254Q
T744A	1.2173100140868243	non-synonymous	D248E
C442A	0.8465283747239581	non-synonymous	P148T
C407A	1.2708640157542166	non-synonymous	T136N
C580T	1.0007773951221477	non-synonymous	R194C
G850T	1.1434730664052906	non-synonymous	A284S
C640T	1.1099945539059901	non-synonymous	L214F
T317C	2.5047223285648785	non-synonymous	V106A
T741A	1.2074937722076087	non-synonymous	N247K
T527G	0.8318464477615085	non-synonymous	I176S
T293C	0.8473481080650936	non-synonymous	V98A
G847T	1.0342441653861036	non-synonymous	A283S
A344C	1.1100650275707888	non-synonymous	H115P
A667T	1.1715276244209047	non-synonymous	S223C
G353A	0.82680519352348	non-synonymous	G118D
T248C	0.9246726502459388	non-synonymous	V83A
C769T	1.1239029814129184	non-synonymous	R257C
T771G	0.9326516088770158	synonymous	unchanged
G513A	1.039453493814235	synonymous	unchanged
C656T	1.2687715695131383	non-synonymous	T219I
C791T	1.1449041697843325	non-synonymous	T264I
C713T	1.2060165535003953	non-synonymous	T238I
C383A	1.1169668588993302	non-synonymous	A128D
A739T	1.289294964829235	non-synonymous	N247Y
A643C	1.023170004651559	non-synonymous	K215Q
C714A	0.9595076351794334	synonymous	unchanged
T299C	1.1847407985482652	non-synonymous	I100T
C756G	0.9164017439715508	non-synonymous	I252M
G297C	0.9176939887346487	non-synonymous	E99D
G706C	1.1615038496692118	non-synonymous	D236H
G748A	1.2314074635925105	non-synonymous	A250T
G646T	1.1616765697518312	non-synonymous	G216C
G658T	1.1715265691740924	non-synonymous	G220C
A718C	1.285458708092767	non-synonymous	S240R
C531A	1.04489849731507	synonymous	unchanged
T779A	1.1019917412122655	non-synonymous	L260Q
C509A	1171.8334825067332	non-synonymous	P170H
C686G	1.1365449745273588	non-synonymous	P229R
G555T	1.2095166009363578	synonymous	unchanged
T189G	1.1913021181621866	non-sense	unchanged
C685T	0.9687250876662767	non-synonymous	P229S
G762C	0.8283644730628353	synonymous	unchanged
T498C	1.1087640137447503	synonymous	unchanged
C530G	1.2770392539260058	non-synonymous	P177R
G722C	1.2480669129981152	non-synonymous	G241A
T582C	1.011191050709829	synonymous	unchanged
A833G	1.1309732192714268	non-synonymous	D278G
G606T	0.9308089567970257	synonymous	unchanged
T744G	1.1034879537221725	non-synonymous	D248E
C441A	0.9404280138752745	synonymous	unchanged
C698A	0.92419346248454	non-synonymous	T233N
C470G	0.9086961820116354	non-synonymous	A157G
G448A	0.8841124815481015	non-synonymous	G150S
G789T	0.9524205041813716	synonymous	unchanged
A122T	1.0476024020873802	non-synonymous	E41V
C300T	1.0538185970636216	synonymous	unchanged
C775T	1.1989978063027615	non-synonymous	P259S
G772T	1.0080623989082962	non-synonymous	A258S
C662G	0.7814051378917868	non-synonymous	A221G
A812C	1.1883841370025006	non-synonymous	Q271P
C308T	0.883977215582789	non-synonymous	A103V
G561C	1.091164584955151	synonymous	unchanged
T231C	1.149589550017266	synonymous	unchanged
T683C	1.0898221759464868	non-synonymous	L228S
G704T	1.307510994892042	non-synonymous	G235V
A707T	1.2078011930909542	non-synonymous	D236V
C769G	0.9953899294990761	non-synonymous	R257G
G731A	1.4117652621726753	non-synonymous	G244D
A819G	0.8924209081911784	synonymous	unchanged
A709C	1.366174398537091	non-synonymous	K237Q
A342C	1.013643572896912	non-synonymous	K114N
C864A	1.3110400109141787	synonymous	unchanged
C598A	0.8789857677128202	non-synonymous	H200N
A709G	1.089377674263922	non-synonymous	K237E
C678G	0.9517218896064189	synonymous	unchanged
G675A	1.1006188235611343	synonymous	unchanged
A810C	0.7004288796505815	non-synonymous	Q270H
G721T	1.0997576156666564	non-synonymous	G241C
T327C	0.7947175208533775	synonymous	unchanged
A712C	1.2490591258518062	non-synonymous	T238P
G852T	0.9061541060211517	synonymous	unchanged
G123T	1.187230131883665	non-synonymous	E41D
G134C	0.9389533089369958	non-synonymous	G45A
G722T	1.3175332857938282	non-synonymous	G241V
A688T	0.8955528004350192	non-synonymous	T230S
C216T	0.9520528070188273	synonymous	unchanged
A349G	1.3739486272015926	non-synonymous	N117D
A745C	1.0871418583746713	non-synonymous	I249L
G495T	0.8729691018445617	synonymous	unchanged
C625A	0.6044588504683573	non-synonymous	Q209K
C192T	0.8640981195419968	synonymous	unchanged
A296G	1.1216259862312374	non-synonymous	E99G
C313G	1.1839687370650824	non-synonymous	L105V
G687T	0.9012635091567027	synonymous	unchanged
C525A	0.9142440113333906	synonymous	unchanged
G114A	0.8503649237591395	synonymous	unchanged
C521T	1.7471256014370062	non-synonymous	T174I
A739C	1.2925079375406978	non-synonymous	N247H
G668C	1.1817812517265545	non-synonymous	S223T
G750C	0.9299539618259408	synonymous	unchanged
T219G	1.2972931466059965	non-synonymous	S73R
T844C	1.1638617229704806	non-synonymous	S282P
T641G	1.1455903453840621	non-synonymous	L214R
G360A	1.1028975374815506	non-synonymous	M120I
A200C	1.4155628960010094	non-synonymous	E67A
G680A	1.2500607771155205	non-synonymous	G227D
C692G	0.9002449864248698	non-synonymous	S231W
C642T	0.5688331507465328	synonymous	unchanged
G766A	0.8852725415198202	non-synonymous	G256S
C546T	0.8730087788634567	synonymous	unchanged
C583A	0.9331355909289428	non-synonymous	Q195K
A320G	1.3518263951362421	non-synonymous	N107S
A220G	1.2791245970898626	non-synonymous	T74A
C826T	1.1486942246115637	non-synonymous	R276C
C635G	0.8493558257147903	non-synonymous	T212R
A697C	1.1817971305475385	non-synonymous	T233P
C660G	0.81540682091897	synonymous	unchanged
C776A	1.2640035642060965	non-synonymous	P259Q
G607T	1.0313354835228241	non-synonymous	G203C
A740T	1.1925180548025258	non-synonymous	N247I
G437T	1.2438662888296557	non-synonymous	G146V
G295T	1.1448572605126455	non-sense	unchanged
T515A	46.081049138905406	non-synonymous	L172Q
G638A	1.3045538463278306	non-sense	unchanged
C685A	1.5768660802587475	non-synonymous	P229T
T782G	1.1109977718628703	non-synonymous	V261G
A736T	1.0487874354667208	non-synonymous	T246S
A518T	12.992033407104902	non-synonymous	N173I
G765C	1.0936164922853524	non-synonymous	Q255H
C103A	1.109902083042923	non-synonymous	Q35K
C490G	0.927991399567693	non-synonymous	R164G
T727C	1.0474035662111953	non-synonymous	Y243H
A472G	0.8480971578002253	non-synonymous	I158V
C433A	58.98971658185073	non-synonymous	L145I
C109G	1.6275190688241261	non-synonymous	L37V
A479T	1.3169801235052756	non-synonymous	D160V
C717T	0.8545110092840121	synonymous	unchanged
T757C	1.212930586343707	non-synonymous	W253R
A821C	0.9146981812346987	non-synonymous	E274A
G596T	1.24038746452133	non-synonymous	G199V
G96T	0.8957234144187178	synonymous	unchanged
C681G	1.337955926750309	synonymous	unchanged
C508G	1883.543369053873	non-synonymous	P170A
G495A	1.1034392356826712	synonymous	unchanged
G243A	1.06315348207681	synonymous	unchanged
C692T	0.9706935329886481	non-synonymous	S231L
T459G	0.9619305226001706	synonymous	unchanged
C242T	1.6185895416786158	non-synonymous	A81V
C689A	1.1143034023026277	non-synonymous	T230K
A484G	1.0731282188457176	non-synonymous	T162A
T755G	1.3130280574566457	non-synonymous	I252S
G247A	1.0856647634584013	non-synonymous	V83M
C861T	0.8315839591177991	synonymous	unchanged
G676T	1.144701903450751	non-synonymous	A226S
C761G	0.9688138705324427	non-synonymous	P254R
C501T	0.9282686271239947	synonymous	unchanged
C508A	1718.490671054447	non-synonymous	P170T
C477G	1.0055830488802373	synonymous	unchanged
A520T	0.929565098130838	non-synonymous	T174S
T708A	1.072696489294936	non-synonymous	D236E
C635A	0.9037495586093788	non-synonymous	T212K
G781T	1.1214512555638176	non-synonymous	V261F
C165G	1.3194894095468317	synonymous	unchanged
A739G	1.2412975535634356	non-synonymous	N247D
C726G	1.2639638770079529	non-synonymous	D242E
G436A	0.842448314864195	non-synonymous	G146S
A754G	1.0334608343271496	non-synonymous	I252V
C569T	1.083548457876611	non-synonymous	A190V
C455T	1.0408449159459643	non-synonymous	T152M
C380T	0.8050946642323423	non-synonymous	A127V
A223C	0.9556238978178476	non-synonymous	S75R
C642A	0.9956248286687555	synonymous	unchanged
C514G	1.153661421615317	non-synonymous	L172V
T641A	1.188121438105125	non-synonymous	L214H
G169T	0.9485188479440964	non-synonymous	D57Y
T694G	1.3624028404183859	non-synonymous	W232G
G382A	1.3276208796562596	non-synonymous	A128T
A253C	0.8473481080650936	non-synonymous	K85Q
G218A	1.1115879908571216	non-synonymous	S73N
C735A	0.9074340000757862	synonymous	unchanged
G624T	1.076336372747682	synonymous	unchanged
G854T	1.0729274957021606	non-synonymous	R285I
A298T	1.2312356879724218	non-synonymous	I100F
T641C	1.3841250238111544	non-synonymous	L214P
G715A	1.240206066244314	non-synonymous	G239S
A447C	0.7163680266819417	synonymous	unchanged
G772A	1.1145595960349808	non-synonymous	A258T
G703C	1.2073208149665058	non-synonymous	G235R
G722A	1.2342560385968546	non-synonymous	G241D
G753C	0.8667802340812221	synonymous	unchanged
G715T	6.164800844286409	non-synonymous	G239C
T747C	0.667909685180721	synonymous	unchanged
T182C	1.5011660926832215	non-synonymous	V61A
C147T	0.8861330843601767	synonymous	unchanged
C441T	0.7599383479738648	synonymous	unchanged
A283T	0.6130812781882737	non-synonymous	N95Y
G432A	0.5812568102943306	synonymous	unchanged
C354A	1.0504410553183379	synonymous	unchanged
C100T	1.01537570182125	non-sense	unchanged
C300A	1.1047582541858907	synonymous	unchanged
A301G	0.9096902686693427	non-synonymous	K101E
A227C	1.2145200979215263	non-synonymous	K76T
G693T	1.016478111197926	synonymous	unchanged
C305T	1.0339664413889538	non-synonymous	P102L
T318G	1.0675169748853504	synonymous	unchanged
G146C	1.3481687808916267	non-synonymous	G49A
A201T	1.062715752198305	non-synonymous	E67D
T671G	1.191618402492147	non-synonymous	I224S
G334A	0.998199940261471	non-synonymous	A112T
G603A	1.0295273793076565	synonymous	unchanged
G558T	1.1061379899767436	synonymous	unchanged
G381A	0.8415587731652702	synonymous	unchanged
G457T	1.1095295130526965	non-synonymous	A153S
G659T	1.3816590982159385	non-synonymous	G220V
C669T	1.1085534222891484	synonymous	unchanged
T365A	1.0601226853989327	non-synonymous	L122Q
G716A	1.261446720342922	non-synonymous	G239D
C222G	0.8339065601183295	synonymous	unchanged
C653G	0.932101106210261	non-synonymous	T218R
G813T	1.2008555243543484	non-synonymous	Q271H
C673T	1.2782943293598399	non-synonymous	R225W
G759A	1.0699538448035302	non-sense	unchanged
C525G	0.962066005772368	synonymous	unchanged
A846G	72.48203661890341	synonymous	unchanged
G229T	1.0571845755397653	non-synonymous	V77F
C531G	0.9740040752712299	synonymous	unchanged
C640G	1.1605471924688702	non-synonymous	L214V
T672C	0.8094275698956294	synonymous	unchanged
G702A	0.8957905970339302	synonymous	unchanged
T492C	0.9266968242005877	synonymous	unchanged
G835A	1.0624242333537872	non-synonymous	V279M
C503G	0.8959484140204307	non-synonymous	T168S
G123A	0.8060762820435031	synonymous	unchanged
A743G	1.6163613155054384	non-synonymous	D248G
G591T	1.095498023644036	synonymous	unchanged
C354T	0.7581802354077206	synonymous	unchanged
A670C	0.8175350834724447	non-synonymous	I224L
G751A	1.202540074608734	non-synonymous	V251M
A232T	0.7994853488229232	non-synonymous	M78L
G121T	0.9209084806008971	non-sense	unchanged
G706A	1.1936095681541612	non-synonymous	D236N
C602T	0.7761678380399653	non-synonymous	A201V
G753T	1.086709676608987	synonymous	unchanged
A447T	0.9387345916509634	synonymous	unchanged
G194T	1.378010559580607	non-synonymous	G65V
G610A	0.9949351173412111	non-synonymous	E204K
C208G	0.7809092044444934	non-synonymous	P70A
T783A	0.9715178935182311	synonymous	unchanged
G377A	1.1280930415705688	non-synonymous	S126N
G758C	1.2630207635323423	non-synonymous	W253S
G639A	1.2703587689947067	non-sense	unchanged
G789C	0.8887302249705984	synonymous	unchanged
A809G	0.973868620768177	non-synonymous	Q270R
G696C	1.2224698810601495	non-synonymous	W232C
C575T	1.3113720720055022	non-synonymous	T192M
C838T	1.0377709469893166	synonymous	unchanged
A736G	0.9279126767861539	non-synonymous	T246A
A265T	0.9041772604578479	non-synonymous	T89S
G237A	1.009409221629456	synonymous	unchanged
G467A	1.1021412994553017	non-synonymous	R156H
G742C	1.2944360070441756	non-synonymous	D248H
A283C	1.1944445334709328	non-synonymous	N95H
C336T	1.0042065216736997	synonymous	unchanged
C468G	1.146285638575368	synonymous	unchanged
C556A	1.1629563142751003	non-synonymous	P186T
C842G	1.2106807059172475	non-synonymous	A281G
C396A	1.1372012754431247	non-sense	unchanged
C450G	0.9417048204650162	synonymous	unchanged
C274G	0.7051544718632041	non-synonymous	Q92E
G451A	1.342425952461998	non-synonymous	V151M
T651A	1.2025460884968502	non-synonymous	N217K
T527C	1.093192039151713	non-synonymous	I176T
C221A	1.2047575011343052	non-synonymous	T74N
G758T	1.087911008285777	non-synonymous	W253L
G423T	1.0709819464506107	non-synonymous	L141F
G581T	0.9118038582782303	non-synonymous	R194L
G108A	1.080470195212189	synonymous	unchanged
A350C	1.2836661532885694	non-synonymous	N117T
C216A	1.5541213382840102	non-sense	unchanged
A745T	1.378715578232499	non-synonymous	I249F
C192A	0.8463766570956869	synonymous	unchanged
A197G	1.1410678512787542	non-synonymous	D66G
C354G	0.7275937205536394	synonymous	unchanged
A517G	1.0898711886136583	non-synonymous	N173D
G183T	2.585919954386354	synonymous	unchanged
A667G	0.9110534100374819	non-synonymous	S223G
C590A	0.5989874557011869	non-synonymous	T197K
G213T	1.3875353724436557	non-synonymous	M71I
G444T	0.9267190758155226	synonymous	unchanged
T793C	1.3821153795609953	non-synonymous	Y265H
A823G	1.1483109654954968	non-synonymous	S275G
C266G	0.9244704544131824	non-synonymous	T89R
T480G	1.2895189722155578	non-synonymous	D160E
T682G	1.1028975374815506	non-synonymous	L228V
C204A	1.0003950249715643	synonymous	unchanged
A431G	0.8848276171962763	non-synonymous	Q144R
C792A	1.0239603145368026	synonymous	unchanged
C368T	1.3913633444198859	non-synonymous	A123V
C729A	1.2097197634749464	non-sense	unchanged
C208T	0.8450969549344933	non-synonymous	P70S
T694A	1.2500687522901819	non-synonymous	W232R
C470A	0.8791542812119445	non-synonymous	A157E
T282C	0.755245052840627	synonymous	unchanged
T187C	0.9879441962232732	non-synonymous	Y63H
C738G	0.9163718096530183	synonymous	unchanged
A644T	0.7511020499692845	non-synonymous	K215I
T452C	1.011174428237048	non-synonymous	V151A
A220T	1.1101203858192714	non-synonymous	T74S
C202A	1.165886297704096	non-synonymous	R68S
T155G	1.7218706452518084	non-synonymous	L52R
C665T	1.2172247196923962	non-synonymous	A222V
T314C	1.3027977161500817	non-synonymous	L105P
A210T	1.3907363499877197	synonymous	unchanged
G445A	0.7237765089722675	non-synonymous	G149R
T752A	1.2796189889549399	non-synonymous	V251E
C356A	1.0435175223196596	non-synonymous	T119K
G444A	0.9987393594941625	synonymous	unchanged
G471T	0.887566107624546	synonymous	unchanged
A511T	0.8334396163923081	non-synonymous	T171S
T785C	1.317568665312781	non-synonymous	L262P
C190T	1.0155952836604027	non-synonymous	R64C
A810G	1.3054296307281625	synonymous	unchanged
C534A	0.8942938284126175	synonymous	unchanged
G303A	1.0007234448582598	synonymous	unchanged
G273A	0.7944543139275323	synonymous	unchanged
T285A	0.7028581127591962	non-synonymous	N95K
G196T	1.1132816074578389	non-synonymous	D66Y
A645C	0.9990402359568602	non-synonymous	K215N
T637G	1.2132904621873748	non-synonymous	W213G
A718T	1.196227063559651	non-synonymous	S240C
C738T	0.8518488762260226	synonymous	unchanged
A718G	1.0513103945993492	non-synonymous	S240G
A506G	615.5815351419948	non-synonymous	E169G
G700C	1.054217922034089	non-synonymous	V234L
G654A	0.9069006859411546	synonymous	unchanged
C239A	0.9798274260029226	non-synonymous	A80D
C159A	1.111720717781403	synonymous	unchanged
A479C	1.0243553590252181	non-synonymous	D160A
A764C	1.018829835604061	non-synonymous	Q255P
C176G	0.9206194925839721	non-synonymous	T59R
C240A	0.8545482932409599	synonymous	unchanged
G533T	1.4117088479763849	non-synonymous	G178V
T312C	0.9283884334496597	synonymous	unchanged
G243C	1.098414214158455	synonymous	unchanged
C455G	1.1892312072099618	non-synonymous	T152R
C242A	0.8664826962822697	non-synonymous	A81E
C204T	0.9614516596639565	synonymous	unchanged
T195G	1.0178482248896898	synonymous	unchanged
T699G	0.8208124100414349	synonymous	unchanged
A124C	1.1125298303853195	non-synonymous	K42Q
C313T	0.949731205248612	synonymous	unchanged
T605C	1.172927278293361	non-synonymous	L202P
G622T	1.0287978885267768	non-synonymous	A208S
A794C	0.8041961210802974	non-synonymous	Y265S
T600C	1.2087733151467617	synonymous	unchanged
C256A	0.8313814958912649	non-synonymous	Q86K
A272G	0.9624890778945194	non-synonymous	K91R
G633T	0.9742730799354412	synonymous	unchanged
G542T	0.9910080935098122	non-synonymous	R181I
G262A	1.2477224666457944	non-synonymous	E88K
G260T	1.3856917778614355	non-synonymous	S87I
C309T	0.9914609232091514	synonymous	unchanged
G491T	0.8820158662763413	non-synonymous	R164L
G213A	1.247122600075292	non-synonymous	M71I
T582G	0.7401022948889352	synonymous	unchanged
T783G	0.9627977674834801	synonymous	unchanged
A358T	1.064974280731578	non-synonymous	M120L
C150G	0.8046820401866903	synonymous	unchanged
A707C	1.2265869809374255	non-synonymous	D236A
T705C	0.8470815206471088	synonymous	unchanged
G676A	1.3422989490606296	non-synonymous	A226T
T744C	0.9804512453809632	synonymous	unchanged
A210C	1.004355760995277	synonymous	unchanged
G690T	0.9416062745440802	synonymous	unchanged
C590T	0.8523662440688633	non-synonymous	T197M
A361G	0.9646188432051629	non-synonymous	T121A
G267T	1.0539414491343797	synonymous	unchanged
T755C	1.1943935215327106	non-synonymous	I252T
G696T	1.2585910072188413	non-synonymous	W232C
C321T	0.8364294142344822	synonymous	unchanged
G141T	1.0010041488085921	synonymous	unchanged
C450A	1.0525099950644106	synonymous	unchanged
T782A	1.1307875352996868	non-synonymous	V261D
T755A	1.308522502096755	non-synonymous	I252N
A104C	1.0573430739768779	non-synonymous	Q35P
C468T	1.1350010398621853	synonymous	unchanged
G432T	0.9304112620704525	non-synonymous	Q144H
G668A	1.3231364693100847	non-synonymous	S223N
C848T	1.0510285938871213	non-synonymous	A283V
C336A	0.8291148741278559	synonymous	unchanged
G475T	1.2004837593843685	non-synonymous	G159C
G544T	1935.6954680338695	non-synonymous	D182Y
A740C	1.4096171457501265	non-synonymous	N247T
G292A	1.207891922258354	non-synonymous	V98I
T155A	1.5017008864462011	non-synonymous	L52H
C493T	1.0675867852597298	synonymous	unchanged
G849T	0.9989902926308581	synonymous	unchanged
C324G	1.2189920151111875	non-sense	unchanged
A210G	0.9538872724978553	synonymous	unchanged
A223T	1.2828613572203065	non-synonymous	S75C
A518C	0.9868355174893632	non-synonymous	N173T
C501G	0.8159951375285797	synonymous	unchanged
G721A	1.214809199373061	non-synonymous	G241S
T119C	1.4544570863926012	non-synonymous	L40P
C178A	0.8620663134161003	non-synonymous	Q60K
G674A	0.9775820417834545	non-synonymous	R225Q
G486T	1.0898300311132858	synonymous	unchanged
G246T	0.9957689550191706	synonymous	unchanged
G579A	0.8266161341528389	synonymous	unchanged
C364A	1.0836091948977924	non-synonymous	L122M
G181A	0.9097148477952917	non-synonymous	V61M
G832T	0.9029659830914654	non-synonymous	D278Y
C348A	0.9471749896520659	synonymous	unchanged
C305A	0.8638501056486949	non-synonymous	P102H
T207G	1.3786219218519382	non-synonymous	F69L
C802A	0.9770482334120791	non-synonymous	Q268K
A764T	0.9625082118633821	non-synonymous	Q255L
C313A	1.272871690241219	non-synonymous	L105M
C524A	0.8371390947149119	non-synonymous	A175D
A325C	1.4334991051489572	non-synonymous	N109H
G439T	1.1687899077603208	non-synonymous	G147C
C692A	1.152701711445456	non-sense	unchanged
A833C	1.0527658312323893	non-synonymous	D278A
A790T	1.2742937764144944	non-synonymous	T264S
T741G	1.2751541457090625	non-synonymous	N247K
G241C	0.8892472291736062	non-synonymous	A81P
C524T	2.329629184434714	non-synonymous	A175V
A254G	1.1065738626064892	non-synonymous	K85R
G255C	1.1069523078399386	non-synonymous	K85N
G786A	0.9532996488615086	synonymous	unchanged
C734A	1.3245256078916288	non-synonymous	T245N
T519C	1.1965013875261103	synonymous	unchanged
T365G	0.7187849468414244	non-synonymous	L122R
G379A	0.6617385224889303	non-synonymous	A127T
A728G	1.226489565759186	non-synonymous	Y243C
A617G	1.0555215050918363	non-synonymous	Q206R
C373G	0.8604263451960338	non-synonymous	L125V
G446T	1.0899222723347088	non-synonymous	G149V
C816A	1.095536352524477	non-synonymous	N272K
G310A	1.0808395867319196	non-synonymous	D104N
G117A	0.859324759769194	synonymous	unchanged
A707G	1.4139764495193974	non-synonymous	D236G
T327G	0.8993308111485198	non-synonymous	N109K
A217T	1.2134116854387558	non-synonymous	S73C
A275G	0.7887595391895919	non-synonymous	Q92R
G120T	0.9357918499843461	synonymous	unchanged
A626T	1.0775241278769137	non-synonymous	Q209L
T248G	1.37767114811273	non-synonymous	V83G
G702C	0.7447990631747815	synonymous	unchanged
G570T	0.7907338071591293	synonymous	unchanged
A565C	1.2234327874795343	non-synonymous	M189L
C268A	0.9906422237656067	non-synonymous	Q90K
A709T	1.1386338822714555	non-sense	unchanged
C726T	0.8870112109958003	synonymous	unchanged
G99A	0.7273279148062826	synonymous	unchanged
C653T	0.9036191501059412	non-synonymous	T218M
A853G	1.0928545963289868	non-synonymous	R285G
A424T	0.9567871799519434	non-synonymous	I142F
G581C	1.2237782749865398	non-synonymous	R194P
T248A	0.8246665677987048	non-synonymous	V83E
C503T	0.9035549260183499	non-synonymous	T168I
G827A	1.04612623964235	non-synonymous	R276H
G437A	1.027271884261429	non-synonymous	G146D
G813A	0.9622381413969471	synonymous	unchanged
T230G	1.3911438320709273	non-synonymous	V77G
T504A	0.9456793355053124	synonymous	unchanged
G595T	0.9582868463782004	non-synonymous	G199C
T261G	1.1094468102694457	non-synonymous	S87R
T189A	0.8237784616483265	non-sense	unchanged
C221T	0.9945020733970089	non-synonymous	T74I
A733G	1.0562789541397275	non-synonymous	T245A
T374C	1.134022388210238	non-synonymous	L125P
G191T	1.3866255324287273	non-synonymous	R64L
C164G	1.112646439619166	non-synonymous	T55S
G854C	1.6935798154608	non-synonymous	R285T
A710G	0.9981530786145877	non-synonymous	K237R
G115T	0.9155463532298769	non-synonymous	A39S
T578C	1.0485909502096566	non-synonymous	L193S
G115A	1.3031679343132387	non-synonymous	A39T
A355T	1.0218021303137896	non-synonymous	T119S
A803G	1.0023571542304701	non-synonymous	Q268R
T438A	0.8098934233004847	synonymous	unchanged
T528G	1.117409347185255	non-synonymous	I176M
C723A	0.8602122398340197	synonymous	unchanged
C474T	0.8817321614394336	synonymous	unchanged
G787T	1.365573677129988	non-synonymous	V263L
G496T	1.1387570133235358	non-synonymous	D166Y
A211T	0.9268600740472829	non-synonymous	M71L
G654T	0.8586060123325803	synonymous	unchanged
C503A	1.1018801043288924	non-synonymous	T168N
G636C	0.9566037418029016	synonymous	unchanged
T187G	1.2994851465198254	non-synonymous	Y63D
C378A	1.2958556324050545	non-synonymous	S126R
G786T	0.861128444053142	synonymous	unchanged
G366A	0.6271378154306857	synonymous	unchanged
G659A	1.0720599418611783	non-synonymous	G220D
C635T	0.8884815113692245	non-synonymous	T212M
C150A	1.014588944402088	synonymous	unchanged
T459A	0.958972873110029	synonymous	unchanged
A101G	1.1045943029238299	non-synonymous	Q34R
C428A	0.9086397366419313	non-synonymous	A143D
C640A	1.0393988395048326	non-synonymous	L214I
A406G	0.6004664370732886	non-synonymous	T136A
T746G	1.167298526015664	non-synonymous	I249S
G437C	0.943649986920395	non-synonymous	G146A
G160A	1.0822826302389048	non-synonymous	D54N
C538T	0.9057166589341036	non-synonymous	P180S
A342T	0.9521417589768781	non-synonymous	K114N
C150T	0.9188902040451796	synonymous	unchanged
C309G	0.7922821044717002	synonymous	unchanged
T186G	1.0416381509437154	synonymous	unchanged
C673G	0.9526312920149125	non-synonymous	R225G
G112T	0.7120649149759526	non-synonymous	A38S
C811T	1.0880603508786597	non-sense	unchanged
G448C	1.0909947580648502	non-synonymous	G150R
G711A	0.9714920923312783	synonymous	unchanged
G456A	1.199330853577136	synonymous	unchanged
C619T	1.3489435378073522	non-synonymous	R207W
A697T	1.1348964989171855	non-synonymous	T233S
G476C	1.0410575921454674	non-synonymous	G159A
A649C	1.267186986954641	non-synonymous	N217H
G96A	1.0761912489430576	synonymous	unchanged
G235A	0.809112603916596	non-synonymous	A79T
A357G	0.8820896079892139	synonymous	unchanged
G770C	1.2294785179688372	non-synonymous	R257P
A733C	1.1281066240525575	non-synonymous	T245P
C657A	1.0164363276789834	synonymous	unchanged
C373A	0.9890932392285225	non-synonymous	L125M
G837A	0.9647931783339235	synonymous	unchanged
T322C	1.0383872005207828	non-synonymous	Y108H
C164T	1.6348834085020632	non-synonymous	T55I
A340G	0.9874371671489349	non-synonymous	K114E
A106C	0.9588886233517939	non-synonymous	K36Q
A482G	0.8752462449563683	non-synonymous	E161G
G346T	1.0801525172408306	non-synonymous	V116F
A269C	1.4424015837169746	non-synonymous	Q90P
A553G	1.4491849830154986	non-synonymous	T185A
G646A	1.198713035192517	non-synonymous	G216S
T212A	1.5265104552869642	non-synonymous	M71K
G456C	1.0932568247413272	synonymous	unchanged
C493G	1.0539635170472155	non-synonymous	L165V
C329G	1.2850535178656002	non-synonymous	P110R
C714T	0.9232684396912753	synonymous	unchanged
G255T	0.9768171308660126	non-synonymous	K85N
A320C	1.1263539061329464	non-synonymous	N107T
T510C	1.0527658312323893	synonymous	unchanged
G603T	0.8119541542722206	synonymous	unchanged
A652T	1.0308027054069568	non-synonymous	T218S
G199T	1.249295287531869	non-sense	unchanged
G444C	0.9394415841886531	synonymous	unchanged
G469C	1.0913488721676077	non-synonymous	A157P
G145A	0.895244759227543	non-synonymous	G49S
G310C	1.9108026413972872	non-synonymous	D104H
G832A	0.9966941659641261	non-synonymous	D278N
C386A	1.17552457469728	non-synonymous	A129E
C378G	0.8741221266932476	non-synonymous	S126R
A127T	0.9889618414607293	non-synonymous	S43C
A663T	1.027920705944411	synonymous	unchanged
G366T	0.8251407866416024	synonymous	unchanged
G654C	1.2747859717703902	synonymous	unchanged
G478A	1.38262149448842	non-synonymous	D160N
G500A	1.939522554895322	non-synonymous	R167H
C294G	1.0754802910056958	synonymous	unchanged
G471A	0.8934249486489239	synonymous	unchanged
T252G	0.9636742235117356	synonymous	unchanged
G780A	0.9109344498013159	synonymous	unchanged
A482C	0.9161989165607606	non-synonymous	E161A
C466G	1.083739223450181	non-synonymous	R156G
T637A	1.528512358992887	non-synonymous	W213R
A710C	1.228435934179391	non-synonymous	K237T
A302C	0.7777540730942207	non-synonymous	K101T
A710T	1.0965201032207248	non-synonymous	K237M
G166A	0.9805171957556567	non-synonymous	A56T
T149C	1.5376496788124523	non-synonymous	V50A
A253G	1.0815855077717622	non-synonymous	K85E
G288T	0.9380478573372494	non-synonymous	Q96H
A520C	56.84099449815193	non-synonymous	T174P
C665G	0.7941687380244333	non-synonymous	A222G
G608C	0.9597036583057691	non-synonymous	G203A
T322G	1.3189218987029054	non-synonymous	Y108D
C429A	0.6701031948237623	synonymous	unchanged
T701A	1.3103191857966485	non-synonymous	V234E
G102A	0.9571202288996044	synonymous	unchanged
C669A	1.0325949310024392	non-synonymous	S223R
C530A	0.9265554469529554	non-synonymous	P177H
A104T	0.6046004572941029	non-synonymous	Q35L
A506T	1.386636470117802	non-synonymous	E169V
A650C	1.2387020850072639	non-synonymous	N217T
G141A	0.889935318425045	synonymous	unchanged
C159T	0.9876015088039745	synonymous	unchanged
C391A	0.9513257634916524	non-synonymous	Q131K
A572G	1.1657694162500811	non-synonymous	Q191R
A655C	1.3551560167991392	non-synonymous	T219P
C165A	0.8252083712747944	synonymous	unchanged
G382T	1.192833388177471	non-synonymous	A128S
C466T	1.250134704038261	non-synonymous	R156C
C720T	0.8414281166254214	synonymous	unchanged
T683A	1.2312165534238928	non-sense	unchanged
G695A	1.44614077109776	non-sense	unchanged
G674C	1.107515222191147	non-synonymous	R225P
T747A	0.9049855617310637	synonymous	unchanged
A257C	1.2382327241073416	non-synonymous	Q86P
A135T	1.1022651421045542	synonymous	unchanged
G564A	0.8714759863964388	synonymous	unchanged
A269T	0.8738509032211104	non-synonymous	Q90L
A543T	0.9365833607322787	non-synonymous	R181S
G244C	1.1802184943449114	non-synonymous	A82P
G297T	0.7918238730636774	non-synonymous	E99D
C408A	1.0440240034522863	synonymous	unchanged
T459C	0.9794388579127203	synonymous	unchanged
T332C	1.0842411275241521	non-synonymous	I111T
G445C	0.9991958884926879	non-synonymous	G149R
G247T	0.6728892587772389	non-synonymous	V83L
A105C	1.3050691973479975	non-synonymous	Q35H
C666A	0.8677429535362335	synonymous	unchanged
G276T	0.9000329645250995	non-synonymous	Q92H
T413C	1.7118887864387546	non-synonymous	M138T
C132A	1.0829022576989653	non-synonymous	S44R
A688G	0.9587688820152116	non-synonymous	T230A
G807C	0.971143163937473	synonymous	unchanged
G439A	0.9915307963277031	non-synonymous	G147S
C345A	1.5054551386623165	non-synonymous	H115Q
C698T	0.9851570163826027	non-synonymous	T233I
A325G	1.1966438281674823	non-synonymous	N109D
A326G	0.6962178843821412	non-synonymous	N109S
C343A	0.799753048588141	non-synonymous	H115N
T671C	0.7848420235605225	non-synonymous	I224T
C546A	1.0810370364189368	non-synonymous	D182E
G337T	0.9699340018714652	non-sense	unchanged
T462C	0.8594640705726064	synonymous	unchanged
T306A	0.7283285624878164	synonymous	unchanged
T460C	2.085117920584926	non-synonymous	F154L
A821T	0.9699506356798696	non-synonymous	E274V
C328A	1.4088554066809522	non-synonymous	P110T
C826A	0.9480494591531954	non-synonymous	R276S
C557A	1.2130469734768454	non-synonymous	P186Q
T768A	0.8736279739480849	synonymous	unchanged
G194A	1.1878571557141915	non-synonymous	G65D
G562T	1.0139174932015813	non-synonymous	A188S
A728C	1.2239226978445443	non-synonymous	Y243S
T462G	1.2563667702914834	non-synonymous	F154L
G353T	0.9286189171719659	non-synonymous	G118V
A211G	1.0931373822825987	non-synonymous	M71V
G385T	1.0295430555434393	non-synonymous	A129S
G700A	0.9041713960314601	non-synonymous	V234M
T682A	1.1441736429262195	non-synonymous	L228I
T494A	1.242231568017476	non-synonymous	L165Q
G486A	0.9301545496832354	synonymous	unchanged
G849A	0.955158403171108	synonymous	unchanged
G639C	1.2626397937167817	non-synonymous	W213C
G337A	0.8767513547171948	non-synonymous	E113K
T460G	1.4658764738678838	non-synonymous	F154V
G213C	1.1921024853660878	non-synonymous	M71I
T727G	1.2440321736687059	non-synonymous	Y243D
A298G	0.7253766044232011	non-synonymous	I100V
C113G	1.2867137937284756	non-synonymous	A38G
G787A	1.0328486398306953	non-synonymous	V263M
G523T	0.9121976662667008	non-synonymous	A175S
A226T	1.1525540616809569	non-sense	unchanged
C209G	1.181513559133018	non-synonymous	P70R
C657G	0.9838236440543389	synonymous	unchanged
T198G	0.8541413852542847	non-synonymous	D66E
C417A	14.309788049509695	non-synonymous	N139K
C294T	1.023418266542044	synonymous	unchanged
C845T	0.8806232701758716	non-synonymous	S282L
G276A	1.1473692123800001	synonymous	unchanged
G533A	0.7963340546107468	non-synonymous	G178D
T872C	0.8689495749854641	non-synonymous	L291P
A617C	0.6466226679143101	non-synonymous	Q206P
G160T	1.2131872912297057	non-synonymous	D54Y
C328T	1.0892478154830165	non-synonymous	P110S
A302T	1.290520639272051	non-synonymous	K101M
G352C	1.2944884994307626	non-synonymous	G118R
G748C	1.1144765142530104	non-synonymous	A250P
G141C	0.9839576069688344	synonymous	unchanged
G463C	1.2500687522901819	non-synonymous	A155P
T225C	0.7844374563373371	synonymous	unchanged
T452G	1.560570526297424	non-synonymous	V151G
C335A	1.4691582868690805	non-synonymous	A112D
C673A	0.7838278350442025	synonymous	unchanged
C678A	0.9114855681665707	synonymous	unchanged
G260A	1.6389927442156222	non-synonymous	S87N
G449C	0.7031352285875939	non-synonymous	G150A
G841A	0.9354256196109958	non-synonymous	A281T
T672A	0.9607418093450252	synonymous	unchanged
G496A	1.6004635480090987	non-synonymous	D166N
T752C	1.2956765367409508	non-synonymous	V251A
A547G	1.3371282255397428	non-synonymous	T183A
G627A	0	synonymous	unchanged
G177A	0.9153644084061031	synonymous	unchanged
C653A	0.9788735879836253	non-synonymous	T218K
G491C	0.830468663681327	non-synonymous	R164P
C154T	1.0825488744283853	non-synonymous	L52F
T322A	2.3062709099455305	non-synonymous	Y108N
C443G	1.3765224976054633	non-synonymous	P148R
C464A	1.4951940033452413	non-synonymous	A155D
G153T	0.8958554004814039	synonymous	unchanged
C190A	1.1568289574072987	non-synonymous	R64S
C362T	1.1526077217579482	non-synonymous	T121M
G439C	1.214328165825655	non-synonymous	G147R
C384G	0.8807486468357328	synonymous	unchanged
C559A	0.8715341429520875	synonymous	unchanged
G850A	0.8874129370877368	non-synonymous	A284T
C828T	0.9253610491087243	synonymous	unchanged
A526T	0.963077869950928	non-synonymous	I176F
A179G	0.8521444181107451	non-synonymous	Q60R
T694C	1.0553841864708424	non-synonymous	W232R
T231G	0.9264339314845025	synonymous	unchanged
A188G	1.191653144059881	non-synonymous	Y63C
G804A	1.1661244651038727	synonymous	unchanged
A349C	0.8822816547366429	non-synonymous	N117H
G235T	1.2295265140072102	non-synonymous	A79S
A392G	0.9995544945060243	non-synonymous	Q131R
T473A	1.0750286212118554	non-synonymous	I158N
G822A	0.8084661889798387	synonymous	unchanged
G516A	0.8454149945105727	synonymous	unchanged
C825T	0.8458951792103868	synonymous	unchanged
C557T	1.370359992609758	non-synonymous	P186L
G558C	0.9313617715455902	synonymous	unchanged
C554A	0.6554957062390347	non-synonymous	T185K
G481C	0.7346403308288324	non-synonymous	E161Q
C154A	561.7967884390397	non-synonymous	L52I
G258T	0.9611210053622373	non-synonymous	Q86H
A223G	1.3672090592815742	non-synonymous	S75G
T251C	1.1632510009269428	non-synonymous	L84P
C531T	0.9763003493270536	synonymous	unchanged
G469T	1.0372709598727872	non-synonymous	A157S
A725C	0.9637187895728966	non-synonymous	D242A
A311C	1.0853255992086488	non-synonymous	D104A
G491A	1.0286491759119651	non-synonymous	R164H
A211C	1.9166204169620986	non-synonymous	M71L
G483A	0.9182715179912471	synonymous	unchanged
G440A	1.1111834422708544	non-synonymous	G147D
G400C	1.4149014461111997	non-synonymous	D134H
G561A	0.6298975475574546	synonymous	unchanged
C118A	0.7046289822798795	non-synonymous	L40M
G786C	1.2651740914546068	synonymous	unchanged
C552A	0.9218248074472661	synonymous	unchanged
C147G	1.0375524521683372	synonymous	unchanged
T187A	1.0127367121741233	non-synonymous	Y63N
A179T	0.8928520340831656	non-synonymous	Q60L
T333A	0.6968750812051567	synonymous	unchanged
G246C	0.7126414857573097	synonymous	unchanged
A617T	1.184438471725511	non-synonymous	Q206L
T651G	1.3048365232176091	non-synonymous	N217K
A226G	1.2398176190139982	non-synonymous	K76E
G715C	1.3384121157979234	non-synonymous	G239R
A168T	1.4270825712261277	synonymous	unchanged
G180A	0.9474892481091503	synonymous	unchanged
T768C	0.8740675720564116	synonymous	unchanged
C590G	1.6130736333020184	non-synonymous	T197R
T205C	0.6486959582490033	non-synonymous	F69L
G400T	1.4994831710546532	non-synonymous	D134Y
G128A	1.000374667800167	non-synonymous	S43N
G315T	0.9501470019607888	synonymous	unchanged
C328G	1.2098950597745368	non-synonymous	P110A
A323T	1.0594078869499437	non-synonymous	Y108F
G387T	1.0412915442434802	synonymous	unchanged
G445T	1.484669761994395	non-sense	unchanged
G679A	1.2291327977957038	non-synonymous	G227S
A634G	0.9182715179912471	non-synonymous	T212A
T746C	1.0933963526307446	non-synonymous	I249T
A645T	0.8156452253769808	non-synonymous	K215N
A507G	0.92815501362898	synonymous	unchanged
G690C	0.9640119780160848	synonymous	unchanged
G730A	1.2526286601197743	non-synonymous	G244S
G363T	0.9650353452963567	synonymous	unchanged
C726A	1.1469871168438799	non-synonymous	D242E
C537T	0.8865062484820059	synonymous	unchanged
A688C	1.1323081384810587	non-synonymous	T230P
G576A	0.6905757516799618	synonymous	unchanged
G120C	1.1234739840763557	synonymous	unchanged
A263T	1.1874564737983393	non-synonymous	E88V
A663C	0.9200468295274524	synonymous	unchanged
G346C	0.8120419368957149	non-synonymous	V116L
C848A	1.47933561913693	non-synonymous	A283E
G535T	0.9765043561912201	non-synonymous	D179Y
G495C	1.007711658711745	synonymous	unchanged
G680T	1.0463386894055735	non-synonymous	G227V
C156T	1.2543592882768893	synonymous	unchanged
T233A	1.185984456525067	non-synonymous	M78K
G704C	1.04369627801435	non-synonymous	G235A
C559T	0.9259650884017675	non-synonymous	R187W
A846T	0.9010704665014975	synonymous	unchanged
T701G	1.0396514802419514	non-synonymous	V234G
T487A	1.0527658312323893	non-synonymous	F163I
G194C	0.7392933945862514	non-synonymous	G65A
G377T	1.1150070543626824	non-synonymous	S126I
C266A	0.9327135873199237	non-synonymous	T89K
C656A	1.2956493061849235	non-synonymous	T219N
C514T	0.5996336126113285	synonymous	unchanged
A272C	1.174429807011604	non-synonymous	K91T
G449T	0.9234550442450025	non-synonymous	G150V
G716C	1.2635241150300083	non-synonymous	G239A
C142T	0.7731487817178359	synonymous	unchanged
A447G	1.392745888089174	synonymous	unchanged
G594T	0.9026841662546996	synonymous	unchanged
C430A	0.9182715179912471	non-synonymous	Q144K
C335T	0.718388594513417	non-synonymous	A112V
A275T	0.7883243876088444	non-synonymous	Q92L
G451C	1.3431839915723585	non-synonymous	V151L
T834C	0.9059301994868779	synonymous	unchanged
C280G	0.9417198183917306	non-synonymous	L94V
T110G	1.0105558804518453	non-synonymous	L37R
T691A	0.9520019847902991	non-synonymous	S231T
T110C	1.0549962673155087	non-synonymous	L37P
C665A	1.2231363669304685	non-synonymous	A222D
G136A	0.9248255392423418	non-synonymous	G46R
A536G	0.954430561282111	non-synonymous	D179G
G117C	0.9942788406083676	synonymous	unchanged
C435G	1.0769794453507342	synonymous	unchanged
T519A	1.2488692703835205	non-synonymous	N173K
G570C	0.8908018571966371	synonymous	unchanged
T233G	0.5742359079449396	non-synonymous	M78R
G193C	1.0921474824534112	non-synonymous	G65R
G134T	1.7747776465220353	non-synonymous	G45V
C239G	0.8358045251436271	non-synonymous	A80G
A743C	1.450331430646924	non-synonymous	D248A
T119A	1.237602580227389	non-synonymous	L40Q
G243T	0.7837393236012419	synonymous	unchanged
A670G	1.118333472225869	non-synonymous	I224V
C802T	1.1136575134569804	non-sense	unchanged
C800T	0.7284460348366047	non-synonymous	T267I
A650T	1.365750267544721	non-synonymous	N217I
A526G	0.7132400088416523	non-synonymous	I176V
G608T	1.1574665603455059	non-synonymous	G203V
C549T	1.1512702364938991	synonymous	unchanged
C139A	1.266224720579933	synonymous	unchanged
C305G	0.8441311448605945	non-synonymous	P102R
A301T	1.3296937951891346	non-sense	unchanged
C290G	0.9308712451921543	non-synonymous	P97R
G193A	1.2697833490741535	non-synonymous	G65S
G234T	0.7741787728282751	non-synonymous	M78I
T487C	1.0721547489803227	non-synonymous	F163L
A271C	0.6918175462384272	non-synonymous	K91Q
A497T	1.1124052748736328	non-synonymous	D166V
G121C	1.5170861323436176	non-synonymous	E41Q
A270G	0.6772177861728819	synonymous	unchanged
A197C	0.8507729577648339	non-synonymous	D66A
C615A	1.3322611846569172	synonymous	unchanged
C499G	5.644512420391365	non-synonymous	R167G
A301C	0.72702214354165	non-synonymous	K101Q
G111C	0.9855680122175559	synonymous	unchanged
A126T	1.077248757540119	non-synonymous	K42N
G486C	1.0272956901541863	synonymous	unchanged
G235C	1.0714460867929132	non-synonymous	A79P
A287C	1.0015501961994622	non-synonymous	Q96P
G288C	1.155530391764835	non-synonymous	Q96H
A232C	1.277070328464986	non-synonymous	M78L
C717A	0.8187517069822031	synonymous	unchanged
C563A	1.0386465912493899	non-synonymous	A188E
G481A	0.7364599865178528	non-synonymous	E161K
G123C	1.2166204353152514	non-synonymous	E41D
C116T	0.654043888506501	non-synonymous	A39V
G647A	0.9970740962711719	non-synonymous	G216D
G478T	1.308810990464588	non-synonymous	D160Y
A565G	1.1834010073707149	non-synonymous	M189V
G140A	1.1529183328761785	non-synonymous	R47Q
C534T	1.025991298939216	synonymous	unchanged
C380G	1.0156534039195773	non-synonymous	A127G
C304G	0.9412469990099043	non-synonymous	P102A
C250A	1.1238386299653775	non-synonymous	L84I
A479G	1.0976705349342446	non-synonymous	D160G
G258C	0.8616387011574613	non-synonymous	Q86H
G471C	0.8707331023175238	synonymous	unchanged
T306G	0.7650666668267768	synonymous	unchanged
C274A	0.8327496013343844	non-synonymous	Q92K
A284T	0.9566921002361577	non-synonymous	N95I
T843A	0.9347427559821213	synonymous	unchanged
T461A	1.0037714935368738	non-synonymous	F154Y
A339C	1.2069737839762884	non-synonymous	E113D
C604T	0.8765236439913482	synonymous	unchanged
G532T	1.1106544894715102	non-synonymous	G178C
C245T	1.5863594717200384	non-synonymous	A82V
G398A	1.2172604923624502	non-synonymous	S133N
C351T	1.1339881208823657	synonymous	unchanged
G375A	1.1155454450214768	synonymous	unchanged
C662A	0.9493295259334866	non-synonymous	A221E
G446A	0.9113193663835077	non-synonymous	G149E
C806A	0.968544564733798	non-synonymous	P269Q
A253T	0.9799739729325233	non-sense	unchanged
T158A	1.3458330761430273	non-synonymous	I53N
T231A	0.8653503755624473	synonymous	unchanged
G409T	0.9326516088770158	non-synonymous	A137S
C441G	0.9453407464127576	synonymous	unchanged
C109A	1.2010923182350195	non-synonymous	L37M
G832C	1.2390897973253356	non-synonymous	D278H
G246A	1.4858184426613155	synonymous	unchanged
A650G	1.1850348754065552	non-synonymous	N217S
C552T	1.0293710349827805	synonymous	unchanged
C289T	1.0591851350813672	non-synonymous	P97S
T701C	0.847852481938942	non-synonymous	V234A
C615T	0.788550282148774	synonymous	unchanged
G196C	1.0597583718088404	non-synonymous	D66H
G137A	0.7859159476003037	non-synonymous	G46E
G627C	1.2314561461450442	non-synonymous	Q209H
C402T	0.8969347443374056	synonymous	unchanged
C116A	1.2004098197588828	non-synonymous	A39E
A319C	0.928459661655387	non-synonymous	N107H
A263G	1.3060628733334152	non-synonymous	E88G
C609G	0.6895524008422304	synonymous	unchanged
A644G	1.0076018590163773	non-synonymous	K215R
G393T	1.5649221815616596	non-synonymous	Q131H
T682C	0.9862341616006025	synonymous	unchanged
G585T	0.7302970180621078	non-synonymous	Q195H
C586T	1.3151548760593643	non-synonymous	L196F
G273C	0.7703164618773579	non-synonymous	K91N
T426C	0.8877179734180136	synonymous	unchanged
C184G	1.1604600394377902	non-synonymous	L62V
T705A	0.8447555776217383	synonymous	unchanged
T230C	1.1205487673860566	non-synonymous	V77A
A790C	0.9642397679300778	non-synonymous	T264P
G99T	0.764190425716912	synonymous	unchanged
C828A	0.9231516146324759	synonymous	unchanged
C280A	0.8007740099267642	non-synonymous	L94I
A232G	0.704895382651252	non-synonymous	M78V
G315C	0.876605811663623	synonymous	unchanged
G496C	0.9416265617240843	non-synonymous	D166H
T488A	1.2154381025306884	non-synonymous	F163Y
C266T	0.9003546921263597	non-synonymous	T89M
T498G	0.9174327049454154	non-synonymous	D166E
A395G	1.4315756115654565	non-synonymous	Y132C
C713A	1.2961575646916206	non-synonymous	T238N
A257T	1.098464669565628	non-synonymous	Q86L
G247C	0.8694959696039835	non-synonymous	V83L
C100A	1.0925878431094405	non-synonymous	Q34K
A454G	1.6454199772319178	non-synonymous	T152A
A179C	1.9240203122522976	non-synonymous	Q60P
A344T	1.278216627166118	non-synonymous	H115L
A228C	1.4048139686342345	non-synonymous	K76N
C351A	1.22470349041626	non-synonymous	N117K
A355G	0.9453407464127576	non-synonymous	T119A
T195C	0.7490833799153539	synonymous	unchanged
T291A	0.9345605449185771	synonymous	unchanged
C129A	0.741147145187602	non-synonymous	S43R
A823T	1.2236395881535505	non-synonymous	S275C
A104G	0.9200468295274524	non-synonymous	Q35R
C524G	1.1085825763345483	non-synonymous	A175G
C290T	1.1634286581433289	non-synonymous	P97L
C289A	0.8735716471928336	non-synonymous	P97T
G630C	1.0014517734207475	non-synonymous	L210F
G824T	0.930188822142693	non-synonymous	S275I
G446C	0.880222262693114	non-synonymous	G149A
G97T	1.447553017944535	non-synonymous	V33L
A271T	1.412246846775156	non-sense	unchanged
T566C	1.148338148313542	non-synonymous	M189T
G295A	0.7015814178220335	non-synonymous	E99K
G711C	1.2614390584945234	non-synonymous	K237N
T494G	1.3411152960368489	non-synonymous	L165R
G131C	0.9090435334532234	non-synonymous	S44T
C512A	27.190294114841212	non-synonymous	T171K
C139T	1.4006053524976854	non-synonymous	R47W
T438C	0.9298150772198474	synonymous	unchanged
T672G	1.2616804514380384	non-synonymous	I224M
C493A	1.3760064633881153	non-synonymous	L165M
T281C	1.084252975729587	non-synonymous	L94P
A853T	1.488911675600093	non-sense	unchanged
G817A	0.9756014257193095	non-synonymous	A273T
G234C	1.1206862074409305	non-synonymous	M78I
A127G	0.9781829658044815	non-synonymous	S43G
C396T	0.4942863963713047	synonymous	unchanged
G215C	0.5712316842112963	non-synonymous	C72S
A799G	1.2404944400089153	non-synonymous	T267A
G279C	1.1915548958000033	synonymous	unchanged
A272T	1.0922586544833364	non-synonymous	K91M
A484T	0.9323222827439378	non-synonymous	T162S
C221G	1.1337976840058182	non-synonymous	T74S
C204G	1.1112717191070163	synonymous	unchanged
T205G	1.160171168793782	non-synonymous	F69V
A264G	1.315168109256954	synonymous	unchanged
A127C	0	non-synonymous	S43R
C256G	0.8499393866830298	non-synonymous	Q86E
T198C	0.6741203243650227	synonymous	unchanged
G367A	0.8690271845689999	non-synonymous	A123T
G854A	0.9214721583242947	non-synonymous	R285K
T314G	0.6094960075555937	non-synonymous	L105R
T515G	786.6389113648722	non-synonymous	L172R
A812T	0.5329902325486154	non-synonymous	Q271L
T797C	1.294114776929872	non-synonymous	F266S
G633C	0.9621717389304921	synonymous	unchanged
C521G	1.0909095207697945	non-synonymous	T174S
G102C	0.5514487687407753	non-synonymous	Q34H
G218C	1.17023233450674	non-synonymous	S73T
G276C	1.0445088443207626	non-synonymous	Q92H
C811A	1.447553017944535	non-synonymous	Q271K
C386T	1.5079876369839689	non-synonymous	A129V
C209T	0.9164771427728957	non-synonymous	P70L
A124T	1.9686721044045679	non-sense	unchanged
T347G	1.4161818999085853	non-synonymous	V116G
G585A	414.6587065651933	synonymous	unchanged
A188T	1.1179644437312986	non-synonymous	Y63F
T632A	1.2833187705260258	non-synonymous	V211E
G375T	0.8510547927022989	synonymous	unchanged
G822T	1.7156183916379675	non-synonymous	E274D
G140T	1.2117447379702173	non-synonymous	R47L
A349T	1.1387625130985395	non-synonymous	N117Y
C290A	0.8928831699470964	non-synonymous	P97H
C378T	0.8069616824016594	synonymous	unchanged
G330A	0.8222786374122804	synonymous	unchanged
C380A	0.9769761650919246	non-synonymous	A127E
C648A	1.0981436687855093	synonymous	unchanged
T251A	1.3534032281595247	non-synonymous	L84H
G820A	0.8565402473044587	non-synonymous	E274K
G476A	1.055946392656052	non-synonymous	G159D
G238C	0.8739942749853796	non-synonymous	A80P
A790G	0.9373699138123127	non-synonymous	T264A
A200T	1.3387571527262467	non-synonymous	E67V
C485T	1.0122148510664009	non-synonymous	T162M
G117T	0.7107119510485804	synonymous	unchanged
G533C	2.659387590378269	non-synonymous	G178A
G448T	1.0202875079231077	non-synonymous	G150C
A611G	0.8435123758886673	non-synonymous	E204G
G724C	1.0624242333537872	non-synonymous	D242H
C485A	0.9007716597394085	non-synonymous	T162K
T671A	0.8301379314377262	non-synonymous	I224N
C321G	0.8314768635852064	non-synonymous	N107K
G505C	0.9599293381783865	non-synonymous	E169Q
A667C	0.8206599786772167	non-synonymous	S223R
C616T	0.6854456658179731	non-sense	unchanged
A655T	1.3365281334418497	non-synonymous	T219S
A130G	0.8890483102336515	non-synonymous	S44G
T434C	1.3931337315556427	non-synonymous	L145P
A536C	1.1112528218564108	non-synonymous	D179A
C164A	1.033565212657332	non-synonymous	T55N
C329T	0.9926077837333955	non-synonymous	P110L
C345T	1.0919125022476706	synonymous	unchanged
A283G	1.0389913250293485	non-synonymous	N95D
C411A	1.128963062739608	synonymous	unchanged
G292C	0.6865864116732973	non-synonymous	V98L
A350G	0.766740411331352	non-synonymous	N117S
A319T	1.252458518021894	non-synonymous	N107Y
G279T	0.9357918499843461	synonymous	unchanged
G249T	1.0274683158793003	synonymous	unchanged
C208A	1.3611957498923213	non-synonymous	P70T
A319G	0.8210002191327214	non-synonymous	N107D
A821G	0.7630512032575845	non-synonymous	E274G
T205A	1.2205588428941068	non-synonymous	F69I
T212C	1.2548447214379872	non-synonymous	M71T
C176A	1.0923701606498906	non-synonymous	T59K
G249C	0.66012189743399	synonymous	unchanged
C364T	1.4529908579818924	synonymous	unchanged
G229C	1.1462779824306817	non-synonymous	V77L
A271G	1.011881721281617	non-synonymous	K91E
T318C	0.755245052840627	synonymous	unchanged
G631T	1.7297626751771746	non-synonymous	V211L
T519G	1.0474755506734326	non-synonymous	N173K
G382C	0.9909175193081364	non-synonymous	A128P
G633A	0.8186161894582888	synonymous	unchanged
G131T	1.1518716732489374	non-synonymous	S44I
C614T	0.7931797358600192	non-synonymous	T205I
G664C	2.7692318604156325	non-synonymous	A222P
C384T	0.7840061479417512	synonymous	unchanged
T219A	1.1841636718222965	non-synonymous	S73R
G238T	0.5514487687407753	non-synonymous	A80S
G560A	1.015826679259323	non-synonymous	R187Q
C845A	1.3811515033599235	non-sense	unchanged
C250G	0.9058093493756417	non-synonymous	L84V
C184T	0.8419771469028616	non-synonymous	L62F
G363C	1.036380370824103	synonymous	unchanged
G303C	1.025824973346521	non-synonymous	K101N
C184A	0.9458115336370667	non-synonymous	L62I
G414T	0.8578091958189837	non-synonymous	M138I
G390A	2.3733731460292025	synonymous	unchanged
A859G	0.7695638795340651	non-synonymous	I287V
A424G	0.7480643112867732	non-synonymous	I142V
G262T	1.6543463062223258	non-sense	unchanged
T281G	1.457490452850333	non-synonymous	L94R
T629C	2.094951101346865	non-synonymous	L210S
T480A	1.100402294184081	non-synonymous	D160E
G393A	0.9378512510626567	synonymous	unchanged
C289G	0.8189151848604692	non-synonymous	P97A
C362G	0.7661349306169549	non-synonymous	T121R
G148A	1.0594078869499437	non-synonymous	V50I
A338T	0.7256403111412948	non-synonymous	E113V
G169A	1.1171703291430766	non-synonymous	D57N
G453A	0.5522337491944987	synonymous	unchanged
A397T	0.8823180299852406	non-synonymous	S133C
T434A	1.6668792327846162	non-synonymous	L145H
C192G	0.9888901515845814	synonymous	unchanged
A125T	0.6972506683293049	non-synonymous	K42I
T488C	1.2140767247276747	non-synonymous	F163S
A197T	1.2793294964904356	non-synonymous	D66V
A173G	0.912788208767573	non-synonymous	N58S
C242G	1.0820510433708082	non-synonymous	A81G
G215T	285.1598122147479	non-synonymous	C72F
T207C	0.7720282762370854	synonymous	unchanged
C551A	1.177206236815414	non-synonymous	T184N
T299G	1.567811268666081	non-synonymous	I100S
G377C	0.8082447056715482	non-synonymous	S126T
G238A	0.8718852154414961	non-synonymous	A80T
G620C	1.0026341249832278	non-synonymous	R207P
A856T	1.2309899680158252	non-synonymous	I286F
C286T	1.1443781970770956	non-sense	unchanged
G500C	0.9001590195621479	non-synonymous	R167P
C159G	0.8728179704430037	non-synonymous	I53M
G346A	0.9228940638423675	non-synonymous	V116I
T461G	1.5364127081549919	non-synonymous	F154C
G647C	1.4859836290404078	non-synonymous	G216A
T285C	0.5871194058796017	synonymous	unchanged
C132T	0.7826143642560073	synonymous	unchanged
C575A	1.1567523559660748	non-synonymous	T192K
C477T	1.0910892126691143	synonymous	unchanged
A652G	1.5299877000598276	non-synonymous	T218A
G606A	0.8816859970124716	synonymous	unchanged
A372T	0.806596706516358	non-synonymous	E124D
C450T	1.068673787667633	synonymous	unchanged
G121A	1.5051479656081108	non-synonymous	E41K
A105T	1.011390754895745	non-synonymous	Q35H
G267C	0.5456744360838038	synonymous	unchanged
G385A	1.6005464263451772	non-synonymous	A129T
G409A	0.9536819882928702	non-synonymous	A137T
C619G	1.248563249979114	non-synonymous	R207G
G137T	1.0245877123295148	non-synonymous	G46V
G199A	1.1319211568889598	non-synonymous	E67K
C399A	1.2779563833676595	non-synonymous	S133R
C429T	1.2007352222581398	synonymous	unchanged
A754C	1.618768966303566	non-synonymous	I252L
G144T	1.0793760260186738	synonymous	unchanged
G151A	0.9295323727269256	non-synonymous	A51T
A338G	0.741429594556957	non-synonymous	E113G
G387A	1.0194225259115683	synonymous	unchanged
A803T	1.7505292310026936	non-synonymous	Q268L
A502G	0.6651940761311702	non-synonymous	T168A
A175G	0.7865167425471647	non-synonymous	T59A
C842A	1.5223092770872109	non-synonymous	A281D
T480C	1.1625136205886613	synonymous	unchanged
G224T	0.9528197080141243	non-synonymous	S75I
G467C	1.062286969240951	non-synonymous	R156P
T487G	1.5454302682681869	non-synonymous	F163V
C362A	0.9694139085690263	non-synonymous	T121K
C245G	0.6188012901136944	non-synonymous	A82G
G363A	0.8380570103889414	synonymous	unchanged
G108C	1.4214239020971609	non-synonymous	K36N
T186C	0.956875938072483	synonymous	unchanged
C142A	0.9812779599298996	non-synonymous	L48M
T460A	0.8326802979388005	non-synonymous	F154I
A259G	1.0776017224016985	non-synonymous	S87G
C831T	1.8053751122679034	synonymous	unchanged
G111A	0	synonymous	unchanged
A257G	0.9777093554597235	non-synonymous	Q86R
A172C	0.6933263645818485	non-synonymous	N58H
C831A	1.135335700348655	synonymous	unchanged
C616A	0.8941986230963381	non-synonymous	Q206K
C539T	1.2101459192105257	non-synonymous	P180L
A341G	1.0977974332619826	non-synonymous	K114R
T798A	1.2496860586571525	non-synonymous	F266L
A270C	1.0000366272501107	non-synonymous	Q90H
A541G	1.0015501961994622	non-synonymous	R181G
G255A	1.4284223613197176	synonymous	unchanged
A511C	4.193390996827334	non-synonymous	T171P
T422C	1.4783520183263337	non-synonymous	L141S
A107C	0.7467750148648442	non-synonymous	K36T
A536T	1.5361787129207312	non-synonymous	D179V
C477A	0.5263829156161947	synonymous	unchanged
C571A	0.969286602324094	non-synonymous	Q191K
C604A	0.9453407464127576	non-synonymous	L202M
G601C	0.8492311038607939	non-synonymous	A201P
A125G	0.6638459700127805	non-synonymous	K42R
G307A	0.7042149817027469	non-synonymous	A103T
C167A	1.023306993539583	non-synonymous	A56E
C118T	1.103759176182708	synonymous	unchanged
G153A	1.0739909487975583	synonymous	unchanged
G427T	0.8695670095876588	non-synonymous	A143S
C156G	0.8218365521233489	synonymous	unchanged
G370T	1.2796748780078604	non-sense	unchanged
G334C	1.432723869612558	non-synonymous	A112P
A161G	1.3180970569901458	non-synonymous	D54G
C336G	0.8174417042510316	synonymous	unchanged
T206A	1.2119048522326341	non-synonymous	F69Y
G258A	0.6653026437949748	synonymous	unchanged
T793A	1.447553017944535	non-synonymous	Y265N
C549A	1.3387773576365642	synonymous	unchanged
A106T	1.3966340675645765	non-sense	unchanged
C428T	1.0108486618418193	non-synonymous	A143V
A574G	0.9322498018077064	non-synonymous	T192A
A331T	1.0191954922262543	non-synonymous	I111F
C142G	0.6524182616088046	non-synonymous	L48V
G367T	1.3862386175527777	non-synonymous	A123S
G366C	0.887955844873325	synonymous	unchanged
G830A	0.8777338592915519	non-synonymous	R277H
C464G	1.0921782309617514	non-synonymous	A155G
T281A	1.1168936991247174	non-synonymous	L94H
C805A	0.8447258990657764	non-synonymous	P269T
T214C	1.2552207987770794	non-synonymous	C72R
G102T	1.0014114004405652	non-synonymous	Q34H
C563T	0.8129782940094112	non-synonymous	A188V
G568T	0.7780800096454389	non-synonymous	A190S
C818A	1.6888118542686243	non-synonymous	A273E
G166T	1.3234770449778606	non-synonymous	A56S
T473G	1.051234312711539	non-synonymous	I158S
C202T	1.1460832844311293	non-synonymous	R68C
G542A	0.34465548046298455	non-synonymous	R181K
G862T	1.2189920151111875	non-synonymous	A288S
A302G	0.9873686845906695	non-synonymous	K101R
A815G	1.0861869687318302	non-synonymous	N272S
A217C	1.3896508972267536	non-synonymous	S73R
C178T	1.3452007843524973	non-sense	unchanged
T637C	1.1580424143556283	non-synonymous	W213R
C147A	0.9175068379263006	synonymous	unchanged
C442T	1.229207031997594	non-synonymous	P148S
T843C	0	synonymous	unchanged
C202G	1.1054041227940088	non-synonymous	R68G
T282G	0.8773048593603243	synonymous	unchanged
T206C	1.4981667598307078	non-synonymous	F69S
C512G	1.2347463545633515	non-synonymous	T171R
C268G	0.7777896812836308	non-synonymous	Q90E
G453C	1.075861609674153	synonymous	unchanged
A376C	1.3948817036153112	non-synonymous	S126R
A163G	1.2829125712950091	non-synonymous	T55A
C474G	1.3987590959913485	non-synonymous	I158M
G440C	1.1636368221544475	non-synonymous	G147A
G316C	0.4780909050092043	non-synonymous	V106L
A106G	0.9160429960074037	non-synonymous	K36E
A124G	0.8908018571966371	non-synonymous	K42E
A397G	1.3180970569901458	non-synonymous	S133G
A794T	0.9123970537347372	non-synonymous	Y265F
C548A	1.213668905874894	non-synonymous	T183N
T185A	1.2131872912297057	non-synonymous	L62H
C442G	1.4720878148588492	non-synonymous	P148A
T230A	1.479720862787747	non-synonymous	V77D
A101C	1.0835968305756234	non-synonymous	Q34P
A217G	2.355843775207383	non-synonymous	S73G
G128C	1.0360220406760092	non-synonymous	S43T
G288A	0.7366246126818345	synonymous	unchanged
C619A	0.7479151643800245	synonymous	unchanged
G457C	1.247890532710806	non-synonymous	A153P
C383G	1.0744723432165622	non-synonymous	A128G
C806T	0.706123423387578	non-synonymous	P269L
G136C	0.6278543210361839	non-synonymous	G46R
A819T	1.3234770449778606	synonymous	unchanged
A227T	0.7643844319179063	non-synonymous	K76I
A175T	1.0145990941484355	non-synonymous	T59S
G199C	0.8997322016296859	non-synonymous	E67Q
T214G	1.7222169239134981	non-synonymous	C72G
T206G	0.9866003809454372	non-synonymous	F69C
T785A	0.6433568968642378	non-synonymous	L262Q
A376T	0.8289145702756074	non-synonymous	S126C
C838A	0.6681013928974778	non-synonymous	L280M
T462A	0.6772177861728819	non-synonymous	F154L
G180C	1.1135023214957964	non-synonymous	Q60H
G865A	1.0611544035928067	non-synonymous	E289K
G558A	1.3624028404183859	synonymous	unchanged
A497C	0.9196771199906932	non-synonymous	D166A
C152T	1.0659804650972309	non-synonymous	A51V
G151T	1.3704643956871339	non-synonymous	A51S
C399T	0.993586686873172	synonymous	unchanged
T171G	0.840822875109697	non-synonymous	D57E
A323C	1.1039084426488115	non-synonymous	Y108S
C116G	0.5285670770917804	non-synonymous	A39G
T488G	1.7608873921328871	non-synonymous	F163C
C277G	0.9639349629185958	non-synonymous	L93V
G869T	0.8297010167369695	non-synonymous	G290V
G463T	1.098414214158455	non-synonymous	A155S
T110A	1.3656160546646559	non-synonymous	L37Q
A543G	2.1189712262677447	synonymous	unchanged
T291C	1.3457373622481306	synonymous	unchanged
C408T	0.6272729744426319	synonymous	unchanged
T788C	0.91493193007781	non-synonymous	V263A
T788A	0.7159939658650389	non-synonymous	V263E
G873T	2.2989023114350666	synonymous	unchanged
A342G	1.725589115903394	synonymous	unchanged
T461C	1.8205033588123412	non-synonymous	F154S
T683G	1.0030288628277093	non-sense	unchanged
G114C	0.8032664145819385	synonymous	unchanged
T327A	0.8538561580502327	non-synonymous	N109K
G862A	1.9816613570572628	non-synonymous	A288T
C571T	0.9323222827439378	non-sense	unchanged
T198A	0.6339648253771687	non-synonymous	D66E
G661C	1.1322198562310601	non-synonymous	A221P
T314A	1.1498293475871486	non-synonymous	L105Q
C407T	0.8851279600170405	non-synonymous	T136I
T162C	0.7433938465906315	synonymous	unchanged
C851A	1.333088194126168	non-synonymous	A284E
A130T	1.0252286968138358	non-synonymous	S44C
T798C	1.1633302792613616	synonymous	unchanged
T158C	1.2441778005473692	non-synonymous	I53T
G804C	0.4420009215097817	non-synonymous	Q268H
T593C	2.097694695979177	non-synonymous	L198P
A431C	0.9510493257993081	non-synonymous	Q144P
G229A	0.45191899096805	non-synonymous	V77I
T219C	0.8690370648742062	synonymous	unchanged
G453T	1.3982555467451858	synonymous	unchanged
C829A	0.8439175489231298	non-synonymous	R277S
G112A	1.2587417547343784	non-synonymous	A38T
T492A	1.494915462253928	synonymous	unchanged
T119G	0.8823180299852406	non-synonymous	L40R
G449A	0.46321696574225124	non-synonymous	G150D
G224C	1.2046368588979057	non-synonymous	S75T
G218T	0.7185943382636355	non-synonymous	S73I
G367C	1.3002155124454586	non-synonymous	A123P
A228T	1.2230150910686501	non-synonymous	K76N
G555A	1.4826537215804356	synonymous	unchanged
G817C	1.097437648682137	non-synonymous	A273P
G573C	1.2104972972358483	non-synonymous	Q191H
G865T	1.413471844040017	non-sense	unchanged
T333C	0.7237765089722675	synonymous	unchanged
G862C	0.983475511130045	non-synonymous	A288P
C842T	2.074521986309051	non-synonymous	A281V
T438G	0.5590549586544411	synonymous	unchanged
A296T	1.2745058829720386	non-synonymous	E99V
G381C	1.2203883404435028	synonymous	unchanged
G841C	0.7958111378273274	non-synonymous	A281P
T394C	0.9926077837333955	non-synonymous	Y132H
G594A	2.2286710948804647	synonymous	unchanged
C89A	1.3583672869811279	non-synonymous	T30K
T425A	1.701613343542964	non-synonymous	I142N
G870T	0.5135443079182387	synonymous	unchanged
C871T	1.2666088907014683	synonymous	unchanged
T796G	0.8331240391047684	non-synonymous	F266V
C410T	0.8851279600170405	non-synonymous	A137V
G868T	0.9059515486455595	non-synonymous	G290W
T797A	1.243535478502688	non-synonymous	F266Y
A331C	0.8331240391047684	non-synonymous	I111L
C83T	1.5356990068586138	non-synonymous	A28V
T473C	1.9493966052133633	non-synonymous	I158T
T795G	1.1390581124809456	non-sense	unchanged
T93A	1.327289365149871	non-synonymous	S31R
C864T	0.6755247417074497	synonymous	unchanged
C465G	1.2984914943575692	synonymous	unchanged
A401G	2.0668761976053074	non-synonymous	D134G
A611C	1.3034243624781963	non-synonymous	E204A
G138T	1.8405124612632118	synonymous	unchanged
A867G	1.4220476666099542	synonymous	unchanged
A859T	1.9590007692392752	non-synonymous	I287F
G82A	1.720123016072126	non-synonymous	A28T
G82C	1.597512900631417	non-synonymous	A28P
C83A	1.5896683930185498	non-synonymous	A28E
C83G	1.6216473340055362	non-synonymous	A28G
G84A	2.0421538929899374	synonymous	unchanged
G84C	2.0737800068573926	synonymous	unchanged
C85A	1.9799589484281848	non-synonymous	Q29K
C85T	2.7369487595941684	non-sense	unchanged
C85G	2.190447598857068	non-synonymous	Q29E
A86T	1.9955442835713675	non-synonymous	Q29L
A86C	1.7773551244319221	non-synonymous	Q29P
A86G	1.8406240051181095	non-synonymous	Q29R
G87A	1.797006882731849	synonymous	unchanged
G87C	1.8065478575231275	non-synonymous	Q29H
A88T	1.5182156474622215	non-synonymous	T30S
A88C	2.2072066892657474	non-synonymous	T30P
A88G	1.6427413827959807	non-synonymous	T30A
C89T	2.0529775921696576	non-synonymous	T30M
C89G	1.716269233212944	non-synonymous	T30R
G90A	1.8663100964612014	synonymous	unchanged
G90T	1.7761156355065244	synonymous	unchanged
G90C	2.2214172175226796	synonymous	unchanged
A91T	1.7497602016245584	non-synonymous	S31C
A91C	1.8336980161744398	non-synonymous	S31R
A91G	1.7201705148687092	non-synonymous	S31G
G92A	2.103620931049559	non-synonymous	S31N
G92C	1.818523892679112	non-synonymous	S31T
T93C	0.7037826827575641	synonymous	unchanged
T93G	1.688262289721189	non-synonymous	S31R
G94A	1.999662545587262	non-synonymous	A32T
G94T	2.0819434176465546	non-synonymous	A32S
G94C	1.3830001087402157	non-synonymous	A32P
C95T	2.0008916957955813	non-synonymous	A32V
C95G	1.6637875382232838	non-synonymous	A32G
G96C	1.155778453281871	synonymous	unchanged
G97A	1.806071419870593	non-synonymous	V33M
G97C	1.9128379165695641	non-synonymous	V33L
T98A	2.2842347180303237	non-synonymous	V33E
T98C	2.1499130850312986	non-synonymous	V33A
T98G	1.827478226713355	non-synonymous	V33G
G99C	1.4147723664199003	synonymous	unchanged
C100G	1.0029740987675055	non-synonymous	Q34E
A101T	1.9634508120446985	non-synonymous	Q34L
C103T	1.7042756032406439	non-sense	unchanged
C103G	1.597005394428484	non-synonymous	Q35E
G108T	1.790251570569355	non-synonymous	K36N
C109T	1.73483336002976	synonymous	unchanged
G112C	2.120034146273671	non-synonymous	A38P
A122C	2.7331782360583587	non-synonymous	E41A
A122G	2.0345117452784667	non-synonymous	E41G
A125C	1.7870308782864925	non-synonymous	K42T
A126C	1.3992061939164646	non-synonymous	K42N
C129T	1.4756219130293322	synonymous	unchanged
C129G	2.010898953261657	non-synonymous	S43R
A130C	2.275025273970607	non-synonymous	S44R
G133A	2.2166415127267722	non-synonymous	G45R
G134A	1.921931582222854	non-synonymous	G45E
A135G	2.07913607556351	synonymous	unchanged
G137C	2.2257480456475434	non-synonymous	G46A
G138A	1.6492537269256555	synonymous	unchanged
G138C	1.9902997146074406	synonymous	unchanged
G140C	2.161372522492212	non-synonymous	R47P
T143A	1.6535562650063649	non-synonymous	L48Q
T143G	1.4659879261753437	non-synonymous	L48R
G144A	1.513160531776158	synonymous	unchanged
G144C	1.5867090759808475	synonymous	unchanged
G145T	1.90865433079011	non-synonymous	G49C
G145C	1.5612339430455768	non-synonymous	G49R
G146A	2.4736743447210134	non-synonymous	G49D
G148C	1.6149342210653732	non-synonymous	V50L
T149A	2.0413531384458286	non-synonymous	V50D
T149G	2.596151194148157	non-synonymous	V50G
G151C	2.3565043988126164	non-synonymous	A51P
C152G	1.5423709012160114	non-synonymous	A51G
C154G	1.7931019267944754	non-synonymous	L52V
A157T	1.7756394566730114	non-synonymous	I53F
A157C	2.002840961335372	non-synonymous	I53L
T158G	2.531824832001527	non-synonymous	I53S
G160C	2.195587723157406	non-synonymous	D54H
A161C	2.5932996151593217	non-synonymous	D54A
T162A	1.9948251904773964	non-synonymous	D54E
T162G	2.3039901403378544	non-synonymous	D54E
A163T	2.043471266868956	non-synonymous	T55S
A163C	2.3212653350383805	non-synonymous	T55P
C165T	2.0322294417015905	synonymous	unchanged
G166C	2.178824333462521	non-synonymous	A56P
A168C	1.9678751456228516	synonymous	unchanged
A170T	1.5457348748138167	non-synonymous	D57V
A170C	1.8140528750192775	non-synonymous	D57A
T171C	1.6159543033353099	synonymous	unchanged
A173T	1.8231015558369756	non-synonymous	N58I
T174A	1.6677023641167676	non-synonymous	N58K
A175C	2.2791185518602393	non-synonymous	T59P
G177C	1.6508934190982931	synonymous	unchanged
C178G	2.0130456922443627	non-synonymous	Q60E
T182A	1.8207711072856676	non-synonymous	V61E
T182G	2.300488297878184	non-synonymous	V61G
T185C	2.33089501207242	non-synonymous	L62P
T186A	2.2736280752670557	synonymous	unchanged
A188C	2.4844286263432585	non-synonymous	Y63S
T189C	2.547883035680527	synonymous	unchanged
T195A	1.204326328143088	synonymous	unchanged
A200G	2.3747494912241947	non-synonymous	E67G
A201C	1.9895848588420995	non-synonymous	E67D
G215A	1.6706438226967821	non-synonymous	C72Y
C222T	1.744786805022006	synonymous	unchanged
G224A	2.2766968225700683	non-synonymous	S75N
T225A	2.4082810057905104	non-synonymous	S75R
T233C	1.6323999836811758	non-synonymous	M78T
G234A	1.5265525916977825	non-synonymous	M78I
G237C	1.7497526675961625	synonymous	unchanged
G244A	1.8974873086928843	non-synonymous	A82T
G260C	1.7862144900516417	non-synonymous	S87T
T278C	1.652717402681197	non-synonymous	L93P
T282A	1.5315612971362293	synonymous	unchanged
C286G	2.265515290966469	non-synonymous	Q96E
T293A	2.404582790994844	non-synonymous	V98D
A298C	2.0386851402442248	non-synonymous	I100L
T299A	2.230513052406658	non-synonymous	I100N
T312A	1.9588490806114915	non-synonymous	D104E
G315A	1.8886390086368623	synonymous	unchanged
G316T	2.439596970739563	non-synonymous	V106F
A323G	2.521959035707812	non-synonymous	Y108C
C324A	2.1626093280135223	non-sense	unchanged
A325T	1.9849286422817338	non-synonymous	N109Y
A326C	2.0655142478272897	non-synonymous	N109T
G330C	1.8213780531498414	synonymous	unchanged
A331G	1.8282787504813214	non-synonymous	I111V
G337C	1.37090679267388	non-synonymous	E113Q
A338C	1.8886851592154816	non-synonymous	E113A
A340T	1.8973576280402946	non-sense	unchanged
A340C	1.6911694324737458	non-synonymous	K114Q
A341C	2.428315071348548	non-synonymous	K114T
C343T	1.3777165374122273	non-synonymous	H115Y
C343G	2.4784032640619422	non-synonymous	H115D
C345G	1.7477346084165133	non-synonymous	H115Q
T347A	2.4524794052605037	non-synonymous	V116D
T347C	2.2230871587247623	non-synonymous	V116A
C348T	1.793517065384859	synonymous	unchanged
A350T	2.7488269940757277	non-synonymous	N117I
C351G	1.6963685014478431	non-synonymous	N117K
G353C	1.9808004095124574	non-synonymous	G118A
A357T	1.9494834367766165	synonymous	unchanged
A358C	1.7453887479714834	non-synonymous	M120L
T359A	1.9975134686786198	non-synonymous	M120K
T359C	1.844946060674583	non-synonymous	M120T
G360C	1.8043736671849604	non-synonymous	M120I
A361T	1.5164430892809677	non-synonymous	T121S
G370C	1.87247281006264	non-synonymous	E124Q
A371T	1.7715418640725753	non-synonymous	E124V
A372C	1.9749853608630006	non-synonymous	E124D
T374A	2.5906402173072536	non-synonymous	L125Q
T374G	4.862953910817228	non-synonymous	L125R
G375C	2.838781015735586	synonymous	unchanged
T389G	1.6056647939693998	non-synonymous	L130W
C391G	1.9479582780866218	non-synonymous	Q131E
A392C	2.6684956877982655	non-synonymous	Q131P
G393C	2.424228019037752	non-synonymous	Q131H
A395T	1.8407185745169927	non-synonymous	Y132F
C396G	1.8516677079730965	non-sense	unchanged
A397C	2.2744262098020314	non-synonymous	S133R
G398C	2.3224173859296555	non-synonymous	S133T
C399G	1.9688530889301425	non-synonymous	S133R
A401T	2.32137269361699	non-synonymous	D134V
A403C	2.151804393186388	non-synonymous	N135H
A404T	2.53292736728877	non-synonymous	N135I
A404G	2.4057994225626733	non-synonymous	N135S
A406T	2.0542744761716665	non-synonymous	T136S
C410A	1.9229776507957708	non-synonymous	A137D
C410G	2.5399669450668494	non-synonymous	A137G
A412T	1.5815719930074308	non-synonymous	M138L
A412C	1.5731603429137369	non-synonymous	M138L
G414A	2.309902896102028	non-synonymous	M138I
G414C	1.5764947153412752	non-synonymous	M138I
A415T	1.9135339772094222	non-synonymous	N139Y
A415C	1.1352179269357558	non-synonymous	N139H
A416T	3.0191871230708625	non-synonymous	N139I
A416C	4.030213537230581	non-synonymous	N139T
A416G	20.55740192610097	non-synonymous	N139S
C417G	14.712732330254072	non-synonymous	N139K
A418T	1.8522646087662982	non-sense	unchanged
A419T	2.013323657490193	non-synonymous	K140I
A419C	2.2922213330519527	non-synonymous	K140T
A420T	2.0382669861851226	non-synonymous	K140N
T421G	4.122873517077629	non-synonymous	L141V
T422A	2.6287710445984636	non-sense	unchanged
T422G	3.9490618718090884	non-synonymous	L141W
G423A	2.467757329079645	synonymous	unchanged
G423C	2.4043027982056864	non-synonymous	L141F
A424C	2.122988857271027	non-synonymous	I142L
T426A	1.7136115270184173	synonymous	unchanged
T426G	1.606419707616107	non-synonymous	I142M
G427A	1.423458025328301	non-synonymous	A143T
G427C	2.125363096314689	non-synonymous	A143P
C429G	2.1658134192271365	synonymous	unchanged
C430T	2.384673540241406	non-sense	unchanged
C430G	1.9422708845914034	non-synonymous	Q144E
G432C	1.8265842144432718	non-synonymous	Q144H
T434G	2.451797925363215	non-synonymous	L145R
T452A	1.7788821420558507	non-synonymous	V151E
G483C	2.6604712068433565	non-synonymous	E161D
T498A	2.134116703542031	non-synonymous	D166E
T504G	1.7067555145862785	synonymous	unchanged
G513C	2.4905843706004607	synonymous	unchanged
T515C	611.3421109037029	non-synonymous	L172P
A517T	50.00066430073335	non-synonymous	N173Y
A518G	2.042276147259571	non-synonymous	N173S
C529T	1.7616866189452123	non-synonymous	P177S
C537G	1.4935800081278945	non-synonymous	D179E
C538G	1.9441235031054451	non-synonymous	P180A
C539G	1.6951983979405778	non-synonymous	P180R
G540A	1.704784587649294	synonymous	unchanged
G540C	1.4338197780721178	synonymous	unchanged
A541T	2.245626980632673	non-sense	unchanged
A541C	1.869832664281716	synonymous	unchanged
G542C	2.0244291470422424	non-synonymous	R181T
A543C	1.7019403406795783	non-synonymous	R181S
G544A	3861.480798740367	non-synonymous	D182N
G544C	2.4995083211531064	non-synonymous	D182H
A545T	1.939622234965954	non-synonymous	D182V
A545C	191.20557550527272	non-synonymous	D182A
A545G	836.8601667383045	non-synonymous	D182G
C546G	2.0444313628862107	non-synonymous	D182E
A547T	1.5365087899969927	non-synonymous	T183S
A547C	2.550843902507368	non-synonymous	T183P
C548T	1.8942425822391868	non-synonymous	T183I
C548G	1.5238668562934423	non-synonymous	T183S
C549G	1.8665197832679	synonymous	unchanged
A550T	1.6807081240103465	non-synonymous	T184S
A550C	2.093924541944024	non-synonymous	T184P
C551G	1.6198748716605627	non-synonymous	T184S
C552G	1.5848791984960384	synonymous	unchanged
A553T	1.7310251616671612	non-synonymous	T185S
A553C	1.9663265539304446	non-synonymous	T185P
C554G	1.7713037259552553	non-synonymous	T185R
G555C	1.783485286871511	synonymous	unchanged
[truncated: 166 more rows]
