# Supplementary material for: Prediction of Antibiotic Resistance Evolution by Growth Measurement of All Proximal Mutants of Beta-Lactamase
Source: Mol Biol Evol. 2022 Apr 29;39(5):msac086. doi: 10.1093/molbev/msac086 (PMC9087888; doi:10.1093/molbev/msac086)
Supplement: msac086_Supplementary_Data [file msac086_supplementary_data.zip › Table_S6_All_single_mutation_under_0.25_x_MIC_ceftazidime_selection.txt]

genotype	relative_growth	mutation_type	AA_mutation
C729T	0.9790723033937105	synonymous	unchanged
T528A	0.9711468785495299	synonymous	unchanged
G762A	0.9555175050154641	synonymous	unchanged
C321A	0.6420758643668487	non-synonymous	N107K
G780C	0.9602123903684028	synonymous	unchanged
C190G	0.7362714954237402	non-synonymous	R64G
A745G	0.7844840543795826	non-synonymous	I249V
G513T	1.2603733592369208	synonymous	unchanged
C669G	5.936990985595627	non-synonymous	S223R
C761T	0.8046836658531479	non-synonymous	P254L
G638T	0.774046941467711	non-synonymous	W213L
G759T	0.7613601511871944	non-synonymous	W253C
C689T	0.97386725331295	non-synonymous	T230M
C522T	1.0532754608547825	synonymous	unchanged
C816T	0.8788688236904124	synonymous	unchanged
C784T	0.917857606326391	synonymous	unchanged
C609T	0.9677932709497048	synonymous	unchanged
G758A	0.776293277047047	non-sense	unchanged
G766C	0.8258974803430663	non-synonymous	G256R
C677G	0.8191074588877428	non-synonymous	A226G
G540T	0.8991934923795243	synonymous	unchanged
C723T	0.9328926967506558	synonymous	unchanged
G767C	0.7537208435265096	non-synonymous	G256A
C677A	0.613702281727379	non-synonymous	A226D
G478C	0.6822880667184221	non-synonymous	D160H
T757G	0.7239698417915307	non-synonymous	W253G
G774T	0.980323544079832	synonymous	unchanged
G703T	0.6958217230099026	non-synonymous	G235C
G807T	0.930141871517949	synonymous	unchanged
C602A	0.8329316377106419	non-synonymous	A201E
G292T	0.916410897919681	non-synonymous	V98F
A736C	0.6970412783499149	non-synonymous	T246P
C775G	0.8406789194843637	non-synonymous	P259A
G762T	0.9561070473419164	synonymous	unchanged
A320T	0.7216084717674689	non-synonymous	N107I
G241A	0.7274922915722124	non-synonymous	A81T
G730C	0.7910593469098659	non-synonymous	G244R
A725G	95.81276792076056	non-synonymous	D242G
G702T	0.8635409099681509	synonymous	unchanged
C681T	0.860116891162302	synonymous	unchanged
A626G	0.7075067287408418	non-synonymous	Q209R
G244T	0.6285603049418459	non-synonymous	A82S
C737A	0.8980178620687539	non-synonymous	T246N
T757A	0.8059343192532481	non-synonymous	W253R
A684T	0.7430131204588016	non-synonymous	L228F
C760A	0.7864052078537626	non-synonymous	P254T
G774A	0.9161165553895981	synonymous	unchanged
G191A	0.6702473322550859	non-synonymous	R64H
G840A	0.7590622371435515	synonymous	unchanged
A265C	0.6483288689817982	non-synonymous	T89P
A764G	0.8183239129267461	non-synonymous	Q255R
C735G	0.9793782581671812	synonymous	unchanged
T504C	1.127689189277753	synonymous	unchanged
G659C	0.8886143928324648	non-synonymous	G220A
A107G	0.9534875326424453	non-synonymous	K36R
C240T	1.0687583159183254	synonymous	unchanged
C236A	0.815295139721381	non-synonymous	A79E
G693A	0.9397840976421947	synonymous	unchanged
A482T	0.9367965890531235	non-synonymous	E161V
C749A	0.7839593930714028	non-synonymous	A250E
G658C	0.5491653549828966	non-synonymous	G220R
G262C	0.804141559022894	non-synonymous	E88Q
A326T	0.8490377002647421	non-synonymous	N109I
T582A	1.6681547959842786	synonymous	unchanged
A227G	0.8722123048275796	non-synonymous	K76R
G451T	0.6585724900107263	non-synonymous	V151L
G193T	0.8187823228154213	non-synonymous	G65C
C720A	0.8373972526195405	non-synonymous	S240R
C364G	0.8084249673386503	non-synonymous	L122V
G237T	0.9960310719499523	synonymous	unchanged
C348G	0.9665483790173724	synonymous	unchanged
A812G	1.120416868425282	non-synonymous	Q271R
C749T	0.8054536163251116	non-synonymous	A250V
C778G	1.024728335672143	non-synonymous	L260V
T727A	0.7608560320134437	non-synonymous	Y243N
G772C	0.9333469667675214	non-synonymous	A258P
C648T	0.9712103819068628	synonymous	unchanged
G505A	10.6840574486181	non-synonymous	E169K
C660T	0.9724253986165372	synonymous	unchanged
A226C	0.8176601787442306	non-synonymous	K76Q
A550G	0.8208430723491776	non-synonymous	T184A
G731C	0.7371866552376253	non-synonymous	G244A
C443A	0.7398625312392038	non-synonymous	P148Q
C784G	0.8182451178440995	non-synonymous	L262V
C763A	1.016421909402313	non-synonymous	Q255K
G777C	0.9614606196010979	synonymous	unchanged
G436T	0.7236361137952875	non-synonymous	G146C
A507T	3.8027615831297714	non-synonymous	E169D
G770T	0.7850563767600215	non-synonymous	R257L
C686A	0.7146943163352152	non-synonymous	P229Q
G561T	1.1429534643091854	synonymous	unchanged
C308A	1.0746434787029926	non-synonymous	A103D
C530T	0.932494713368944	non-synonymous	P177L
C737T	0.7029341438742965	non-synonymous	T246I
C538A	1.0400095797528652	non-synonymous	P180T
C720G	0.9055946244889695	non-synonymous	S240R
G560T	0.8543968424671684	non-synonymous	R187L
C776G	0.7436656191370613	non-synonymous	P259R
A649G	0.7509626635893237	non-synonymous	N217D
T278A	0.7950752352119674	non-synonymous	L93Q
A652C	0.5424284630143689	non-synonymous	T218P
T782C	0.8176938091337849	non-synonymous	V261A
C490A	0.9796103515304239	non-synonymous	R164S
C277T	0.7766027208159438	synonymous	unchanged
G837T	1.0981566156581002	synonymous	unchanged
C458A	1.8853449183035356	non-synonymous	A153D
A644C	0.7695893922449657	non-synonymous	K215T
A712T	0.7197524956473346	non-synonymous	T238S
G765T	0.9523901575735312	non-synonymous	Q255H
C583T	0.777881517752426	non-sense	unchanged
C773G	0.894958984317866	non-synonymous	A258G
G568A	0.786351505254755	non-synonymous	A190T
G483T	0.9987819329606831	non-synonymous	E161D
A259T	0.7457002897685591	non-synonymous	S87C
C304A	0.8437282682990593	non-synonymous	P102T
G750T	0.9436966523585777	synonymous	unchanged
G581A	0.8805419212482588	non-synonymous	R194H
G804T	0.9518642939358329	non-synonymous	Q268H
C756T	0.9902890480344281	synonymous	unchanged
G456T	0.9015748512182888	synonymous	unchanged
G687C	0.9984877056709637	synonymous	unchanged
G767A	0.9259860488320755	non-synonymous	G256D
G469A	0.7780841046812114	non-synonymous	A157T
C534G	0.8016121368279598	synonymous	unchanged
C465T	0.9116130895892969	synonymous	unchanged
C499T	0.7999351160338256	non-synonymous	R167C
C300G	0.7390511539101848	non-synonymous	I100M
G690A	0.9054768689728225	synonymous	unchanged
C468A	1.0519042863212869	synonymous	unchanged
C778A	0.8675166939390118	non-synonymous	L260M
A220C	0.8240538889794873	non-synonymous	T74P
C760G	0.8131583833938619	non-synonymous	P254A
G630T	0.8249096456815946	non-synonymous	L210F
C623T	0.9637321236080535	non-synonymous	A208V
C773T	0.7128325121075283	non-synonymous	A258V
G535C	1.7621236480100022	non-synonymous	D179H
C818T	0.9234484563928249	non-synonymous	A273V
G780T	0.911553202167449	synonymous	unchanged
A341T	0.983631464519083	non-synonymous	K114I
C648G	0.8468071220572312	synonymous	unchanged
G381T	1.1008107043526898	synonymous	unchanged
A584C	0.7417115455991541	non-synonymous	Q195P
G646C	0.67985886771927	non-synonymous	G216R
G817T	0.8946372956252138	non-synonymous	A273S
C466A	0.7017780104932426	non-synonymous	R156S
C734T	0.7162568893857689	non-synonymous	T245I
A584G	1.038214078208303	non-synonymous	Q195R
T587C	0.7413273722499564	non-synonymous	L196P
G360T	0.7234027724612777	non-synonymous	M120I
A855G	0.9890367391026054	synonymous	unchanged
G820T	0.8256196733581844	non-sense	unchanged
T768G	0.8938375671685551	synonymous	unchanged
C485G	0.8882072909330727	non-synonymous	T162R
A572T	0.9409258303648629	non-synonymous	Q191L
C470T	0.8144925761695453	non-synonymous	A157V
G481T	0.7717225023051465	non-sense	unchanged
A371C	0.7312561097843376	non-synonymous	E124A
C368A	0.8866312303536339	non-synonymous	A123E
G827T	0.7523654408000924	non-synonymous	R276L
A454T	0.6881982949754748	non-synonymous	T152S
T699A	0.8721860125995616	synonymous	unchanged
C458T	0.7702831051518996	non-synonymous	A153V
T312G	0.8241059220117184	non-synonymous	D104E
C383T	0.6526477009123369	non-synonymous	A128V
G753A	0.8313192977470276	synonymous	unchanged
C723G	1.0492485648343488	synonymous	unchanged
A740G	0.7173882319670428	non-synonymous	N247S
C501A	1.0122591771909561	synonymous	unchanged
G704A	0.8471421226769461	non-synonymous	G235D
C773A	0.8523635519299501	non-synonymous	A258E
C738A	0.9554051611997151	synonymous	unchanged
G781C	0.6416554955979697	non-synonymous	V261L
G742T	0.8109985446322076	non-synonymous	D248Y
G830T	0.7572931565839544	non-synonymous	R277L
A670T	0.8466265271738727	non-synonymous	I224F
A697G	0.9500238234929171	non-synonymous	T233A
C677T	0.6818178180508845	non-synonymous	A226V
G601T	0.9245811235163576	non-synonymous	A201S
T332G	0.684678620289552	non-synonymous	I111S
T214A	0.5829514004860934	non-synonymous	C72S
T285G	0.8335849174264934	non-synonymous	N95K
C760T	0.7565234763773402	non-synonymous	P254S
G624A	0.9791364454669774	synonymous	unchanged
C435A	0.8427610002900902	synonymous	unchanged
C734G	0.8368072531510159	non-synonymous	T245S
C732A	1.017257359416093	synonymous	unchanged
G700T	0.7851065462364543	non-synonymous	V234L
C514A	25.35121780145964	non-synonymous	L172M
A502C	0.769625239149109	non-synonymous	T168P
C580A	0.6837215750057626	non-synonymous	R194S
C537A	1.1059826072725027	non-synonymous	D179E
G196A	0.7998308586577615	non-synonymous	D66N
A643G	0.7211497976352718	non-synonymous	K215E
C689G	0.9939263286341699	non-synonymous	T230R
C539A	0.7996451467229491	non-synonymous	P180Q
C756A	1.0094841657913576	synonymous	unchanged
C373T	0.9145380912255913	synonymous	unchanged
C686T	0.7186213103311808	non-synonymous	P229L
A728T	0.8778381847020721	non-synonymous	Y243F
G636A	0.8869832666601709	synonymous	unchanged
A733T	0.6837938427065425	non-synonymous	T245S
C763G	0.9466729175878245	non-synonymous	Q255E
G379T	0.7580919063829915	non-synonymous	A127S
G767T	0.7393995773878096	non-synonymous	G256V
G730T	0.8098904223645641	non-synonymous	G244C
G476T	0.7699068884481355	non-synonymous	G159V
G620T	0.7743963098183728	non-synonymous	R207L
G679T	0.789798990148392	non-synonymous	G227C
G721C	0.8042068117156373	non-synonymous	G241R
G674T	0.7125578838121118	non-synonymous	R225L
A743T	0.789638264520257	non-synonymous	D248V
T783C	0.853952059366696	synonymous	unchanged
G570A	1.0140037328651292	synonymous	unchanged
C732G	1.0106506108705977	synonymous	unchanged
C737G	1.8704243583637479	non-synonymous	T246S
G627T	0.871460494551013	non-synonymous	Q209H
C666G	0.7547595010316591	synonymous	unchanged
A584T	1.1598594437577523	non-synonymous	Q195L
C509G	84.2988479167991	non-synonymous	P170R
G807A	0.9208623250663338	synonymous	unchanged
A228G	0.9123535524399805	synonymous	unchanged
C521A	22.58622305132984	non-synonymous	T174N
T489A	0.635847244332571	non-synonymous	F163L
A663G	0.9618356209594064	synonymous	unchanged
T306C	0.9280225565933522	synonymous	unchanged
C433T	0.8416189476283117	non-synonymous	L145F
C801T	0.927387509241794	synonymous	unchanged
G203T	0.7414927547295781	non-synonymous	R68L
G781A	1.0410547444741973	non-synonymous	V261I
C522A	0.9540692847932309	synonymous	unchanged
G523A	55.37545296457926	non-synonymous	A175T
A684G	0.8810010132753311	synonymous	unchanged
G742A	0.6844803321885764	non-synonymous	D248N
C239T	0.912365470139821	non-synonymous	A80V
T528C	1.017702923238455	synonymous	unchanged
G560C	0.8832341758312061	non-synonymous	R187P
C775A	0.6923913809242861	non-synonymous	P259T
G647T	1.3844591346808255	non-synonymous	G216V
A287T	0.8847398925632189	non-synonymous	Q96L
C245A	0.7385073477180857	non-synonymous	A82E
G711T	0.7694149972175862	non-synonymous	K237N
T747G	0.8464890407194163	non-synonymous	I249M
G505T	0.830014111021525	non-sense	unchanged
C717G	0.9278667825584658	synonymous	unchanged
C792T	0.8465758512045686	synonymous	unchanged
G573T	0.9465484733079426	non-synonymous	Q191H
C256T	0.6835318141153801	non-sense	unchanged
G475A	0.7485346909334372	non-synonymous	G159S
C551T	0.785066728980692	non-synonymous	T184I
C522G	0.8405053489825103	synonymous	unchanged
G330T	0.9609689437353325	synonymous	unchanged
G724T	0.809356134392365	non-synonymous	D242Y
G693C	1.014215376311041	synonymous	unchanged
A634T	1.1215506161738276	non-synonymous	T212S
C222A	1.0481830571049116	synonymous	unchanged
A712G	0.8534113611437456	non-synonymous	T238A
G579T	0.8289548669113634	non-synonymous	L193F
G310T	0.820603356616512	non-synonymous	D104Y
C268T	0.7649088872976061	non-sense	unchanged
C609A	1.0093232232415514	synonymous	unchanged
C443T	1.0174605967277783	non-synonymous	P148L
G852A	0.8088320003214594	synonymous	unchanged
G675T	0.9506040542780744	synonymous	unchanged
G267A	0.8742249498158067	synonymous	unchanged
G249A	0.9865482575564464	synonymous	unchanged
T293G	0.8337326375961596	non-synonymous	V98G
C236T	0.8448888341097769	non-synonymous	A79V
C274T	0.7782328293314472	non-sense	unchanged
G668T	0.7721426121131524	non-synonymous	S223I
G467T	0.6918443199622236	non-synonymous	R156L
G661A	0.9178316781454213	non-synonymous	A221T
T691G	0.8621552611594012	non-synonymous	S231A
C784A	0.8257123352243727	non-synonymous	L262M
G706T	0.7884638808588458	non-synonymous	D236Y
T771C	0.9166924600190961	synonymous	unchanged
C714G	1.0599583337269871	synonymous	unchanged
C529A	1.046507979507562	non-synonymous	P177T
G273T	0.9259241619220446	non-synonymous	K91N
C800A	0.8936631096734479	non-synonymous	T267N
G748T	0.7909896287577545	non-synonymous	A250S
C729G	0.8340846198069054	non-sense	unchanged
G591A	0.9876466698421654	synonymous	unchanged
C490T	0.7196374834965413	non-synonymous	R164C
A725T	0.8263389782674075	non-synonymous	D242V
G724A	1.096660346315037	non-synonymous	D242N
G751T	0.7054618648246603	non-synonymous	V251L
G840T	0.8606403111435132	synonymous	unchanged
C216G	0.8628396946554147	non-synonymous	C72W
G661T	0.9092581785430041	non-synonymous	A221S
G436C	0.7684403226036892	non-synonymous	G146R
G716T	0.8163981783002272	non-synonymous	G239V
A172G	0.8900843587482172	non-synonymous	N58D
A645G	0.9742559470561099	synonymous	unchanged
G719A	0.8433400142195534	non-synonymous	S240N
G777T	0.9699440515728849	synonymous	unchanged
G120A	0.9449376518396134	synonymous	unchanged
T779G	0.713161755879978	non-synonymous	L260R
A754T	0.8051381456029745	non-synonymous	I252F
A254T	0.7566149800483292	non-synonymous	K85M
C240G	1.0688562999841333	synonymous	unchanged
G765A	0.9070119344330054	synonymous	unchanged
G719C	0.6748749245717065	non-synonymous	S240T
C681A	0.9913061373768999	synonymous	unchanged
G696A	0.8533452901430585	non-sense	unchanged
C763T	0.8011351133247969	non-sense	unchanged
T291G	1.0183362665840885	synonymous	unchanged
T185G	0.7664534051567502	non-synonymous	L62R
A684C	0.7652796623278038	non-synonymous	L228F
A369G	1.0653641551750714	synonymous	unchanged
G774C	0.9653308898010442	synonymous	unchanged
C280T	0.8756686720503756	non-synonymous	L94F
C384A	0.8830178580445003	synonymous	unchanged
T510G	0.9886230788523357	synonymous	unchanged
G835T	0.9221810208815813	non-synonymous	V279L
T705G	0.7625951883039654	synonymous	unchanged
C863T	0.9262388577719155	non-synonymous	A288V
C713G	0.68887081235614	non-synonymous	T238S
G658A	0.803395958850072	non-synonymous	G220S
G440T	0.7137662601735628	non-synonymous	G147V
T318A	0.978455909025729	synonymous	unchanged
G777A	0.9455084212069362	synonymous	unchanged
G181C	0.7496471367751233	non-synonymous	V61L
A269G	0.8630619816592509	non-synonymous	Q90R
G873A	2.3710893604259575	synonymous	unchanged
C277A	0.9010250312408798	non-synonymous	L93M
G636T	0.9614504504830645	synonymous	unchanged
G516T	0.848322348984713	synonymous	unchanged
G307T	0.8341833272738921	non-synonymous	A103S
C525T	0.9464294006217666	synonymous	unchanged
C167G	0.8375019981879408	non-synonymous	A56G
A376G	0.670418664440947	non-synonymous	S126G
G390T	0.8092613205485825	non-synonymous	L130F
G770A	0.8614661602332304	non-synonymous	R257H
C851T	0.7005657206420496	non-synonymous	A284V
C735T	0.9447560479621027	synonymous	unchanged
C156A	0.949069481663771	synonymous	unchanged
A403G	0.7623998035040533	non-synonymous	N135D
A107T	0.8720988483289146	non-synonymous	K36M
C801A	0.7589418879792975	synonymous	unchanged
A472T	0.8624876703969833	non-synonymous	I158F
A599G	0.7560344161503193	non-synonymous	H200R
G813C	0.8447970430478433	non-synonymous	Q271H
C250T	0.5968807411548075	non-synonymous	L84F
C512T	1.1121254007429797	non-synonymous	T171M
G370A	0.6462766268416376	non-synonymous	E124K
G128T	0.6159839936673457	non-synonymous	S43I
C778T	0.9612838192228154	synonymous	unchanged
C732T	0.8086169809342844	synonymous	unchanged
C458G	0.6884316146994653	non-synonymous	A153G
A655G	0.6711009074931217	non-synonymous	T219A
A502T	0.7438251695791097	non-synonymous	T168S
T699C	0.9657409982029304	synonymous	unchanged
A517C	1.4410450622805344	non-synonymous	N173H
G532A	0.8163479411100272	non-synonymous	G178S
T632C	0.8002874482730935	non-synonymous	V211A
G621T	0.7557539919704372	synonymous	unchanged
G111T	1.0212235186363916	synonymous	unchanged
C209A	0.7884834212181392	non-synonymous	P70Q
A275C	0.7463249349099953	non-synonymous	Q92P
C294A	0.9544746867746653	synonymous	unchanged
C776T	0.8022173560500412	non-synonymous	P259L
C324T	1.0337347885228416	synonymous	unchanged
G463A	0.743929177267946	non-synonymous	A155T
A270T	0.9163803632167231	non-synonymous	Q90H
A263C	0.6924331491200346	non-synonymous	E88A
C529G	1.0870171627134044	non-synonymous	P177A
C499A	33.881894883585154	non-synonymous	R167S
T746A	0.7400311143088412	non-synonymous	I249N
C769A	0.7641530873290052	non-synonymous	R257S
T365C	0.9156282113279739	non-synonymous	L122P
C474A	0.9652966035018717	synonymous	unchanged
T779C	0.8101394967963407	non-synonymous	L260P
A431T	0.7114313610057861	non-synonymous	Q144L
A287G	0.9162289238852581	non-synonymous	Q96R
G766T	0.7649502318954385	non-synonymous	G256C
C464T	0.7291682550425579	non-synonymous	A155V
G695C	0.7820823617199337	non-synonymous	W232S
C435T	0.8687518861942644	synonymous	unchanged
G695T	0.6369162017980861	non-synonymous	W232L
C678T	0.9060611933147599	synonymous	unchanged
C685G	0.7676827409514346	non-synonymous	P229A
T691C	0.909516925359343	non-synonymous	S231P
T708C	0.8951067215784179	synonymous	unchanged
T752G	0.7726418507232857	non-synonymous	V251G
G676C	0.8183536116941347	non-synonymous	A226P
G841T	0.8140844115109787	non-synonymous	A281S
C642G	0.9308615365997766	synonymous	unchanged
G759C	0.7518414188174571	non-synonymous	W253C
G639T	0.6950623300000754	non-synonymous	W213C
A201G	1.0684347799007798	synonymous	unchanged
G703A	0.8736638485310202	non-synonymous	G235S
C113T	0.8454906500186106	non-synonymous	A38V
G664T	1.0181262398446465	non-synonymous	A222S
A265G	0.9603606686511953	non-synonymous	T89A
C698G	0.9489707832879982	non-synonymous	T233S
A506C	0.8029019474328132	non-synonymous	E169A
A526C	0.9587107718393496	non-synonymous	I176L
C662T	0.8939125225905971	non-synonymous	A221V
G500T	39.69979553623439	non-synonymous	R167L
C455A	0.6778209782079894	non-synonymous	T152K
A472C	0.9364331978327551	non-synonymous	I158L
C660A	0.8263880995114001	synonymous	unchanged
C858T	1.0269877761266726	synonymous	unchanged
C749G	0.6929481470793769	non-synonymous	A250G
G610T	0.7438738161265892	non-sense	unchanged
T839C	0.8548504382234202	non-synonymous	L280P
G680C	0.7519326288261269	non-synonymous	G227A
T252C	0.8837165977752195	synonymous	unchanged
G687A	0.8705870888321439	synonymous	unchanged
T588C	0.9813913303784544	synonymous	unchanged
C113A	1.0139111191530974	non-synonymous	A38E
G719T	0.7540072397364425	non-synonymous	S240I
C829T	0.7625184284504536	non-synonymous	R277C
T494C	0.8435492278177226	non-synonymous	L165P
T708G	0.7435311486686181	non-synonymous	D236E
G731T	0.7650963292336661	non-synonymous	G244V
C657T	0.9773064549138197	synonymous	unchanged
A254C	0.7455306582194761	non-synonymous	K85T
G564T	1.0823714583646324	synonymous	unchanged
G241T	0.7035557370832128	non-synonymous	A81S
C236G	0.7704167309668116	non-synonymous	A79G
G352T	0.6144619348729499	non-synonymous	G118C
G750A	0.98612346199511	synonymous	unchanged
C508T	70.76082352062048	non-synonymous	P170S
A284G	1.132903492134692	non-synonymous	N95S
T278G	0.731970227079049	non-synonymous	L93R
A643T	0.6787772767574977	non-sense	unchanged
T741C	0.8580264365655327	synonymous	unchanged
C465A	0.8742701221548143	synonymous	unchanged
G664A	0.9826901910556004	non-synonymous	A222T
G621A	1.0402588638958719	synonymous	unchanged
T771A	0.9340820061736081	synonymous	unchanged
C666T	0.8920322879763035	synonymous	unchanged
G751C	0.8413440726327275	non-synonymous	V251L
G824A	1.640195006850775	non-synonymous	S275N
A311G	0.7307885711070827	non-synonymous	D104G
C509T	88.1183039828952	non-synonymous	P170L
A649T	0.8276594399295479	non-synonymous	N217Y
C391T	0.9329065111297775	non-sense	unchanged
C761A	0.7586207768190186	non-synonymous	P254Q
T744A	0.8267407225107989	non-synonymous	D248E
C442A	0.7505741937429917	non-synonymous	P148T
C407A	0.721314445497831	non-synonymous	T136N
C580T	0.743272088363002	non-synonymous	R194C
G850T	0.7190330788795123	non-synonymous	A284S
C640T	0.6587338360147126	non-synonymous	L214F
T317C	1.9669022159345575	non-synonymous	V106A
T741A	0.7724330445455421	non-synonymous	N247K
T527G	4.618631701118513	non-synonymous	I176S
T293C	0.5655808974113237	non-synonymous	V98A
G847T	0.71558887888667	non-synonymous	A283S
A344C	0.853961300830095	non-synonymous	H115P
A667T	0.8532194437334822	non-synonymous	S223C
G353A	0.9272317510002074	non-synonymous	G118D
T248C	0.822923789896324	non-synonymous	V83A
C769T	0.6241004621183204	non-synonymous	R257C
T771G	0.9901654092506968	synonymous	unchanged
G513A	0.7947521510334907	synonymous	unchanged
C656T	0.721977326767797	non-synonymous	T219I
C791T	1.1066156042452784	non-synonymous	T264I
C713T	0.7140570316484225	non-synonymous	T238I
C383A	0.6557578696460268	non-synonymous	A128D
A739T	0.7711515581510195	non-synonymous	N247Y
A643C	0.8536713009789391	non-synonymous	K215Q
C714A	1.0646612745817527	synonymous	unchanged
T299C	0.6497026799433633	non-synonymous	I100T
C756G	0.7978566933332447	non-synonymous	I252M
G297C	0.764858247847934	non-synonymous	E99D
G706C	0.8642645470977863	non-synonymous	D236H
G748A	0.7232210557607951	non-synonymous	A250T
G646T	0.6468522521824851	non-synonymous	G216C
G658T	0.7248622252245039	non-synonymous	G220C
A718C	0.8745944687502456	non-synonymous	S240R
C531A	1.071119808850267	synonymous	unchanged
T779A	0.6915339217618305	non-synonymous	L260Q
C509A	65.54543303181292	non-synonymous	P170H
C686G	0.8017368354543253	non-synonymous	P229R
G555T	0.7836232519932236	synonymous	unchanged
T189G	0.8018877173857328	non-sense	unchanged
C685T	0.7355558719870436	non-synonymous	P229S
G762C	0.9048178100342302	synonymous	unchanged
T498C	1.0507147089418405	synonymous	unchanged
C530G	0.8760650176462227	non-synonymous	P177R
G722C	0.7226589450384674	non-synonymous	G241A
T582C	0.9440135548182276	synonymous	unchanged
A833G	0.8505948736782318	non-synonymous	D278G
G606T	0.8979135775573246	synonymous	unchanged
T744G	0.8303395021357536	non-synonymous	D248E
C441A	0.9115707266989327	synonymous	unchanged
C698A	0.7118963640196139	non-synonymous	T233N
C470G	0.7936095026985702	non-synonymous	A157G
G448A	1.0080411806093688	non-synonymous	G150S
G789T	0.9076111874504791	synonymous	unchanged
A122T	0.66695052843388	non-synonymous	E41V
C300T	1.0280375445279828	synonymous	unchanged
C775T	0.7609103290665536	non-synonymous	P259S
G772T	0.892421702026111	non-synonymous	A258S
C662G	1.1543990366716057	non-synonymous	A221G
A812C	0.7875871788309068	non-synonymous	Q271P
C308T	0.8990417431804182	non-synonymous	A103V
G561C	0.8105513468979912	synonymous	unchanged
T231C	1.0607050017631343	synonymous	unchanged
T683C	0.6990305890749894	non-synonymous	L228S
G704T	0.8159933449234661	non-synonymous	G235V
A707T	0.7378947106887215	non-synonymous	D236V
C769G	0.7911752433907807	non-synonymous	R257G
G731A	0.8021744712625966	non-synonymous	G244D
A819G	0.8270013017077487	synonymous	unchanged
A709C	0.731920348358294	non-synonymous	K237Q
A342C	0.8271214407482368	non-synonymous	K114N
C864A	1.4046013731158888	synonymous	unchanged
C598A	0.9151731511211478	non-synonymous	H200N
A709G	0.7075601659953255	non-synonymous	K237E
C678G	1.051636657033524	synonymous	unchanged
G675A	1.21240886703457	synonymous	unchanged
A810C	1.184375051299519	non-synonymous	Q270H
G721T	0.7704717865983711	non-synonymous	G241C
T327C	1.3479334786401074	synonymous	unchanged
A712C	0.7152254901117556	non-synonymous	T238P
G852T	0.9274810515961464	synonymous	unchanged
G123T	0.7038083207946997	non-synonymous	E41D
G134C	0.8495602549103427	non-synonymous	G45A
G722T	0.807417218149632	non-synonymous	G241V
A688T	0.953747446280973	non-synonymous	T230S
C216T	1.0970769138245986	synonymous	unchanged
A349G	0.8297316743567252	non-synonymous	N117D
A745C	0.7966226177483984	non-synonymous	I249L
G495T	0.8526663249542418	synonymous	unchanged
C625A	0.6511382996102237	non-synonymous	Q209K
C192T	0.8546473877178171	synonymous	unchanged
A296G	0.9269044867987674	non-synonymous	E99G
C313G	0.7460415353249864	non-synonymous	L105V
G687T	0.9639990154153916	synonymous	unchanged
C525A	0.9637200817732423	synonymous	unchanged
G114A	1.468865861293583	synonymous	unchanged
C521T	27.979625529405478	non-synonymous	T174I
A739C	0.8386791964329596	non-synonymous	N247H
G668C	0.8255475972860176	non-synonymous	S223T
G750C	0.9054121433628115	synonymous	unchanged
T219G	0.7732253630019832	non-synonymous	S73R
T844C	0.6344232400331375	non-synonymous	S282P
T641G	0.8754678741769545	non-synonymous	L214R
G360A	0.667990607230658	non-synonymous	M120I
A200C	0.6548100506554675	non-synonymous	E67A
G680A	0.7169489250276876	non-synonymous	G227D
C692G	0.7629457586673835	non-synonymous	S231W
C642T	0.7102472396947674	synonymous	unchanged
G766A	0.881291196891934	non-synonymous	G256S
C546T	0.9354881345462854	synonymous	unchanged
C583A	1.091269660690744	non-synonymous	Q195K
A320G	0.8632899230224851	non-synonymous	N107S
A220G	0.8137154061117697	non-synonymous	T74A
C826T	0.7859440786570109	non-synonymous	R276C
C635G	0.8208283381349909	non-synonymous	T212R
A697C	1.0187223788073705	non-synonymous	T233P
C660G	0.8301354518429361	synonymous	unchanged
C776A	0.8089817904036871	non-synonymous	P259Q
G607T	0.8208198650245425	non-synonymous	G203C
A740T	0.7297458568428628	non-synonymous	N247I
G437T	0.7050958870442788	non-synonymous	G146V
G295T	0.8421499387941079	non-sense	unchanged
T515A	84.55553858117462	non-synonymous	L172Q
G638A	0.8930797917914219	non-sense	unchanged
C685A	0.9474856240337718	non-synonymous	P229T
T782G	0.7421509467854961	non-synonymous	V261G
A736T	1.7183616301942681	non-synonymous	T246S
A518T	82.48329600413439	non-synonymous	N173I
G765C	0.9118453229938835	non-synonymous	Q255H
C103A	0.7780184233507194	non-synonymous	Q35K
C490G	0.7681236906905633	non-synonymous	R164G
T727C	0.8307230930785982	non-synonymous	Y243H
A472G	0.793669553441567	non-synonymous	I158V
C433A	15.582034289722623	non-synonymous	L145I
C109G	0.8495602549103427	non-synonymous	L37V
A479T	0.8068470832800663	non-synonymous	D160V
C717T	0.9602989502694663	synonymous	unchanged
T757C	0.7128268669294573	non-synonymous	W253R
A821C	0.9695605630817565	non-synonymous	E274A
G596T	0.7148667643473009	non-synonymous	G199V
G96T	0.7989394368051763	synonymous	unchanged
C681G	1.1072121625224998	synonymous	unchanged
C508G	86.98003980705344	non-synonymous	P170A
G495A	1.0908513466661756	synonymous	unchanged
G243A	1.0566999787851776	synonymous	unchanged
C692T	0.7710022811423565	non-synonymous	S231L
T459G	1.044480194868411	synonymous	unchanged
C242T	0.9207215121483091	non-synonymous	A81V
C689A	1.0635158781358613	non-synonymous	T230K
A484G	0.9572750581762675	non-synonymous	T162A
T755G	0.7724587304578232	non-synonymous	I252S
G247A	0.9280611984386469	non-synonymous	V83M
C861T	0.8509069321602049	synonymous	unchanged
G676T	0.7257575923757842	non-synonymous	A226S
C761G	0.8141205582810609	non-synonymous	P254R
C501T	1.0185623873578002	synonymous	unchanged
C508A	79.69380567799665	non-synonymous	P170T
C477G	1.0314014090471841	synonymous	unchanged
A520T	2.2956961281631574	non-synonymous	T174S
T708A	0.5696599122224939	non-synonymous	D236E
C635A	0.8365673321578941	non-synonymous	T212K
G781T	0.6716479995882279	non-synonymous	V261F
C165G	1.271690502237061	synonymous	unchanged
A739G	0.7112634787640578	non-synonymous	N247D
C726G	0.828236081752171	non-synonymous	D242E
G436A	0.6949580112318957	non-synonymous	G146S
A754G	4.624691694864333	non-synonymous	I252V
C569T	0.9308340291234231	non-synonymous	A190V
C455T	1.5171106056849157	non-synonymous	T152M
C380T	0.6157455318047964	non-synonymous	A127V
A223C	0.463892308954524	non-synonymous	S75R
C642A	0.9979458956977337	synonymous	unchanged
C514G	7.0481071640871615	non-synonymous	L172V
T641A	0.7394990637004334	non-synonymous	L214H
G169T	0.8252472154295624	non-synonymous	D57Y
T694G	0.8229683330587426	non-synonymous	W232G
G382A	0.7893431535483664	non-synonymous	A128T
A253C	0.875945017986245	non-synonymous	K85Q
G218A	0.6496707665902757	non-synonymous	S73N
C735A	0.9848561479311166	synonymous	unchanged
G624T	0.9799107209662288	synonymous	unchanged
G854T	0.7228168105747892	non-synonymous	R285I
A298T	0.6867394161828169	non-synonymous	I100F
T641C	0.8718489146580458	non-synonymous	L214P
G715A	0.8021800161579871	non-synonymous	G239S
A447C	0.7258330134261031	synonymous	unchanged
G772A	0.7939776142914251	non-synonymous	A258T
G703C	0.7220563689274859	non-synonymous	G235R
G722A	0.740297436418368	non-synonymous	G241D
G753C	0.8974448447063575	synonymous	unchanged
G715T	1.1994779088580954	non-synonymous	G239C
T747C	0.7644583632984426	synonymous	unchanged
T182C	0.7122961066898342	non-synonymous	V61A
C147T	0.992533213573855	synonymous	unchanged
C441T	0.8405922070855596	synonymous	unchanged
A283T	1.174596929100968	non-synonymous	N95Y
G432A	0.8754250870270509	synonymous	unchanged
C354A	1.0311392780013253	synonymous	unchanged
C100T	0.7177695172351624	non-sense	unchanged
C300A	0.9231267217189321	synonymous	unchanged
A301G	0.9017737633307911	non-synonymous	K101E
A227C	0.792865600826031	non-synonymous	K76T
G693T	1.0089278115166063	synonymous	unchanged
C305T	1.0097887012365707	non-synonymous	P102L
T318G	1.045054837481592	synonymous	unchanged
G146C	0.615291987896896	non-synonymous	G49A
A201T	0.8083093658836834	non-synonymous	E67D
T671G	0.6899079470602029	non-synonymous	I224S
G334A	0.6967531806607103	non-synonymous	A112T
G603A	1.0592074634702415	synonymous	unchanged
G558T	1.2061830297073464	synonymous	unchanged
G381A	0.8497765160484423	synonymous	unchanged
G457T	0.9440581969039417	non-synonymous	A153S
G659T	0.857249335725396	non-synonymous	G220V
C669T	1.036486524626032	synonymous	unchanged
T365A	0.7580162955366766	non-synonymous	L122Q
G716A	0.7388804165514365	non-synonymous	G239D
C222G	0.750212190158414	synonymous	unchanged
C653G	0.6934911225467028	non-synonymous	T218R
G813T	0.8689126821866784	non-synonymous	Q271H
C673T	0.7113875991289798	non-synonymous	R225W
G759A	0.7136859095699724	non-sense	unchanged
C525G	0.9354804723678577	synonymous	unchanged
A846G	4.243035891151029	synonymous	unchanged
G229T	0.8651534772107458	non-synonymous	V77F
C531G	0.9075342384215777	synonymous	unchanged
C640G	0.6990887382913498	non-synonymous	L214V
T672C	0.8665717002551353	synonymous	unchanged
G702A	0.9081452382616311	synonymous	unchanged
T492C	0.8115647194220373	synonymous	unchanged
G835A	0.8007351364853742	non-synonymous	V279M
C503G	1.013527787523834	non-synonymous	T168S
G123A	1.045947339149386	synonymous	unchanged
A743G	1.7156143744100991	non-synonymous	D248G
G591T	0.995695588599338	synonymous	unchanged
C354T	0.7856699262495118	synonymous	unchanged
A670C	0.6993200403906977	non-synonymous	I224L
G751A	0.7609329105639804	non-synonymous	V251M
A232T	0.8516580784357402	non-synonymous	M78L
G121T	0.7273717660103217	non-sense	unchanged
G706A	0.7497569892862587	non-synonymous	D236N
C602T	0.9745031048772271	non-synonymous	A201V
G753T	0.8776090539352545	synonymous	unchanged
A447T	0.9430190850055448	synonymous	unchanged
G194T	0.9883383358803939	non-synonymous	G65V
G610A	0.7944065151473627	non-synonymous	E204K
C208G	0.8993855515271963	non-synonymous	P70A
T783A	0.9815372187879056	synonymous	unchanged
G377A	1.0439409859306712	non-synonymous	S126N
G758C	0.8941234048625664	non-synonymous	W253S
G639A	0.7019794712704606	non-sense	unchanged
G789C	0.7759565309574736	synonymous	unchanged
A809G	0.8504924542372034	non-synonymous	Q270R
G696C	0.7479670657079377	non-synonymous	W232C
C575T	0.6553556430321688	non-synonymous	T192M
C838T	0.944984423251442	synonymous	unchanged
A736G	1.6865715646295534	non-synonymous	T246A
A265T	1.1167564978026059	non-synonymous	T89S
G237A	0.9786918989813433	synonymous	unchanged
G467A	0.7943021294661864	non-synonymous	R156H
G742C	0.7364290404653069	non-synonymous	D248H
A283C	1.1136301450884392	non-synonymous	N95H
C336T	1.0480445146550381	synonymous	unchanged
C468G	0.9911906622467969	synonymous	unchanged
C556A	0.7215756286633861	non-synonymous	P186T
C842G	1.1360177924266839	non-synonymous	A281G
C396A	0.8517888276306428	non-sense	unchanged
C450G	0.8833834969091151	synonymous	unchanged
C274G	1.0231010268304894	non-synonymous	Q92E
G451A	0.7741869161777706	non-synonymous	V151M
T651A	0.5498574709910579	non-synonymous	N217K
T527C	1.5747783138233156	non-synonymous	I176T
C221A	0.8314933127311557	non-synonymous	T74N
G758T	0.6604505593957876	non-synonymous	W253L
G423T	0.8362978212584303	non-synonymous	L141F
G581T	0.9633353358660992	non-synonymous	R194L
G108A	0.7310456331080017	synonymous	unchanged
A350C	0.7469633074290717	non-synonymous	N117T
C216A	0.9306350298151049	non-sense	unchanged
A745T	0.8239836583417576	non-synonymous	I249F
C192A	0.9925088300039354	synonymous	unchanged
A197G	0.7437961955686648	non-synonymous	D66G
C354G	0.7686476253870778	synonymous	unchanged
A517G	0.7883212308375305	non-synonymous	N173D
G183T	0.8455037838539506	synonymous	unchanged
A667G	0.7807448869008045	non-synonymous	S223G
C590A	1.0439409859306712	non-synonymous	T197K
G213T	0.8343110307813021	non-synonymous	M71I
G444T	0.8723264756079031	synonymous	unchanged
T793C	0.8697267261268243	non-synonymous	Y265H
A823G	1.1648537287674114	non-synonymous	S275G
C266G	0.8536877488380503	non-synonymous	T89R
T480G	0.7622015917486831	non-synonymous	D160E
T682G	0.9093653644652655	non-synonymous	L228V
C204A	1.103244946271335	synonymous	unchanged
A431G	0.6708248530919616	non-synonymous	Q144R
C792A	1.015549660215158	synonymous	unchanged
C368T	0.8667826363695413	non-synonymous	A123V
C729A	0.7460454355023945	non-sense	unchanged
C208T	0.8830167955820462	non-synonymous	P70S
T694A	0.7669245793101641	non-synonymous	W232R
C470A	0.8312291009942007	non-synonymous	A157E
T282C	0.7584908874804637	synonymous	unchanged
T187C	0.670893067478269	non-synonymous	Y63H
C738G	0.8375238545495327	synonymous	unchanged
A644T	1.060045943572369	non-synonymous	K215I
T452C	0.7209630452043021	non-synonymous	V151A
A220T	0.7287466679924441	non-synonymous	T74S
C202A	1.0439409859306712	non-synonymous	R68S
T155G	0.7624440895941766	non-synonymous	L52R
C665T	0.8432806397188771	non-synonymous	A222V
T314C	0.8523270458459039	non-synonymous	L105P
A210T	2.063341310760428	synonymous	unchanged
G445A	0.9662006997443445	non-synonymous	G149R
T752A	0.8302421539929348	non-synonymous	V251E
C356A	0.8659325673204561	non-synonymous	T119K
G444A	0.9035319444508767	synonymous	unchanged
G471T	0.9068879797091851	synonymous	unchanged
A511T	0.6929318149681662	non-synonymous	T171S
T785C	0.8229137932516458	non-synonymous	L262P
C190T	0.9258506325568435	non-synonymous	R64C
A810G	0.8432297015950644	synonymous	unchanged
C534A	0.9645594336922505	synonymous	unchanged
G303A	0.9353308912242109	synonymous	unchanged
G273A	0.7540107644482029	synonymous	unchanged
T285A	0.8340229546926134	non-synonymous	N95K
G196T	0.7124413484735306	non-synonymous	D66Y
A645C	0.5697805665564057	non-synonymous	K215N
T637G	0.7423506467633505	non-synonymous	W213G
A718T	0.6420662562643091	non-synonymous	S240C
C738T	0.8569354609553942	synonymous	unchanged
A718G	3.2834003093001876	non-synonymous	S240G
A506G	80.96248484068731	non-synonymous	E169G
G700C	0.8920142552122501	non-synonymous	V234L
G654A	0.9355108637174158	synonymous	unchanged
C239A	1.0015470977116934	non-synonymous	A80D
C159A	1.0861086840203094	synonymous	unchanged
A479C	0.5311448124531629	non-synonymous	D160A
A764C	1.1467072952976514	non-synonymous	Q255P
C176G	1.0715799113482605	non-synonymous	T59R
C240A	0.9517969922347389	synonymous	unchanged
G533T	0.7410606001848687	non-synonymous	G178V
T312C	0.9757132242144013	synonymous	unchanged
G243C	1.1346530349301247	synonymous	unchanged
C455G	0.7232577459001531	non-synonymous	T152R
C242A	0.7529005789716632	non-synonymous	A81E
C204T	1.175501470245993	synonymous	unchanged
T195G	0.9964311915108067	synonymous	unchanged
T699G	0.8579836370849144	synonymous	unchanged
A124C	0.810089669654647	non-synonymous	K42Q
C313T	1.0401870695933677	synonymous	unchanged
T605C	0.7981297982463995	non-synonymous	L202P
G622T	0.9315312858708158	non-synonymous	A208S
A794C	0.7157042220328479	non-synonymous	Y265S
T600C	1.0910908929508878	synonymous	unchanged
C256A	0.7806799699460618	non-synonymous	Q86K
A272G	1.0588268002475403	non-synonymous	K91R
G633T	0.8840568552436378	synonymous	unchanged
G542T	0.8109545921464217	non-synonymous	R181I
G262A	0.7178730227056745	non-synonymous	E88K
G260T	0.7421302240771376	non-synonymous	S87I
C309T	1.0002493668063925	synonymous	unchanged
G491T	0.7397832572289118	non-synonymous	R164L
G213A	0.8918775689947795	non-synonymous	M71I
T582G	0.9201911426136615	synonymous	unchanged
T783G	0.9046463435830895	synonymous	unchanged
A358T	1.011887644014888	non-synonymous	M120L
C150G	0.6382957291362438	synonymous	unchanged
A707C	0.6180473842601415	non-synonymous	D236A
T705C	0.897349210522355	synonymous	unchanged
G676A	0.8210088637690753	non-synonymous	A226T
T744C	0.9021989068539312	synonymous	unchanged
A210C	0.7858582330865915	synonymous	unchanged
G690T	0.9078269167124902	synonymous	unchanged
C590T	0.5820092201505697	non-synonymous	T197M
A361G	0.6360717022054555	non-synonymous	T121A
G267T	1.0228456318901604	synonymous	unchanged
T755C	0.6999779857639647	non-synonymous	I252T
G696T	0.7721891420711289	non-synonymous	W232C
C321T	0.8269550919480251	synonymous	unchanged
G141T	0.9766723435956578	synonymous	unchanged
C450A	1.0005597201726772	synonymous	unchanged
T782A	0.710901800112347	non-synonymous	V261D
T755A	0.7897007602430236	non-synonymous	I252N
A104C	0.8446554522982443	non-synonymous	Q35P
C468T	0.7215058037884567	synonymous	unchanged
G432T	0.8572648547256375	non-synonymous	Q144H
G668A	0.7598325626399168	non-synonymous	S223N
C848T	0.9141172736855185	non-synonymous	A283V
C336A	0.9495681368379474	synonymous	unchanged
G475T	0.7241277984261978	non-synonymous	G159C
G544T	86.75971066402762	non-synonymous	D182Y
A740C	0.7987259117886581	non-synonymous	N247T
G292A	1.056493186033919	non-synonymous	V98I
T155A	0.5975505574478739	non-synonymous	L52H
C493T	0.9723436651378146	synonymous	unchanged
G849T	0.9188846983988396	synonymous	unchanged
C324G	0.7664750020855212	non-sense	unchanged
A210G	1.0740955376364385	synonymous	unchanged
A223T	0.8569749628652434	non-synonymous	S75C
A518C	0.8592292512152794	non-synonymous	N173T
C501G	0.8480680530574556	synonymous	unchanged
G721A	0.6327667327737472	non-synonymous	G241S
T119C	0.8765954414214722	non-synonymous	L40P
C178A	0.6457321467274031	non-synonymous	Q60K
G674A	0.8393437318416354	non-synonymous	R225Q
G486T	0.8617524634145001	synonymous	unchanged
G246T	1.0430135414083794	synonymous	unchanged
G579A	1.0184687959594707	synonymous	unchanged
C364A	0.9112230615227181	non-synonymous	L122M
G181A	0.8670505925518959	non-synonymous	V61M
G832T	0.7719917458475825	non-synonymous	D278Y
C348A	0.9552408112099311	synonymous	unchanged
C305A	1.1061494361183732	non-synonymous	P102H
T207G	0.8193240365963947	non-synonymous	F69L
C802A	0.778068490342764	non-synonymous	Q268K
A764T	1.0340756663550994	non-synonymous	Q255L
C313A	0.9291434231404923	non-synonymous	L105M
C524A	11.405048581078624	non-synonymous	A175D
A325C	1.0818946346651883	non-synonymous	N109H
G439T	0.6605734095699928	non-synonymous	G147C
C692A	0.7872196323820179	non-sense	unchanged
A833C	0.7742618401991718	non-synonymous	D278A
A790T	0.803301997470845	non-synonymous	T264S
T741G	0.8580109325883168	non-synonymous	N247K
G241C	0.6205268019300503	non-synonymous	A81P
C524T	34.71391488718901	non-synonymous	A175V
A254G	0.8874732353207313	non-synonymous	K85R
G255C	0.8620025850660329	non-synonymous	K85N
G786A	0.9359724063628824	synonymous	unchanged
C734A	0.746757248779649	non-synonymous	T245N
T519C	0.7415857769255486	synonymous	unchanged
T365G	0.8173835804733767	non-synonymous	L122R
G379A	0.6204717418766403	non-synonymous	A127T
A728G	0.8147819082152529	non-synonymous	Y243C
A617G	0.7811258905664291	non-synonymous	Q206R
C373G	0.9812289470483365	non-synonymous	L125V
G446T	0.9989839800937264	non-synonymous	G149V
C816A	1.3622887792100566	non-synonymous	N272K
G310A	0.9237355825703956	non-synonymous	D104N
G117A	0.928645195513999	synonymous	unchanged
A707G	0.7812318641094868	non-synonymous	D236G
T327G	0.7263636466163158	non-synonymous	N109K
A217T	0.7024531367419039	non-synonymous	S73C
A275G	0.7837293601641433	non-synonymous	Q92R
G120T	0.8566762657665906	synonymous	unchanged
A626T	0.9220729240913991	non-synonymous	Q209L
T248G	0.7048452614226943	non-synonymous	V83G
G702C	0.844590376540008	synonymous	unchanged
G570T	1.123687157411925	synonymous	unchanged
A565C	0.6194948020218748	non-synonymous	M189L
C268A	0.8387770035008331	non-synonymous	Q90K
A709T	0.7153843542241181	non-sense	unchanged
C726T	1.0156631984933457	synonymous	unchanged
G99A	0.6624653800013564	synonymous	unchanged
C653T	0.6337962900370576	non-synonymous	T218M
A853G	1.2242807983515536	non-synonymous	R285G
A424T	0.6386283827370027	non-synonymous	I142F
G581C	0.8359142692874563	non-synonymous	R194P
T248A	0.6909798943626222	non-synonymous	V83E
C503T	0.7681652902763436	non-synonymous	T168I
G827A	0.8105738634842805	non-synonymous	R276H
G437A	0.9759702539349789	non-synonymous	G146D
G813A	0.8663132844084558	synonymous	unchanged
T230G	0.897597524755172	non-synonymous	V77G
T504A	0.9689691831247009	synonymous	unchanged
G595T	0.6666559606627646	non-synonymous	G199C
T261G	0.8078447655819698	non-synonymous	S87R
T189A	0.7190330788795123	non-sense	unchanged
C221T	0.6834702150863303	non-synonymous	T74I
A733G	0.7508923495232281	non-synonymous	T245A
T374C	0.7980373283887606	non-synonymous	L125P
G191T	0.695552317958193	non-synonymous	R64L
C164G	0.9466439856065523	non-synonymous	T55S
G854C	1.2933595664561977	non-synonymous	R285T
A710G	0.8502771787055844	non-synonymous	K237R
G115T	0.8258125638840552	non-synonymous	A39S
T578C	0.7492898134170727	non-synonymous	L193S
G115A	0.8764173440136255	non-synonymous	A39T
A355T	0.8487410068342478	non-synonymous	T119S
A803G	0.7995325618510598	non-synonymous	Q268R
T438A	0.7847394521689863	synonymous	unchanged
T528G	1.0803366888369514	non-synonymous	I176M
C723A	0.9061878723790564	synonymous	unchanged
C474T	0.9991344996028282	synonymous	unchanged
G787T	0.655627265613954	non-synonymous	V263L
G496T	0.9296776492385446	non-synonymous	D166Y
A211T	0.68265146035295	non-synonymous	M71L
G654T	0.8446300999622914	synonymous	unchanged
C503A	1.2869093839504713	non-synonymous	T168N
G636C	0.8001789221075747	synonymous	unchanged
T187G	0.8041460837133337	non-synonymous	Y63D
C378A	0.8043091674603602	non-synonymous	S126R
G786T	0.9640333585605304	synonymous	unchanged
G366A	0.6399237749940757	synonymous	unchanged
G659A	0.7095158020679021	non-synonymous	G220D
C635T	0.8553877218669641	non-synonymous	T212M
C150A	0.969470888748411	synonymous	unchanged
T459A	1.0079535188652216	synonymous	unchanged
A101G	1.0623252821804485	non-synonymous	Q34R
C428A	1.109794891737408	non-synonymous	A143D
C640A	0.878774483480262	non-synonymous	L214I
A406G	0.8206741745976656	non-synonymous	T136A
T746G	0.6658718854365998	non-synonymous	I249S
G437C	0.7040401539229424	non-synonymous	G146A
G160A	1.0775696277522597	non-synonymous	D54N
C538T	0.9531998340597112	non-synonymous	P180S
A342T	0.7719013469694455	non-synonymous	K114N
C150T	0.8802715545834361	synonymous	unchanged
C309G	1.1756104535984	synonymous	unchanged
T186G	1.147559407945062	synonymous	unchanged
C673G	0.6415317169070052	non-synonymous	R225G
G112T	0.7587854470484173	non-synonymous	A38S
C811T	0.6453717251335277	non-sense	unchanged
G448C	1.0474943763607216	non-synonymous	G150R
G711A	0.8168531563458793	synonymous	unchanged
G456A	0.9142544255645412	synonymous	unchanged
C619T	0.8426356638289418	non-synonymous	R207W
A697T	0.9225247457692259	non-synonymous	T233S
G476C	0.7772587649472578	non-synonymous	G159A
A649C	0.9569399901621305	non-synonymous	N217H
G96A	1.1027840447343829	synonymous	unchanged
G235A	0.46130106188667397	non-synonymous	A79T
A357G	0.9374070072769892	synonymous	unchanged
G770C	0.7146830745905852	non-synonymous	R257P
A733C	0.6996958173930927	non-synonymous	T245P
C657A	1.0598650669863778	synonymous	unchanged
C373A	0.7696651863560702	non-synonymous	L125M
G837A	0.8793194155766182	synonymous	unchanged
T322C	0.8460949912250555	non-synonymous	Y108H
C164T	0.8335849174264934	non-synonymous	T55I
A340G	0.839299206939203	non-synonymous	K114E
A106C	0.9531034176801961	non-synonymous	K36Q
A482G	0.7100410781204461	non-synonymous	E161G
G346T	0.7928479014845485	non-synonymous	V116F
A269C	0.6693490019581224	non-synonymous	Q90P
A553G	0.80462260452216	non-synonymous	T185A
G646A	0.6762809580465653	non-synonymous	G216S
T212A	0.9017873197613883	non-synonymous	M71K
G456C	0.9279130263279021	synonymous	unchanged
C493G	0.899882032071335	non-synonymous	L165V
C329G	1.1092953696849766	non-synonymous	P110R
C714T	0.9171447998788129	synonymous	unchanged
G255T	0.9951545497921773	non-synonymous	K85N
A320C	0.6366296672387554	non-synonymous	N107T
T510C	0.9882132350404444	synonymous	unchanged
G603T	0.8161377036129919	synonymous	unchanged
A652T	0.6414461761863243	non-synonymous	T218S
G199T	0.6260062069638155	non-sense	unchanged
G444C	0.7610358779057552	synonymous	unchanged
G469C	0.6807808537116639	non-synonymous	A157P
G145A	0.610401107070409	non-synonymous	G49S
G310C	1.4778383930889434	non-synonymous	D104H
G832A	0.6553209943460935	non-synonymous	D278N
C386A	0.7497569892862587	non-synonymous	A129E
C378G	0.7613518289383951	non-synonymous	S126R
A127T	0.7381808835512348	non-synonymous	S43C
A663T	0.9819693855802567	synonymous	unchanged
G366T	0.9305913373459044	synonymous	unchanged
G654C	0.896662114556101	synonymous	unchanged
G478A	0.8153374051848431	non-synonymous	D160N
G500A	30.749345155428898	non-synonymous	R167H
C294G	0.9007399477291451	synonymous	unchanged
G471A	0.9734083217683503	synonymous	unchanged
T252G	1.1277641140410404	synonymous	unchanged
G780A	0.9555187039444121	synonymous	unchanged
A482C	0.8365016274336877	non-synonymous	E161A
C466G	0.7491709546687499	non-synonymous	R156G
T637A	0.7954403971049637	non-synonymous	W213R
A710C	0.5804113857820615	non-synonymous	K237T
A302C	0.7463140688589747	non-synonymous	K101T
A710T	0.6918560365354035	non-synonymous	K237M
G166A	0.8680305751713898	non-synonymous	A56T
T149C	0.6307700280488667	non-synonymous	V50A
A253G	0.8671430864050156	non-synonymous	K85E
G288T	0.7105969787897977	non-synonymous	Q96H
A520C	78.36948115116336	non-synonymous	T174P
C665G	0.764607702540828	non-synonymous	A222G
G608C	0.8612175666229517	non-synonymous	G203A
T322G	0.7868267692536339	non-synonymous	Y108D
C429A	0.7411157427252502	synonymous	unchanged
T701A	0.7900474272294231	non-synonymous	V234E
G102A	0.8436730400291311	synonymous	unchanged
C669A	2.128916796046861	non-synonymous	S223R
C530A	0.7935079548792309	non-synonymous	P177H
A104T	0.8743663628208527	non-synonymous	Q35L
A506T	19.802992447341502	non-synonymous	E169V
A650C	0.5688246242275993	non-synonymous	N217T
G141A	0.8922631624098227	synonymous	unchanged
C159T	0.8860162308522188	synonymous	unchanged
C391A	0.8323211298600655	non-synonymous	Q131K
A572G	0.956763868618324	non-synonymous	Q191R
A655C	0.7857518692956372	non-synonymous	T219P
C165A	0.8751651627138007	synonymous	unchanged
G382T	0.9608252388492481	non-synonymous	A128S
C466T	0.6801923857436287	non-synonymous	R156C
C720T	0.8668454862478889	synonymous	unchanged
T683A	0.7243932828754192	non-sense	unchanged
G695A	0.859682964065212	non-sense	unchanged
G674C	0.7320433488293667	non-synonymous	R225P
T747A	1.0402336474553557	synonymous	unchanged
A257C	0.6926734140733387	non-synonymous	Q86P
A135T	0.7150476126548361	synonymous	unchanged
G564A	0.8594273342810713	synonymous	unchanged
A269T	0.838557387704628	non-synonymous	Q90L
A543T	1.1477557316118845	non-synonymous	R181S
G244C	0.7434403739675189	non-synonymous	A82P
G297T	0.44043336740482947	non-synonymous	E99D
C408A	0.9933261444584008	synonymous	unchanged
T459C	0.9870308972512707	synonymous	unchanged
T332C	0.6851840262545785	non-synonymous	I111T
G445C	0.9804514475281845	non-synonymous	G149R
G247T	0.8847950626363086	non-synonymous	V83L
A105C	0.8857988345730369	non-synonymous	Q35H
C666A	0.8644029875096998	synonymous	unchanged
G276T	0.6318963701264108	non-synonymous	Q92H
T413C	0.9185908101917247	non-synonymous	M138T
C132A	0.8850693432772623	non-synonymous	S44R
A688G	0.9020661655621802	non-synonymous	T230A
G807C	0.8561272023051154	synonymous	unchanged
G439A	0.7755859565454177	non-synonymous	G147S
C345A	1.0718386429163929	non-synonymous	H115Q
C698T	0.9815116366043467	non-synonymous	T233I
A325G	0.4981301385348621	non-synonymous	N109D
A326G	0.6609148407068863	non-synonymous	N109S
C343A	0.8149538130440328	non-synonymous	H115N
T671C	0.7590622371435515	non-synonymous	I224T
C546A	0.7347408560715732	non-synonymous	D182E
G337T	0.8937220234521857	non-sense	unchanged
T462C	0.9356460097388115	synonymous	unchanged
T306A	1.0046866814951676	synonymous	unchanged
T460C	1.0848569260287377	non-synonymous	F154L
A821T	1.0848569260287377	non-synonymous	E274V
C328A	0.8668225579944732	non-synonymous	P110T
C826A	0.6865838783283595	non-synonymous	R276S
C557A	0.8402695370126106	non-synonymous	P186Q
T768A	0.8568653313742804	synonymous	unchanged
G194A	0.7296848766356963	non-synonymous	G65D
G562T	0.8639630980065559	non-synonymous	A188S
A728C	0.7718847622174722	non-synonymous	Y243S
T462G	0.7430977529031078	non-synonymous	F154L
G353T	0.8431468370410553	non-synonymous	G118V
A211G	0.646033899534075	non-synonymous	M71V
G385T	0.8594191607351657	non-synonymous	A129S
G700A	1.0345245041444786	non-synonymous	V234M
T682A	0.9334154464596064	non-synonymous	L228I
T494A	0.8278445581947815	non-synonymous	L165Q
G486A	1.0451006230166404	synonymous	unchanged
G849A	0.9555362328597492	synonymous	unchanged
G639C	0.7214298558091107	non-synonymous	W213C
G337A	1.0484953965679955	non-synonymous	E113K
T460G	0.6808249656426395	non-synonymous	F154V
G213C	0.7280335804796322	non-synonymous	M71I
T727G	0.837413144513662	non-synonymous	Y243D
A298G	0.7253032027557644	non-synonymous	I100V
C113G	0.8346784303707757	non-synonymous	A38G
G787A	1.2116679045442593	non-synonymous	V263M
G523T	1.9104422926763176	non-synonymous	A175S
A226T	0.6685559344202574	non-sense	unchanged
C209G	0.728439872565758	non-synonymous	P70R
C657G	0.8117225937675202	synonymous	unchanged
T198G	0.7821870621126494	non-synonymous	D66E
C417A	89.58679935413932	non-synonymous	N139K
C294T	1.1461455512981549	synonymous	unchanged
C845T	0.8436173170344631	non-synonymous	S282L
G276A	0.777709933434772	synonymous	unchanged
G533A	1.0139637279835707	non-synonymous	G178D
T872C	0.7398708581014894	non-synonymous	L291P
A617C	0.5754697907106756	non-synonymous	Q206P
G160T	0.8036335978825977	non-synonymous	D54Y
C328T	0.6203628855244216	non-synonymous	P110S
A302T	0.8156487169439438	non-synonymous	K101M
G352C	1.1053413846017879	non-synonymous	G118R
G748C	0.8633534394915929	non-synonymous	A250P
G141C	1.263007450646202	synonymous	unchanged
G463C	0.7337858629202189	non-synonymous	A155P
T225C	0.8430683488010355	synonymous	unchanged
T452G	0.721980986333029	non-synonymous	V151G
C335A	0.8529485182220721	non-synonymous	A112D
C673A	0.7954630506192159	synonymous	unchanged
C678A	1.0231105927241702	synonymous	unchanged
G260A	0.8668157863135652	non-synonymous	S87N
G449C	0.7585016226143888	non-synonymous	G150A
G841A	0.587262875736909	non-synonymous	A281T
T672A	0.9487529509135778	synonymous	unchanged
G496A	1.1204299194218454	non-synonymous	D166N
T752C	0.6696523787518488	non-synonymous	V251A
A547G	0.6814167000868396	non-synonymous	T183A
G627A	0.9925996259668676	synonymous	unchanged
G177A	0.9851458115040376	synonymous	unchanged
C653A	0.7097625266046506	non-synonymous	T218K
G491C	0.5389167249570049	non-synonymous	R164P
C154T	1.559231633535769	non-synonymous	L52F
T322A	1.2118449454420595	non-synonymous	Y108N
C443G	0.9689254620109671	non-synonymous	P148R
C464A	0.9288572465390358	non-synonymous	A155D
G153T	0.9633770085124976	synonymous	unchanged
C190A	0.7838498632924198	non-synonymous	R64S
C362T	0.7673177764101874	non-synonymous	T121M
G439C	0.6608372836567998	non-synonymous	G147R
C384G	1.1340294768343828	synonymous	unchanged
C559A	0.9206819112230554	synonymous	unchanged
G850A	0.7561570693651393	non-synonymous	A284T
C828T	0.8033956021035777	synonymous	unchanged
A526T	0.648053478124672	non-synonymous	I176F
A179G	0.7680991726269506	non-synonymous	Q60R
T694C	0.7767596790270161	non-synonymous	W232R
T231G	0.8645707002156802	synonymous	unchanged
A188G	0.7614035417510402	non-synonymous	Y63C
G804A	0.9029432926823187	synonymous	unchanged
A349C	0.8667763533326575	non-synonymous	N117H
G235T	0.6425433460028234	non-synonymous	A79S
A392G	0.8875622809471118	non-synonymous	Q131R
T473A	0.8292934082393514	non-synonymous	I158N
G822A	0.7638400812138182	synonymous	unchanged
G516A	1.084495994541941	synonymous	unchanged
C825T	1.0430726347034283	synonymous	unchanged
C557T	0.9277620397748302	non-synonymous	P186L
G558C	0.7872137332385128	synonymous	unchanged
C554A	0.7361529140909292	non-synonymous	T185K
G481C	0.8063073903275754	non-synonymous	E161Q
C154A	24.288398734987464	non-synonymous	L52I
G258T	0.8256167393759267	non-synonymous	Q86H
A223G	0.8059246978112125	non-synonymous	S75G
T251C	0.6856596669849921	non-synonymous	L84P
C531T	0.8855795432157417	synonymous	unchanged
G469T	1.0119780808087668	non-synonymous	A157S
A725C	4.574843877097824	non-synonymous	D242A
A311C	0.724424142263801	non-synonymous	D104A
G491A	0.7709128226104167	non-synonymous	R164H
A211C	1.663255289266252	non-synonymous	M71L
G483A	0.9846450596513584	synonymous	unchanged
G440A	0.8089240602050978	non-synonymous	G147D
G400C	0.6731924674910472	non-synonymous	D134H
G561A	0.8839995244522874	synonymous	unchanged
C118A	0.5725633776262783	non-synonymous	L40M
G786C	0.9012198009950186	synonymous	unchanged
C552A	1.0434326628084862	synonymous	unchanged
C147G	0.9382758240291901	synonymous	unchanged
T187A	0.7739402309739237	non-synonymous	Y63N
A179T	1.0525546556478476	non-synonymous	Q60L
T333A	0.9348490546198969	synonymous	unchanged
G246C	0.9145284278898852	synonymous	unchanged
A617T	0.7514266887550017	non-synonymous	Q206L
T651G	0.7653728120894169	non-synonymous	N217K
A226G	0.7864594913636578	non-synonymous	K76E
G715C	0.9022985370628402	non-synonymous	G239R
A168T	1.1607421200969097	synonymous	unchanged
G180A	0.9088142339413471	synonymous	unchanged
T768C	0.9395148479231601	synonymous	unchanged
C590G	0.6802909985725947	non-synonymous	T197R
T205C	0.6040424844874741	non-synonymous	F69L
G400T	0.8304415580762304	non-synonymous	D134Y
G128A	1.0620647441321245	non-synonymous	S43N
G315T	2.5096826029825055	synonymous	unchanged
C328G	0.586450175964229	non-synonymous	P110A
A323T	0.6055264111962454	non-synonymous	Y108F
G387T	0.9267102079291806	synonymous	unchanged
G445T	0.8423288151617363	non-sense	unchanged
G679A	0.7856732406412227	non-synonymous	G227S
A634G	1.0101834041379931	non-synonymous	T212A
T746C	0.582428356565394	non-synonymous	I249T
A645T	0.6242463068674153	non-synonymous	K215N
A507G	0.8656830048664828	synonymous	unchanged
G690C	0.9685914402527258	synonymous	unchanged
G730A	0.7237618192345421	non-synonymous	G244S
G363T	1.0247583179106685	synonymous	unchanged
C726A	0.7010143501725077	non-synonymous	D242E
C537T	0.8666103925374229	synonymous	unchanged
A688C	0.629819715388906	non-synonymous	T230P
G576A	0.7716098205035657	synonymous	unchanged
G120C	0.7755242764117127	synonymous	unchanged
A263T	0.7465407727093336	non-synonymous	E88V
A663C	0.89324398242944	synonymous	unchanged
G346C	0.8309151455795989	non-synonymous	V116L
C848A	0.9565579781900098	non-synonymous	A283E
G535T	0.6197099375836204	non-synonymous	D179Y
G495C	0.8288283701087958	synonymous	unchanged
G680T	0.6480662406099633	non-synonymous	G227V
C156T	0.9718072802070776	synonymous	unchanged
T233A	0.7819404411872015	non-synonymous	M78K
G704C	0.7914009707647514	non-synonymous	G235A
C559T	0.8188583528197684	non-synonymous	R187W
A846T	0.7944935629021701	synonymous	unchanged
T701G	0.8145747021899629	non-synonymous	V234G
T487A	0.7547426341437304	non-synonymous	F163I
G194C	0.6407581581915806	non-synonymous	G65A
G377T	1.088063851063451	non-synonymous	S126I
C266A	1.045818513917855	non-synonymous	T89K
C656A	0.6520860689632614	non-synonymous	T219N
C514T	0.8088152567439173	synonymous	unchanged
A272C	1.0573517091541884	non-synonymous	K91T
G449T	0.9378256738354538	non-synonymous	G150V
G716C	0.6839803622155127	non-synonymous	G239A
C142T	0.8077381756933852	synonymous	unchanged
A447G	0.9583104193455415	synonymous	unchanged
G594T	0.8935711904263384	synonymous	unchanged
C430A	0.9307307768462408	non-synonymous	Q144K
C335T	0.6521255343187636	non-synonymous	A112V
A275T	0.8919298631940756	non-synonymous	Q92L
G451C	0.6784606794443047	non-synonymous	V151L
T834C	1.0022186601864855	synonymous	unchanged
C280G	0.7925464785174589	non-synonymous	L94V
T110G	0.6957860384951412	non-synonymous	L37R
T691A	0.9758456861774941	non-synonymous	S231T
T110C	0.5622523845969915	non-synonymous	L37P
C665A	1.5662437453697988	non-synonymous	A222D
G136A	0.6799190109312054	non-synonymous	G46R
A536G	0.8295877070332395	non-synonymous	D179G
G117C	0.7547426341437304	synonymous	unchanged
C435G	1.0460732909232104	synonymous	unchanged
T519A	3.132258477602581	non-synonymous	N173K
G570C	1.0661524962696216	synonymous	unchanged
T233G	0.7239850973290957	non-synonymous	M78R
G193C	0.7574850585983061	non-synonymous	G65R
G134T	1.0562807138967547	non-synonymous	G45V
C239G	0.8334531253446869	non-synonymous	A80G
A743C	0.8271123072667517	non-synonymous	D248A
T119A	0.8457329280204949	non-synonymous	L40Q
G243T	0.7786728315325874	synonymous	unchanged
A670G	0.7951378746671444	non-synonymous	I224V
C802T	0.6607421277694194	non-sense	unchanged
C800T	0.6316666940264102	non-synonymous	T267I
A650T	0.5191053718528174	non-synonymous	N217I
A526G	1.0704306371187813	non-synonymous	I176V
G608T	0.6918592777880936	non-synonymous	G203V
C549T	0.5574959203203236	synonymous	unchanged
C139A	0.7467028762355444	synonymous	unchanged
C305G	0.7923285920454762	non-synonymous	P102R
A301T	0.7778016488964911	non-sense	unchanged
C290G	1.0355503820666863	non-synonymous	P97R
G193A	0.610232020891165	non-synonymous	G65S
G234T	0.9497534578731163	non-synonymous	M78I
T487C	0.642530679372048	non-synonymous	F163L
A271C	1.2380753555165627	non-synonymous	K91Q
A497T	0.615576143679484	non-synonymous	D166V
G121C	0.804464046948712	non-synonymous	E41Q
A270G	0.7157042220328479	synonymous	unchanged
A197C	0.5935954845790267	non-synonymous	D66A
C615A	0.6840358936243148	synonymous	unchanged
C499G	68.6996011672835	non-synonymous	R167G
A301C	0.8241831579284096	non-synonymous	K101Q
G111C	0.8387444372248779	synonymous	unchanged
A126T	0.8788182075194039	non-synonymous	K42N
G486C	0.941959105127103	synonymous	unchanged
G235C	0.6498485483705096	non-synonymous	A79P
A287C	0.7799241684422817	non-synonymous	Q96P
G288C	0.9473377793588802	non-synonymous	Q96H
A232C	2.2160777410267625	non-synonymous	M78L
C717A	0.8743897735242938	synonymous	unchanged
C563A	0.8358081493178237	non-synonymous	A188E
G481A	0.7843212011491684	non-synonymous	E161K
G123C	0.9223394487831875	non-synonymous	E41D
C116T	0.9644173835764887	non-synonymous	A39V
G647A	0.7115786741641433	non-synonymous	G216D
G478T	0.8233671314600216	non-synonymous	D160Y
A565G	0.75227305089584	non-synonymous	M189V
G140A	0.9177481572792889	non-synonymous	R47Q
C534T	0.9549884478607156	synonymous	unchanged
C380G	0.8650712353645647	non-synonymous	A127G
C304G	1.1140382041022956	non-synonymous	P102A
C250A	0.8023134924459367	non-synonymous	L84I
A479G	0.705189136306299	non-synonymous	D160G
G258C	0.6824750974384656	non-synonymous	Q86H
G471C	0.8605380868463663	synonymous	unchanged
T306G	0.9464049057488464	synonymous	unchanged
C274A	0.9078667848384313	non-synonymous	Q92K
A284T	0.8860707025513298	non-synonymous	N95I
T843A	0.9127635907898741	synonymous	unchanged
T461A	1.0529470491687447	non-synonymous	F154Y
A339C	0.9181174724331237	non-synonymous	E113D
C604T	0.8374312980865201	synonymous	unchanged
G532T	0.8006368969748534	non-synonymous	G178C
C245T	0.8980617361398474	non-synonymous	A82V
G398A	0.6807323111835155	non-synonymous	S133N
C351T	1.0807963946425363	synonymous	unchanged
G375A	0.7268665814590481	synonymous	unchanged
C662A	0.9396044578586754	non-synonymous	A221E
G446A	1.0681988542279126	non-synonymous	G149E
C806A	0.8592912197206847	non-synonymous	P269Q
A253T	0.8136426945215532	non-sense	unchanged
T158A	0.7961725886181626	non-synonymous	I53N
T231A	1.092903941688841	synonymous	unchanged
G409T	0.7205076060733367	non-synonymous	A137S
C441G	0.9903009439556547	synonymous	unchanged
C109A	0.8304297463973698	non-synonymous	L37M
G832C	0.7594363508084754	non-synonymous	D278H
G246A	1.7010780426188847	synonymous	unchanged
A650G	0.8656806724258597	non-synonymous	N217S
C552T	0.8576765697503842	synonymous	unchanged
C289T	1.073556333049272	non-synonymous	P97S
T701C	0.807467727643488	non-synonymous	V234A
C615T	0.9975301647165996	synonymous	unchanged
G196C	0.8737401653776656	non-synonymous	D66H
G137A	0.541430536569739	non-synonymous	G46E
G627C	0.879921018990078	non-synonymous	Q209H
C402T	0.6873716968921326	synonymous	unchanged
C116A	0.9297807177140699	non-synonymous	A39E
A319C	0.7136176208024314	non-synonymous	N107H
A263G	0.8184858057984673	non-synonymous	E88G
C609G	0.8077054302591369	synonymous	unchanged
A644G	0.8002048896976325	non-synonymous	K215R
G393T	1.090965354666287	non-synonymous	Q131H
T682C	1.0187719443063046	synonymous	unchanged
G585T	0.6963608646806088	non-synonymous	Q195H
C586T	0.8385522333147055	non-synonymous	L196F
G273C	0.7598208015727884	non-synonymous	K91N
T426C	0.8779588290456359	synonymous	unchanged
C184G	0.9036699655228944	non-synonymous	L62V
T705A	0.917346107196885	synonymous	unchanged
T230C	0.848417587707813	non-synonymous	V77A
A790C	0.7795452746494629	non-synonymous	T264P
G99T	1.0332298515032585	synonymous	unchanged
C828A	0.9219842520146803	synonymous	unchanged
C280A	1.685711859128431	non-synonymous	L94I
A232G	0.8065675406561486	non-synonymous	M78V
G315C	1.2215445765692112	synonymous	unchanged
G496C	0.661078898082681	non-synonymous	D166H
T488A	3.5230175174351612	non-synonymous	F163Y
C266T	0.8473323979884869	non-synonymous	T89M
T498G	0.997492700483449	non-synonymous	D166E
A395G	0.8929713604701227	non-synonymous	Y132C
C713A	0.7457769315457876	non-synonymous	T238N
A257T	0.9278840589184703	non-synonymous	Q86L
G247C	0.9033084350016761	non-synonymous	V83L
C100A	1.0182915200783875	non-synonymous	Q34K
A454G	0.8063257638154242	non-synonymous	T152A
A179C	0.9207680649601276	non-synonymous	Q60P
A344T	0.915156134474832	non-synonymous	H115L
A228C	0.8401026195466444	non-synonymous	K76N
C351A	0.8760909513076788	non-synonymous	N117K
A355G	0.7701767882716024	non-synonymous	T119A
T195C	0.7252135788290884	synonymous	unchanged
T291A	0.9130879127408543	synonymous	unchanged
C129A	0.8244912637818407	non-synonymous	S43R
A823T	0.940238879925506	non-synonymous	S275C
A104G	1.0658024790351273	non-synonymous	Q35R
C524G	1.062488741986908	non-synonymous	A175G
C290T	0.6447329940619626	non-synonymous	P97L
C289A	0.7425604346197671	non-synonymous	P97T
G630C	0.7778219469640006	non-synonymous	L210F
G824T	0.7518849955269181	non-synonymous	S275I
G446C	0.8705751356366304	non-synonymous	G149A
G97T	1.326157823178512	non-synonymous	V33L
A271T	0.6321198265185382	non-sense	unchanged
T566C	0.6873159540080812	non-synonymous	M189T
G295A	0.7669865440004969	non-synonymous	E99K
G711C	0.8895181045265395	non-synonymous	K237N
T494G	0.7885902769972225	non-synonymous	L165R
G131C	1.107998072061774	non-synonymous	S44T
C512A	9.371958444303818	non-synonymous	T171K
C139T	0.8251876246465213	non-synonymous	R47W
T438C	1.003478516105701	synonymous	unchanged
T672G	0.8872504480142619	non-synonymous	I224M
C493A	0.9737579360379016	non-synonymous	L165M
T281C	0.6734506827866953	non-synonymous	L94P
A853T	0.6183684478363805	non-sense	unchanged
G817A	0.6997706608854013	non-synonymous	A273T
G234C	2.3509399514516773	non-synonymous	M78I
A127G	1.1373261642767218	non-synonymous	S43G
C396T	0.9583454095025207	synonymous	unchanged
G215C	0.8838786670307008	non-synonymous	C72S
A799G	0.8296476395495591	non-synonymous	T267A
G279C	1.0811506222219676	synonymous	unchanged
A272T	0.8698913052360658	non-synonymous	K91M
A484T	0.9435858326801105	non-synonymous	T162S
C221G	0.6964895027713748	non-synonymous	T74S
C204G	1.1263496364063312	synonymous	unchanged
T205G	0.7033372740786037	non-synonymous	F69V
A264G	0.9087404882153206	synonymous	unchanged
A127C	0.9475000410396153	non-synonymous	S43R
C256G	0.9166266917044547	non-synonymous	Q86E
T198C	0.7285005968966368	synonymous	unchanged
G367A	0.7444303606927827	non-synonymous	A123T
G854A	0.9639829475643652	non-synonymous	R285K
T314G	0.43630115503329675	non-synonymous	L105R
T515G	56.18993847179888	non-synonymous	L172R
A812T	0.6899508483530047	non-synonymous	Q271L
T797C	0.8087398900078655	non-synonymous	F266S
G633C	1.1124209836819159	synonymous	unchanged
C521G	2.361823932708398	non-synonymous	T174S
G102C	1.226921523484882	non-synonymous	Q34H
G218C	0.8743946823791627	non-synonymous	S73T
G276C	0.8841052154523414	non-synonymous	Q92H
C811A	1.4493010496165168	non-synonymous	Q271K
C386T	0.8554301755191812	non-synonymous	A129V
C209T	0.7451435456748438	non-synonymous	P70L
A124T	1.236736895672761	non-sense	unchanged
T347G	0.8854346969793375	non-synonymous	V116G
G585A	50.845102345344735	synonymous	unchanged
A188T	0.7696753600877839	non-synonymous	Y63F
T632A	0.6979532466051201	non-synonymous	V211E
G375T	0.9422499679046626	synonymous	unchanged
G822T	1.0496995256481767	non-synonymous	E274D
G140T	0.7689778062174569	non-synonymous	R47L
A349T	1.0146901108346404	non-synonymous	N117Y
C290A	0.8066722353005742	non-synonymous	P97H
C378T	0.8230922401442018	synonymous	unchanged
G330A	1.0030446449022485	synonymous	unchanged
C380A	0.760787952554602	non-synonymous	A127E
C648A	1.0106237204222455	synonymous	unchanged
T251A	0.7410157128120582	non-synonymous	L84H
G820A	0.8194601595464855	non-synonymous	E274K
G476A	0.8484662740957386	non-synonymous	G159D
G238C	0.6805942035935005	non-synonymous	A80P
A790G	0.8168442115882486	non-synonymous	T264A
A200T	0.9363562873465667	non-synonymous	E67V
C485T	0.954272296043797	non-synonymous	T162M
G117T	0.8813238633047089	synonymous	unchanged
G533C	2.2968278290373565	non-synonymous	G178A
G448T	0.8034665074027457	non-synonymous	G150C
A611G	0.6616287919236994	non-synonymous	E204G
G724C	0.7261574433307956	non-synonymous	D242H
C485A	0.8924875704409614	non-synonymous	T162K
T671A	0.554093591251237	non-synonymous	I224N
C321G	0.5523061925697814	non-synonymous	N107K
G505C	1.1633033704152955	non-synonymous	E169Q
A667C	7.262988987054601	non-synonymous	S223R
C616T	0.6501537418840448	non-sense	unchanged
A655T	0.7490584436294115	non-synonymous	T219S
A130G	0.5477673258393135	non-synonymous	S44G
T434C	0.5811733532296809	non-synonymous	L145P
A536C	0.9889731068090261	non-synonymous	D179A
C164A	0.7508645458626338	non-synonymous	T55N
C329T	0.9365500962601265	non-synonymous	P110L
C345T	0.8827969208819509	synonymous	unchanged
A283G	0.9728226360042747	non-synonymous	N95D
C411A	0.8258613563545949	synonymous	unchanged
G292C	0.7128753515900302	non-synonymous	V98L
A350G	0.8764925678046109	non-synonymous	N117S
A319T	0.7759615159344487	non-synonymous	N107Y
G279T	0.702691417995887	synonymous	unchanged
G249T	0.7943919986068104	synonymous	unchanged
C208A	0.7731127473441655	non-synonymous	P70T
A319G	0.8556404206691212	non-synonymous	N107D
A821G	0.8838114927894004	non-synonymous	E274G
T205A	0.7318949602176525	non-synonymous	F69I
T212C	0.578324464243261	non-synonymous	M71T
C176A	0.9099610557951604	non-synonymous	T59K
G249C	0.788906543113732	synonymous	unchanged
C364T	0.9543439919338079	synonymous	unchanged
G229C	0.7939674761118761	non-synonymous	V77L
A271G	0.8955335935494507	non-synonymous	K91E
T318C	0.7841628867490333	synonymous	unchanged
G631T	1.057104160341048	non-synonymous	V211L
T519G	2.809588634432466	non-synonymous	N173K
G382C	0.6153411012420347	non-synonymous	A128P
G633A	0.9817487569816099	synonymous	unchanged
G131T	0.7688417646278265	non-synonymous	S44I
C614T	0.7294300564279983	non-synonymous	T205I
G664C	0.8028334316716293	non-synonymous	A222P
C384T	0.6868337837392802	synonymous	unchanged
T219A	0.693533534854086	non-synonymous	S73R
G238T	0.7116144836212316	non-synonymous	A80S
G560A	0.8249432875010193	non-synonymous	R187Q
C845A	0.7623234878716847	non-sense	unchanged
C250G	0.5518932195892285	non-synonymous	L84V
C184T	0.8819013098337642	non-synonymous	L62F
G363C	1.1428988821878627	synonymous	unchanged
G303C	0.9129455430655223	non-synonymous	K101N
C184A	0.7852786563659215	non-synonymous	L62I
G414T	0.8349882590383224	non-synonymous	M138I
G390A	1.1835674060472536	synonymous	unchanged
A859G	0.8501220318122034	non-synonymous	I287V
A424G	0.9056780608341842	non-synonymous	I142V
G262T	0.9141239482667582	non-sense	unchanged
T281G	0.666243655658953	non-synonymous	L94R
T629C	0.880424088209252	non-synonymous	L210S
T480A	0.7913227450394859	non-synonymous	D160E
G393A	1.1340383799816252	synonymous	unchanged
C289G	1.0074638466552235	non-synonymous	P97A
C362G	0.6195485402940836	non-synonymous	T121R
G148A	1.32890695611525	non-synonymous	V50I
A338T	0.8050290236496513	non-synonymous	E113V
G169A	0.7214298558091107	non-synonymous	D57N
G453A	0.6840196650147389	synonymous	unchanged
A397T	0.62327613393032	non-synonymous	S133C
T434A	0.9564410967166239	non-synonymous	L145H
C192G	1.2737926828090236	synonymous	unchanged
A125T	0.6508786563722809	non-synonymous	K42I
T488C	0.6856908191734058	non-synonymous	F163S
A197T	0.7504112560424752	non-synonymous	D66V
A173G	0.7692680730448603	non-synonymous	N58S
C242G	0.9629846251374923	non-synonymous	A81G
G215T	48.531682151484425	non-synonymous	C72F
T207C	0.5988703436253235	synonymous	unchanged
C551A	0.6761120735799668	non-synonymous	T184N
T299G	0.6183684478363805	non-synonymous	I100S
G377C	1.26468375344111	non-synonymous	S126T
G238A	0.9201911426136615	non-synonymous	A80T
G620C	0.6469222578374832	non-synonymous	R207P
A856T	0.9078736233818251	non-synonymous	I286F
C286T	0.7904414770769859	non-sense	unchanged
G500C	1.867446730598313	non-synonymous	R167P
C159G	0.8114525392200148	non-synonymous	I53M
G346A	1.217947315834938	non-synonymous	V116I
T461G	0.739797235447815	non-synonymous	F154C
G647C	0.8721457643710013	non-synonymous	G216A
T285C	0.8693554081615781	synonymous	unchanged
C132T	0.8655745086838007	synonymous	unchanged
C575A	0.8400289287045768	non-synonymous	T192K
C477T	1.0151659029433797	synonymous	unchanged
A652G	0.8627578002272963	non-synonymous	T218A
G606A	1.0430590716847121	synonymous	unchanged
A372T	0.8588450664394174	non-synonymous	E124D
C450T	0.9107558313834081	synonymous	unchanged
G121A	0.7381055743405073	non-synonymous	E41K
A105T	1.0013608416564386	non-synonymous	Q35H
G267C	0.9307902028950754	synonymous	unchanged
G385A	0.9216873883740089	non-synonymous	A129T
G409A	0.7948526889400098	non-synonymous	A137T
C619G	0.7222632364665721	non-synonymous	R207G
G137T	0.8735316363487904	non-synonymous	G46V
G199A	0.6664121117033676	non-synonymous	E67K
C399A	0.9081127950927237	non-synonymous	S133R
C429T	0.6767857435997252	synonymous	unchanged
A754C	1.108187182502474	non-synonymous	I252L
G144T	0.70417154736502	synonymous	unchanged
G151A	0.7906257676837781	non-synonymous	A51T
A338G	0.6048573486204433	non-synonymous	E113G
G387A	0.9984523920972453	synonymous	unchanged
A803T	0.46437553010968496	non-synonymous	Q268L
A502G	1.002359646732166	non-synonymous	T168A
A175G	0.7575335840712287	non-synonymous	T59A
C842A	0.7136881538017694	non-synonymous	A281D
T480C	0.6963608646806088	synonymous	unchanged
G224T	0.5707514682034103	non-synonymous	S75I
G467C	0.5609123786629528	non-synonymous	R156P
T487G	1.0269464139631468	non-synonymous	F163V
C362A	0.585682456832325	non-synonymous	T121K
C245G	1.0227467966759474	non-synonymous	A82G
G363A	0.9322989208059466	synonymous	unchanged
G108C	0.5487926958836711	non-synonymous	K36N
T186C	0.7703860050229056	synonymous	unchanged
C142A	0.749184059697298	non-synonymous	L48M
T460A	0.49060523768643155	non-synonymous	F154I
A259G	0.7395297623207041	non-synonymous	S87G
C831T	1.0639063884825368	synonymous	unchanged
G111A	0.5521146855681969	synonymous	unchanged
A257G	0.7093931341462543	non-synonymous	Q86R
A172C	0.5878502639221256	non-synonymous	N58H
C831A	0.7072841723618732	synonymous	unchanged
C616A	0.6705377592124718	non-synonymous	Q206K
C539T	1.2901373639547127	non-synonymous	P180L
A341G	1.0901871479196303	non-synonymous	K114R
T798A	0.8341301004987147	non-synonymous	F266L
A270C	0.7164458844390995	non-synonymous	Q90H
A541G	0.5988703436253235	non-synonymous	R181G
G255A	0.692372894970984	synonymous	unchanged
A511C	62.5103276055222	non-synonymous	T171P
T422C	0.745550610866558	non-synonymous	L141S
A107C	0.5321628776161997	non-synonymous	K36T
A536T	0.841317616103919	non-synonymous	D179V
C477A	1.0979553406185734	synonymous	unchanged
C571A	0.9931578411469034	non-synonymous	Q191K
C604A	0.7333854219326927	non-synonymous	L202M
G601C	0.5382095749687016	non-synonymous	A201P
A125G	0.9026078723726361	non-synonymous	K42R
G307A	0.6615428214465783	non-synonymous	A103T
C167A	0.7570232286656721	non-synonymous	A56E
C118T	1.0104848984826271	synonymous	unchanged
G153A	0.7999726223689735	synonymous	unchanged
G427T	0.7554560894306198	non-synonymous	A143S
C156G	1.3630702344780432	synonymous	unchanged
G370T	0.9950951043318852	non-sense	unchanged
G334C	0.810116268343564	non-synonymous	A112P
A161G	0.46084369418700444	non-synonymous	D54G
C336G	0.9320994985768971	synonymous	unchanged
T206A	0.6725438711933368	non-synonymous	F69Y
G258A	0.7216148852668715	synonymous	unchanged
T793A	0.6970763039251436	non-synonymous	Y265N
C549A	1.042528693365767	synonymous	unchanged
A106T	0.8933715012711528	non-sense	unchanged
C428T	0.8897529669927502	non-synonymous	A143V
A574G	0.700269537185463	non-synonymous	T192A
A331T	0.59812424269888	non-synonymous	I111F
C142G	0.5261938083114741	non-synonymous	L48V
G367T	0.9126217372661949	non-synonymous	A123S
G366C	0.9631137965502733	synonymous	unchanged
G830A	1.8898791193043416	non-synonymous	R277H
C464G	0.6381051897519645	non-synonymous	A155G
T281A	0.44468120191279475	non-synonymous	L94H
C805A	0.9260491233623958	non-synonymous	P269T
T214C	0.702691417995887	non-synonymous	C72R
G102T	0.8483713461169855	non-synonymous	Q34H
C563T	0.6170017989007047	non-synonymous	A188V
G568T	0.7241997032798222	non-synonymous	A190S
C818A	0.8230598553377749	non-synonymous	A273E
G166T	0.8097682055000222	non-synonymous	A56S
T473G	0.7084159916659145	non-synonymous	I158S
C202T	0.818194052107087	non-synonymous	R68C
G542A	0.8588450664394174	non-synonymous	R181K
G862T	0.8249432875010193	non-synonymous	A288S
A302G	1.0136673195856218	non-synonymous	K101R
A815G	0.6803837539325255	non-synonymous	N272S
A217C	1.0764191499374032	non-synonymous	S73R
C178T	0.6766658099219653	non-sense	unchanged
T637C	0.6574607060329334	non-synonymous	W213R
C147A	0.8330981051328824	synonymous	unchanged
C442T	0.8636430835703638	non-synonymous	P148S
T843C	0.9479704978623757	synonymous	unchanged
C202G	1.2062869342262728	non-synonymous	R68G
T282G	0.8588450664394174	synonymous	unchanged
T206C	0.9008864333280602	non-synonymous	F69S
C512G	0.9032441651891125	non-synonymous	T171R
C268G	1.115216728063124	non-synonymous	Q90E
G453C	1.09706725770285	synonymous	unchanged
A376C	0.7241454010630972	non-synonymous	S126R
A163G	0.8144439182483102	non-synonymous	T55A
C474G	1.5014436478151816	non-synonymous	I158M
G440C	0.9310378401401221	non-synonymous	G147A
G316C	0.7564140034695787	non-synonymous	V106L
A106G	0.742236822471846	non-synonymous	K36E
A124G	0.9414263228278229	non-synonymous	K42E
A397G	0.7415393988281799	non-synonymous	S133G
A794T	1.061844809416007	non-synonymous	Y265F
C548A	0.7369565744774913	non-synonymous	T183N
T185A	0.8343066359697198	non-synonymous	L62H
C442G	0.9825769827908588	non-synonymous	P148A
T230A	1.0592422486086148	non-synonymous	V77D
A101C	0.6975048861011555	non-synonymous	Q34P
A217G	1.6722820348544998	non-synonymous	S73G
G128C	0.9527545667459143	non-synonymous	S43T
G288A	0.8080258317388601	synonymous	unchanged
C619A	0.6574324860092099	synonymous	unchanged
G457C	0.840335474490292	non-synonymous	A153P
C383G	0.6474540771482721	non-synonymous	A128G
C806T	0.8797925070842814	non-synonymous	P269L
G136C	0.91575648650468	non-synonymous	G46R
A819T	1.5643249424432244	synonymous	unchanged
A227T	0.8871897881040847	non-synonymous	K76I
A175T	0.5915911635896893	non-synonymous	T59S
G199C	0.7878127677113452	non-synonymous	E67Q
T214G	0.7267150562179686	non-synonymous	C72G
T206G	0.6657248769188222	non-synonymous	F69C
T785A	0.7634178368350376	non-synonymous	L262Q
A376T	1.1282512030698872	non-synonymous	S126C
C838A	0.3963900306643465	non-synonymous	L280M
T462A	0.5273610057084142	non-synonymous	F154L
G180C	0.5945850459965197	non-synonymous	Q60H
G865A	0.6525658302200469	non-synonymous	E289K
G558A	0.45468268223263275	synonymous	unchanged
A497C	0.8351815881096442	non-synonymous	D166A
C152T	0.7977556684081617	non-synonymous	A51V
G151T	0.7622885205083587	non-synonymous	A51S
C399T	0.9071233394049468	synonymous	unchanged
T171G	0.8588450664394174	non-synonymous	D57E
A323C	0.6754253593079927	non-synonymous	Y108S
C116G	2.234422641732426	non-synonymous	A39G
T488G	0.8895729757932427	non-synonymous	F163C
C277G	0.7697288736845862	non-synonymous	L93V
G869T	0.6150438862888731	non-synonymous	G290V
G463T	0.740142902785189	non-synonymous	A155S
T110A	0.8385892865705632	non-synonymous	L37Q
A543G	0.8003705087243933	synonymous	unchanged
T291C	1.0243106296983877	synonymous	unchanged
C408T	0.912522883091881	synonymous	unchanged
T788C	0.8840481947999421	non-synonymous	V263A
T788A	1.108187182502474	non-synonymous	V263E
G873T	2.2998108807763114	synonymous	unchanged
A342G	2.1543133488202155	synonymous	unchanged
T461C	0.9563558600089582	non-synonymous	F154S
T683G	0.6796372376154444	non-sense	unchanged
G114C	0.8638094887887782	synonymous	unchanged
T327A	0.9261278596627819	non-synonymous	N109K
G862A	2.1045639324789853	non-synonymous	A288T
C571T	0.715097693031125	non-sense	unchanged
T198A	0.630028680125266	non-synonymous	D66E
G661C	0.6010442317449096	non-synonymous	A221P
T314A	1.1009662819781894	non-synonymous	L105Q
C407T	0.7631139284605014	non-synonymous	T136I
T162C	1.0291438741927397	synonymous	unchanged
C851A	1.417928947119473	non-synonymous	A284E
A130T	0.8553889494718544	non-synonymous	S44C
T798C	1.00590757781603	synonymous	unchanged
T158C	0.48975462466380004	non-synonymous	I53T
G804C	1.0030785890475638	non-synonymous	Q268H
T593C	0.7096660226410074	non-synonymous	L198P
A431C	0.7094807070586492	non-synonymous	Q144P
G229A	0.9049294358581178	non-synonymous	V77I
T219C	0.8498519243824602	synonymous	unchanged
G453T	1.0609262585428096	synonymous	unchanged
C829A	0.8657992775037042	non-synonymous	R277S
G112A	0.8961861562846094	non-synonymous	A38T
T492A	1.5759224242999212	synonymous	unchanged
T119G	0.8465758512045686	non-synonymous	L40R
G449A	1.216124614078215	non-synonymous	G150D
G224C	1.0038120452692307	non-synonymous	S75T
G218T	0.5780293764580327	non-synonymous	S73I
G367C	0.4974632493961788	non-synonymous	A123P
A228T	0.6377562374550129	non-synonymous	K76N
G555A	0.7197304921470966	synonymous	unchanged
G817C	0.5940243811723834	non-synonymous	A273P
G573C	1.2209365404434924	non-synonymous	Q191H
G865T	0.7806231180090615	non-sense	unchanged
T333C	0.8547160036199971	synonymous	unchanged
G862C	0.8752561186643744	non-synonymous	A288P
C842T	1.7793488601094667	non-synonymous	A281V
T438G	1.030614079727301	synonymous	unchanged
A296T	1.0755934418406365	non-synonymous	E99V
G381C	0.755547549857357	synonymous	unchanged
G841C	0.8853023789126696	non-synonymous	A281P
T394C	0.9496372591772986	non-synonymous	Y132H
G594A	2.3507178312739905	synonymous	unchanged
C89A	0.8914079125603432	non-synonymous	T30K
T425A	0.7782187948961252	non-synonymous	I142N
G870T	0.7712466782881686	synonymous	unchanged
C871T	1.147363330946409	synonymous	unchanged
T796G	0.7877895393598973	non-synonymous	F266V
C410T	0.6728531412232378	non-synonymous	A137V
G868T	0.9114274174459124	non-synonymous	G290W
T797A	0.43230456364400205	non-synonymous	F266Y
A331C	1.2233908140647816	non-synonymous	I111L
C83T	0.9308997269526027	non-synonymous	A28V
T473C	1.7756444146803627	non-synonymous	I158T
T795G	1.1404336128129968	non-sense	unchanged
T93A	1.574809702379615	non-synonymous	S31R
C864T	0.7085471798125195	synonymous	unchanged
C465G	1.261735772663858	synonymous	unchanged
A401G	1.6827695764873642	non-synonymous	D134G
A611C	1.600574896546187	non-synonymous	E204A
G138T	1.9075746311618111	synonymous	unchanged
A867G	1.267718545922232	synonymous	unchanged
A859T	1.8379438198896898	non-synonymous	I287F
G82A	1.660179812209533	non-synonymous	A28T
G82C	1.1297940541126659	non-synonymous	A28P
C83A	1.3233094079763756	non-synonymous	A28E
C83G	1.5830370370350668	non-synonymous	A28G
G84A	2.01684817379966	synonymous	unchanged
G84C	1.8516570117626459	synonymous	unchanged
C85A	2.115306057143461	non-synonymous	Q29K
C85T	2.4116683315489	non-sense	unchanged
C85G	2.3906157987399794	non-synonymous	Q29E
A86T	1.7994014992532819	non-synonymous	Q29L
A86C	1.5414112306313967	non-synonymous	Q29P
A86G	2.137912183318801	non-synonymous	Q29R
G87A	1.799240734599604	synonymous	unchanged
G87C	1.8388772447691766	non-synonymous	Q29H
A88T	1.5716764630309834	non-synonymous	T30S
A88C	2.3785171648903525	non-synonymous	T30P
A88G	1.794817091639364	non-synonymous	T30A
C89T	2.567053549784761	non-synonymous	T30M
C89G	1.889719797173225	non-synonymous	T30R
G90A	1.9997437983049162	synonymous	unchanged
G90T	1.8430079927678549	synonymous	unchanged
G90C	2.0170460100619065	synonymous	unchanged
A91T	1.4478590945897531	non-synonymous	S31C
A91C	1.9715299378706872	non-synonymous	S31R
A91G	1.767646386226517	non-synonymous	S31G
G92A	2.2949747304062194	non-synonymous	S31N
G92C	1.9119503532178448	non-synonymous	S31T
T93C	1.3380901035133466	synonymous	unchanged
T93G	2.0587966748864197	non-synonymous	S31R
G94A	2.2397683854947754	non-synonymous	A32T
G94T	2.3476778449909705	non-synonymous	A32S
G94C	1.3915822339969695	non-synonymous	A32P
C95T	2.3714167979634966	non-synonymous	A32V
C95G	2.0625212044550367	non-synonymous	A32G
G96C	1.1538473159029226	synonymous	unchanged
G97A	1.8568657872763674	non-synonymous	V33M
G97C	1.8707067660634549	non-synonymous	V33L
T98A	1.8255576799665512	non-synonymous	V33E
T98C	2.1385271590365704	non-synonymous	V33A
T98G	1.2480703778555968	non-synonymous	V33G
G99C	1.529656117072026	synonymous	unchanged
C100G	1.0193694227176888	non-synonymous	Q34E
A101T	1.853058281331298	non-synonymous	Q34L
C103T	1.351335106052048	non-sense	unchanged
C103G	1.5922835523810437	non-synonymous	Q35E
G108T	1.645594230336319	non-synonymous	K36N
C109T	1.9756673848075261	synonymous	unchanged
G112C	1.5659094658898134	non-synonymous	A38P
A122C	2.223724677954028	non-synonymous	E41A
A122G	1.6600620007151508	non-synonymous	E41G
A125C	1.8432885042014495	non-synonymous	K42T
A126C	1.374174317081307	non-synonymous	K42N
C129T	1.8000060312134714	synonymous	unchanged
C129G	2.3133286072028603	non-synonymous	S43R
A130C	2.009679325749466	non-synonymous	S44R
G133A	2.1533958933776036	non-synonymous	G45R
G134A	1.6439521483166335	non-synonymous	G45E
A135G	2.191681384945542	synonymous	unchanged
G137C	1.754072016565075	non-synonymous	G46A
G138A	1.6535564513839704	synonymous	unchanged
G138C	1.9886444425566776	synonymous	unchanged
G140C	1.62566040949097	non-synonymous	R47P
T143A	1.2169022502988307	non-synonymous	L48Q
T143G	1.4814710089218235	non-synonymous	L48R
G144A	1.5578472227314795	synonymous	unchanged
G144C	1.5826532423504394	synonymous	unchanged
G145T	1.489866527260497	non-synonymous	G49C
G145C	1.1777536671296536	non-synonymous	G49R
G146A	1.9963779529163694	non-synonymous	G49D
G148C	1.6977285973427647	non-synonymous	V50L
T149A	1.60386459315767	non-synonymous	V50D
T149G	2.053177531732963	non-synonymous	V50G
G151C	1.8007220297130602	non-synonymous	A51P
C152G	1.505791677621948	non-synonymous	A51G
C154G	1.740449389371583	non-synonymous	L52V
A157T	1.4729765547663858	non-synonymous	I53F
A157C	1.9929129456751729	non-synonymous	I53L
T158G	1.900169916048411	non-synonymous	I53S
G160C	1.7559522562449317	non-synonymous	D54H
A161C	1.8005902358170027	non-synonymous	D54A
T162A	1.7004874274919661	non-synonymous	D54E
T162G	1.8585736844036795	non-synonymous	D54E
A163T	2.0157153420569673	non-synonymous	T55S
A163C	1.874327395512314	non-synonymous	T55P
C165T	2.0683716722945515	synonymous	unchanged
G166C	1.6253382340063363	non-synonymous	A56P
A168C	2.2415992630850123	synonymous	unchanged
A170T	1.0255730325982	non-synonymous	D57V
A170C	1.696669355565776	non-synonymous	D57A
T171C	1.6314950131909727	synonymous	unchanged
A173T	1.4142115329286395	non-synonymous	N58I
T174A	1.4768836937833403	non-synonymous	N58K
A175C	1.797293349334575	non-synonymous	T59P
G177C	1.591971928768154	synonymous	unchanged
C178G	2.1071986260524636	non-synonymous	Q60E
T182A	1.750074760384078	non-synonymous	V61E
T182G	1.8619153776218178	non-synonymous	V61G
T185C	1.990256211022815	non-synonymous	L62P
T186A	2.5012858833770593	synonymous	unchanged
A188C	2.0350316915855875	non-synonymous	Y63S
T189C	2.845221731089944	synonymous	unchanged
T195A	1.3218928551151556	synonymous	unchanged
A200G	1.7585107406104465	non-synonymous	E67G
A201C	1.8170839260525586	non-synonymous	E67D
G215A	3.0671185631780102	non-synonymous	C72Y
C222T	2.053096318134191	synonymous	unchanged
G224A	1.8087581092173663	non-synonymous	S75N
T225A	1.8286499820894	non-synonymous	S75R
T233C	1.1202161833030617	non-synonymous	M78T
G234A	1.5932128001811596	non-synonymous	M78I
G237C	2.0406238026126875	synonymous	unchanged
G244A	1.355039266877692	non-synonymous	A82T
G260C	1.7470295606143427	non-synonymous	S87T
T278C	1.1663718426401044	non-synonymous	L93P
T282A	1.525070545723636	synonymous	unchanged
C286G	2.229996840632653	non-synonymous	Q96E
T293A	1.77986896121834	non-synonymous	V98D
A298C	1.921596176820137	non-synonymous	I100L
T299A	1.533743946480895	non-synonymous	I100N
T312A	1.9101334649463153	non-synonymous	D104E
G315A	2.118979324780832	synonymous	unchanged
G316T	1.7655567985705265	non-synonymous	V106F
A323G	1.8596858505301517	non-synonymous	Y108C
C324A	1.8115570205189433	non-sense	unchanged
A325T	1.5654985187550667	non-synonymous	N109Y
A326C	1.6348191176960842	non-synonymous	N109T
G330C	2.0054688699440137	synonymous	unchanged
A331G	1.6913411216659113	non-synonymous	I111V
G337C	1.2445618915610879	non-synonymous	E113Q
A338C	1.7494992094136281	non-synonymous	E113A
A340T	1.51389638829999	non-sense	unchanged
A340C	1.7960212790036025	non-synonymous	K114Q
A341C	2.4814107385415762	non-synonymous	K114T
C343T	1.4037854066505353	non-synonymous	H115Y
C343G	1.7542314087171282	non-synonymous	H115D
C345G	1.4514666995329288	non-synonymous	H115Q
T347A	1.7770214455094175	non-synonymous	V116D
T347C	2.0154121415699753	non-synonymous	V116A
C348T	1.987739465673217	synonymous	unchanged
A350T	2.2070058088897135	non-synonymous	N117I
C351G	1.5002259729399556	non-synonymous	N117K
G353C	2.2285518768062036	non-synonymous	G118A
A357T	2.2176061794833433	synonymous	unchanged
A358C	1.787644083600121	non-synonymous	M120L
T359A	1.5131546332797798	non-synonymous	M120K
T359C	1.3317509794856044	non-synonymous	M120T
G360C	1.5640329715170822	non-synonymous	M120I
A361T	1.6402576256367265	non-synonymous	T121S
G370C	1.916649941968869	non-synonymous	E124Q
A371T	1.383009440321596	non-synonymous	E124V
A372C	2.102891880787473	non-synonymous	E124D
T374A	2.0236953542539258	non-synonymous	L125Q
T374G	2.2922911025963097	non-synonymous	L125R
G375C	2.6467132008561034	synonymous	unchanged
T389G	1.1938160599334944	non-synonymous	L130W
C391G	1.7300275735922834	non-synonymous	Q131E
A392C	2.25566679268581	non-synonymous	Q131P
G393C	1.818206395508644	non-synonymous	Q131H
A395T	1.9495126606605528	non-synonymous	Y132F
C396G	1.93663323994283	non-sense	unchanged
A397C	1.803898543957465	non-synonymous	S133R
G398C	1.8387126066140218	non-synonymous	S133T
C399G	1.468320182241536	non-synonymous	S133R
A401T	1.9050477723726391	non-synonymous	D134V
A403C	1.617225233246503	non-synonymous	N135H
A404T	2.0031804946876757	non-synonymous	N135I
A404G	2.010386679752925	non-synonymous	N135S
A406T	2.0609315214567405	non-synonymous	T136S
C410A	1.4245455822996094	non-synonymous	A137D
C410G	2.0330737427769976	non-synonymous	A137G
A412T	1.1232450857970546	non-synonymous	M138L
A412C	1.1526861013028258	non-synonymous	M138L
G414A	1.9011426735785302	non-synonymous	M138I
G414C	1.1966093446693733	non-synonymous	M138I
A415T	1.8669630820029441	non-synonymous	N139Y
A415C	0.9809008487031105	non-synonymous	N139H
A416T	39.14963513924907	non-synonymous	N139I
A416C	55.68337662631251	non-synonymous	N139T
A416G	27.320016392346982	non-synonymous	N139S
C417G	96.71272074581873	non-synonymous	N139K
A418T	1.9716373954648108	non-sense	unchanged
A419T	1.8106162075683288	non-synonymous	K140I
A419C	1.787498947666698	non-synonymous	K140T
A420T	1.4090314218452489	non-synonymous	K140N
T421G	2.063926102071689	non-synonymous	L141V
T422A	2.2489143040147503	non-sense	unchanged
T422G	14.15175232697747	non-synonymous	L141W
G423A	2.6319298252703196	synonymous	unchanged
G423C	1.9172795450677202	non-synonymous	L141F
A424C	2.3000116150524055	non-synonymous	I142L
T426A	1.3227394479904055	synonymous	unchanged
T426G	2.5216729510975315	non-synonymous	I142M
G427A	1.5530140141857456	non-synonymous	A143T
G427C	1.597507292580531	non-synonymous	A143P
C429G	2.2534843112251175	synonymous	unchanged
C430T	2.0224616679320233	non-sense	unchanged
C430G	1.7459201856315845	non-synonymous	Q144E
G432C	2.3815175688042998	non-synonymous	Q144H
T434G	2.1625208619234026	non-synonymous	L145R
T452A	1.36540492888844	non-synonymous	V151E
G483C	2.358176506758732	non-synonymous	E161D
T498A	2.1574470270413855	non-synonymous	D166E
T504G	1.910364255889972	synonymous	unchanged
G513C	2.1847606690109562	synonymous	unchanged
T515C	107.15264460534864	non-synonymous	L172P
A517T	103.17870478307255	non-synonymous	N173Y
A518G	1.557474884309624	non-synonymous	N173S
C529T	2.04564017797692	non-synonymous	P177S
C537G	1.813343141028646	non-synonymous	D179E
C538G	2.0830674202061497	non-synonymous	P180A
C539G	1.805407023307357	non-synonymous	P180R
G540A	1.9643140817633258	synonymous	unchanged
G540C	1.5959851757035601	synonymous	unchanged
A541T	1.7626080001330469	non-sense	unchanged
A541C	2.146038361274428	synonymous	unchanged
G542C	2.199896055094618	non-synonymous	R181T
A543C	2.1072245188721115	non-synonymous	R181S
G544A	128.77127531935852	non-synonymous	D182N
G544C	2.18283529185646	non-synonymous	D182H
A545T	1.6721097889090977	non-synonymous	D182V
A545C	123.50736464296682	non-synonymous	D182A
A545G	114.11258244860771	non-synonymous	D182G
C546G	1.6424004123871812	non-synonymous	D182E
A547T	1.5913137888047986	non-synonymous	T183S
A547C	1.9089488748344914	non-synonymous	T183P
C548T	1.3526726413404666	non-synonymous	T183I
C548G	1.570299546421349	non-synonymous	T183S
C549G	1.9822375639897054	synonymous	unchanged
A550T	1.691598886449115	non-synonymous	T184S
A550C	1.4991912364280127	non-synonymous	T184P
C551G	1.705661901376182	non-synonymous	T184S
C552G	1.5547366366026156	synonymous	unchanged
A553T	1.9226983410903298	non-synonymous	T185S
A553C	1.5603818094984832	non-synonymous	T185P
C554G	1.3326710528794	non-synonymous	T185R
G555C	1.855086414055937	synonymous	unchanged
[truncated: 166 more rows]
