# Supplementary material for: Prediction of Antibiotic Resistance Evolution by Growth Measurement of All Proximal Mutants of Beta-Lactamase
Source: Mol Biol Evol. 2022 Apr 29;39(5):msac086. doi: 10.1093/molbev/msac086 (PMC9087888; doi:10.1093/molbev/msac086)
Supplement: msac086_Supplementary_Data [file msac086_supplementary_data.zip › Table_S7_Primers_used_in_this_study.xlsx]

## Sheet: Sheet1
Supplementary Table 7. Primer used in this study
Name	Sequence
CTX(NP)-SOE-5F-BamHI	CGC GGATCC GTATCATTGCAGCAAAGATGAAATCAATGATTTATCAAAAATG
CTX(NP)-SOE-3R	CTTTCGTTTTATTTGATGCCTGGTTACAGCCCTTCGGCGATGAT
rrnB-SOE-5F	ATCATCGCCGAAGGGCTGTAACCAGGCATCAAATAAAACGAAAG
rrnB-SOE-3R	TTAATTAAGGCGGATTTGTCC
CTX-Ter-barcode 3R-PstI	AACTGCAGNNNNNNNNNNNNNNNNNNNN ttaattaa GGCGGATTTGTCCTACTCAG
CTX-1-3R	CGCATAAAGCGGCGCGCTGC
CTX-2-3R	CCGCTGCTTTTCTCCAGCGC
CTX-3-3R	GCACCTGCGTATTATCTGCG
CTX-4-3R	CATAACTTTACTGGTACTGC
CTX-5-3R	TTAAGCAGCTGCTTTTGCGT
CTX-6-3R	CAATCGGATTGTAGTTAACC
CTX-7-3R	GGCCGCGCTCAGTTCTGCCAG
CTX-8-3R	AGCTGGGCAATCAATTTGTTC
CTX-9-3R	TCTCATCGCCGATCGCGCG
CTX-10-3R	GCCGGGAATGGCGGTATTC
CTX-11-3R	TGACGCAACGTCTGCGCCAT
CTX-12-3R	TCACCAACTGCGCCCGCTG
CTX-13-3R	TAAGCCGGCCCGAATGCTGG
CTX-14-3R	GTGCCGTAGTCGCCGCTGCC
CTX-15-3R	GAACCAGCGGCGCACGACCC
CTX-1-5F	GCAGCGCGCCGCTTTATGCG (N4)(N1)(N3)(N1)(N4)(N3)(N1)(N3)(N2)(N3)(N4)(N3)(N3)(N2)(N3)(N4)(N1)(N3)(N4)(N1)(N1)(N1)(N1)(N3)(N4)(N2)(N3)(N3)(N4)(N3)(N3)(N4)(N3)(N4)(N2)(N3)(N3)(N1)(N3)(N1)(N1)(N1)(N1)(N3)(N4)(N1)(N3)(N4)(N3)(N3) AGGGCGGCTGGGCGTCGCGC	N1/2/3/4 represents different mixing fractions for the four nucleotides as follows: N1: 97%A+1%C+1%G+1%T N2: 1%A+97%C+1%G+1%T N3: 1%A+1%C+97%G+1%T N4: 1%A+1%C+1%G+97%T
CTX-2-5F	GCGCTGGAGAAAAGCAGCGG (N1)(N3)(N3)(N3)(N4)(N3)(N3)(N4)(N2)(N3)(N3)(N3)(N4)(N3)(N2)(N4)(N3)(N4)(N3)(N4)(N2)(N4)(N1)(N2)(N4)(N3)(N1)(N2)(N1)(N4)(N4)(N3)(N4)(N1)(N3)(N1)(N2)(N1)(N1)(N2)(N1)(N4)(N3)(N4)(N1)(N3)(N3)(N2)(N3)(N4) TTTATCGCGGTGATGAACGC
CTX-3-5F	CGCAGATAATACGCAGGTGC(N2)(N2)(N2)(N1)(N2)(N4)(N3)(N4)(N3)(N3)(N2)(N3)(N1)(N2)(N3)(N1)(N1)(N4)(N3)(N4)(N2)(N2)(N2)(N4)(N4)(N1)(N1)(N2)(N3)(N2)(N3)(N4)(N1)(N3)(N2)(N1)(N4)(N4)(N1)(N3)(N2)(N1)(N1)(N1)(N3)(N2)(N2)(N1)(N2)(N3)GCGGCCGCGGCGGTGCTTAA
CTX-4-5F	GCAGTACCAGTAAAGTTATG (N3)(N4)(N3)(N3)(N4)(N4)(N3)(N4)(N3)(N3)(N4)(N3)(N3)(N2)(N3)(N4)(N2)(N2)(N1)(N1)(N3)(N4)(N1)(N3)(N1)(N3)(N2)(N3)(N1)(N1)(N1)(N4)(N3)(N4)(N1)(N1)(N1)(N1)(N3)(N4)(N1)(N3)(N4)(N2)(N3)(N4)(N2)(N2)(N1)(N1)TCAGCCTGTCGAGATCAAGC
CTX-5-5F	ACGCAAAAGCAGCTGCTTAA (N2)(N4)(N1)(N3)(N4)(N4)(N2)(N3)(N2)(N4)(N3)(N1)(N3)(N1)(N2)(N4)(N1)(N1)(N3)(N4)(N4)(N2)(N3)(N4)(N4)(N3)(N1)(N2)(N4)(N2)(N3)(N3)(N2)(N2)(N1)(N1)(N4)(N2)(N1)(N4)(N1)(N1)(N2)(N4)(N4)(N3)(N1)(N2)(N2)(N3)CCGAAAAACACGTCAACGGC
CTX-6-5F	GGTTAACTACAATCCGATTG (N4)(N4)(N3)(N1)(N1)(N1)(N1)(N1)(N4)(N1)(N4)(N3)(N2)(N4)(N1)(N1)(N4)(N3)(N3)(N4)(N1)(N4)(N1)(N1)(N2)(N3)(N1)(N4)(N3)(N4)(N2)(N3)(N3)(N4)(N1)(N3)(N1)(N1)(N4)(N2)(N3)(N1)(N3)(N4)(N3)(N4)(N3)(N3)(N4)(N4)GCGTTGCAGTACAGCGACAA
CTX-7-5F	CTGGCAGAACTGAGCGCGGCC(N3)(N4)(N3)(N2)(N2)(N3)(N4)(N1)(N3)(N2)(N1)(N4)(N1)(N3)(N4)(N3)(N1)(N4)(N1)(N1)(N2)(N1)(N4)(N4)(N3)(N4)(N4)(N1)(N2)(N3)(N1)(N1)(N4)(N1)(N1)(N1)(N2)(N2)(N3)(N1)(N2)(N2)(N3)(N4)(N4)(N4)(N1)(N3)(N4)(N2) CGGTGGCCCGGGAGGCGTG
CTX-8-5F	GAACAAATTGATTGCCCAGCT (N4)(N3)(N3)(N2)(N3)(N3)(N4)(N4)(N4)(N3)(N3)(N3)(N1)(N3)(N3)(N4)(N3)(N2)(N3)(N1)(N4)(N3)(N3)(N4)(N2)(N2)(N2)(N2)(N3)(N4)(N4)(N4)(N3)(N4)(N3)(N4)(N3)(N1)(N2)(N4)(N3)(N3)(N4)(N3)(N1)(N2)(N3)(N1)(N3)(N1)CGTTTCGTCTGGATCGCAC
CTX-9-5F	CGCGCGATCGGCGATGAGA(N4)(N3)(N2)(N2)(N2)(N4)(N3)(N2)(N4)(N2)(N3)(N3)(N1)(N2)(N4)(N3)(N4)(N1)(N4)(N2)(N3)(N1)(N1)(N4)(N4)(N2)(N1)(N4)(N3)(N4)(N2)(N3)(N1)(N1)(N2)(N1)(N4)(N4)(N3)(N4)(N4)(N1)(N2)(N2)(N4)(N4)(N4)(N3)(N3)(N4)GACCCGAGAGACACCACCAC
CTX-10-5F	GAATACCGCCATTCCCGGC (N3)(N1)(N4)(N4)(N4)(N3)(N1)(N3)(N1)(N3)(N1)(N4)(N1)(N4)(N4)(N1)(N4)(N4)(N1)(N4)(N3)(N4)(N4)(N3)(N4)(N3)(N3)(N3)(N4)(N3)(N1)(N2)(N3)(N3)(N4)(N3)(N4)(N1)(N3)(N1)(N4)(N3)(N2)(N2)(N3)(N4)(N3)(N2)(N4)(N1)GCTTACGCTGGGTCATGCG
CTX-11-5F	ATGGCGCAGACGTTGCGTCA (N3)(N4)(N2)(N2)(N1)(N4)(N3)(N4)(N2)(N3)(N3)(N3)(N2)(N4)(N1)(N2)(N3)(N4)(N3)(N4)(N2)(N3)(N3)(N3)(N4)(N3)(N1)(N1)(N1)(N4)(N4)(N4)(N1)(N3)(N4)(N3)(N3)(N3)(N4)(N3)(N4)(N1)(N3)(N2)(N2)(N3)(N3)(N2)(N3)(N1) CGTGGCTCAAAGGCAATACG
CTX-12-5F	CAGCGGGCGCAGTTGGTGA (N4)(N3)(N2)(N3)(N3)(N4)(N2)(N4)(N1)(N1)(N1)(N3)(N3)(N4)(N1)(N1)(N2)(N1)(N4)(N3)(N1)(N4)(N4)(N3)(N3)(N4)(N3)(N4)(N1)(N3)(N4)(N4)(N1)(N3)(N4)(N1)(N2)(N2)(N4)(N3)(N3)(N3)(N4)(N4)(N3)(N3)(N4)(N2)(N2)(N1)CCGACGTCGTGGACTGTGGG
CTX-13-5F	CCAGCATTCGGGCCGGCTTA(N4)(N4)(N3)(N1)(N4)(N3)(N2)(N4)(N3)(N2)(N3)(N3)(N1)(N4)(N2)(N3)(N2)(N3)(N3)(N3)(N2)(N3)(N1)(N2)(N1)(N1)(N3)(N1)(N4)(N4)(N3)(N3)(N4)(N1)(N3)(N4)(N3)(N3)(N4)(N3)(N1)(N4)(N2)(N1)(N4)(N3)(N3)(N4)(N1)(N4)CACCAATGATATTGCGGTG
CTX-14-5F	GGCAGCGGCGACTACGGCAC (N4)(N1)(N4)(N4)(N1)(N1)(N2)(N3)(N1)(N2)(N1)(N2)(N2)(N3)(N4)(N3)(N3)(N2)(N3)(N1)(N2)(N4)(N2)(N3)(N3)(N4)(N4)(N3)(N4)(N1)(N3)(N3)(N3)(N2)(N4)(N3)(N2)(N3)(N4)(N3)(N4)(N4)(N3)(N4)(N2)(N3)(N3)(N2)(N2)(N4) TGGTGACCTATTTTACCCAG
CTX-15-5F	GGGTCGTGCGCCGCTGGTTC(N2)(N3)(N3)(N2)(N3)(N1)(N4)(N4)(N2)(N1)(N2)(N2)(N2)(N2)(N1)(N4)(N4)(N4)(N1)(N3)(N4)(N4)(N3)(N4)(N1)(N1)(N4)(N1)(N3)(N1)(N1)(N4)(N3)(N4)(N1)(N3)(N1)(N3)(N1)(N3)(N4)(N4)(N3)(N4)(N4)(N3)(N4)(N3)(N1)(N2)GTGCTGGCTTCAGCGGCGAG
CTX-16-3R	GTAGGACAAATCCGCCTTA(N4)(N1)(N3)(N4)(N4)(N4)(N2)(N2)(N4)(N3)(N3)(N4)(N3)(N1)(N2)(N3)(N1)(N2)(N2)(N4)(N2)(N4)(N3)(N4)(N4)(N3)(N4)(N2)(N3)(N1)(N1)(N3)(N4)(N4)(N1)(N3)(N4)(N1)(N4)ATCGCGGCGGCTCTCTGCGTTC
KH sequence-3R	ATTACTCAACAGGTAAGGCG
CTX-AD-barcode-1-3R	CAAGCAGAAGACGGCATACGAGATCGTGATGTGACTGGAGTTCAGACGTGTGCTCTTCCGATCTGCCTGTCAGTTTAGGTTAGG
CTX-AD-barcode-2-3R	CAAGCAGAAGACGGCATACGAGATATCACGGTGACTGGAGTTCAGACGTGTGCTCTTCCGATCTGCCTGTCAGTTTAGGTTAGG
CTX-AD-barcode-3-3R	CAAGCAGAAGACGGCATACGAGATCGATGTGTGACTGGAGTTCAGACGTGTGCTCTTCCGATCTGCCTGTCAGTTTAGGTTAGG
CTX-AD-barcode-4-3R	CAAGCAGAAGACGGCATACGAGATTTAGGCGTGACTGGAGTTCAGACGTGTGCTCTTCCGATCTGCCTGTCAGTTTAGGTTAGG
CTX-AD-barcode-5-3R	CAAGCAGAAGACGGCATACGAGATTGACCAGTGACTGGAGTTCAGACGTGTGCTCTTCCGATCTGCCTGTCAGTTTAGGTTAGG
CTX-AD-barcode-6-3R	CAAGCAGAAGACGGCATACGAGATACAGTGGTGACTGGAGTTCAGACGTGTGCTCTTCCGATCTGCCTGTCAGTTTAGGTTAGG
CTX-AD-barcode-7-3R	CAAGCAGAAGACGGCATACGAGATGCCAATGTGACTGGAGTTCAGACGTGTGCTCTTCCGATCTGCCTGTCAGTTTAGGTTAGG
CTX-AD-barcode-8-3R	CAAGCAGAAGACGGCATACGAGATACTTGAGTGACTGGAGTTCAGACGTGTGCTCTTCCGATCTGCCTGTCAGTTTAGGTTAGG
CTX-AD-barcode-9-3R	CAAGCAGAAGACGGCATACGAGATCAGATCGTGACTGGAGTTCAGACGTGTGCTCTTCCGATCTGCCTGTCAGTTTAGGTTAGG
CTX-AD-barcode-10-3R	CAAGCAGAAGACGGCATACGAGATGTCGGTAAGTGACTGGAGTTCAGACGTGTGCTCTTCCGATCTGCCTGTCAGTTTAGGTTAGG
CTX-AD-barcode-11-3R	CAAGCAGAAGACGGCATACGAGATAGGTCACTGTGACTGGAGTTCAGACGTGTGCTCTTCCGATCTGCCTGTCAGTTTAGGTTAGG
CTX-AD-barcode-12-3R	CAAGCAGAAGACGGCATACGAGATGAATCCGAGTGACTGGAGTTCAGACGTGTGCTCTTCCGATCTGCCTGTCAGTTTAGGTTAGG
CTX-AD-barcode-13-3R	CAAGCAGAAGACGGCATACGAGATGTACCTTGGTGACTGGAGTTCAGACGTGTGCTCTTCCGATCTGCCTGTCAGTTTAGGTTAGG
CTX-AD-barcode-14-3R	CAAGCAGAAGACGGCATACGAGATCATGAGGAGTGACTGGAGTTCAGACGTGTGCTCTTCCGATCTGCCTGTCAGTTTAGGTTAGG
CTX-AD-barcode-15-3R	CAAGCAGAAGACGGCATACGAGATTGACTGACGTGACTGGAGTTCAGACGTGTGCTCTTCCGATCTGCCTGTCAGTTTAGGTTAGG
CTX-AD-barcode-16-3R	CAAGCAGAAGACGGCATACGAGATCGTATTCGGTGACTGGAGTTCAGACGTGTGCTCTTCCGATCTGCCTGTCAGTTTAGGTTAGG
CTX-AD-barcode-17-3R	CAAGCAGAAGACGGCATACGAGATCTCCTAGAGTGACTGGAGTTCAGACGTGTGCTCTTCCGATCTGCCTGTCAGTTTAGGTTAGG
CTX-AD-barcode-18-3R	CAAGCAGAAGACGGCATACGAGATTAGTTGCGGTGACTGGAGTTCAGACGTGTGCTCTTCCGATCTGCCTGTCAGTTTAGGTTAGG
CTX-AD-barcode-5F	AATGATACGGCGACCACCGAGATCTACACTCTTTCCCTACACGACGCTCTTCCGATCT CGTTTTATCTGTTGTTTGTC
CTX-Ter-barcode 3R-PstI	AACTGCAGNNNNNNNNNNNNNNNNNNNN ttaattaa GGCGGATTTGTCCTACTCAG
