# Supplementary material for: Prediction of Antibiotic Resistance Evolution by Growth Measurement of All Proximal Mutants of Beta-Lactamase
Source: Mol Biol Evol. 2022 Apr 29;39(5):msac086. doi: 10.1093/molbev/msac086 (PMC9087888; doi:10.1093/molbev/msac086)
Supplement: msac086_Supplementary_Data [file msac086_supplementary_data.zip › Table_S8_Primers_for_construction_single_and_mutiple_mutation.xlsx]

## Sheet: Sheet1
Table S8 Primer for construction single and mutiple mutation
G1A-5F	CGCTTTATaCGCAGACGAGTGCGGTGCAGCAA
G1A-3R	CGTCTGCGtATAAAGCGGCGCGCTGCCCAGCA
G1C-5F	GCTTTATcCGCAGACGAGTGCGGTGCAGCAAA
G1C-3R	TCGTCTGCGgATAAAGCGGCGCGCTGCCCAGC
C2A-5F	GCTTTATGaGCAGACGAGTGCGGTGCAGCAAA
C2A-3R	TCGTCTGCtCATAAAGCGGCGCGCTGCCCAGC
C2G-5F	GCTTTATGgGCAGACGAGTGCGGTGCAGCAAA
C2G-3R	TCGTCTGCcCATAAAGCGGCGCGCTGCCCAGC
G3A-5F	CTTTATGCaCAGACGAGTGCGGTGCAGCAAAA
G3A-3R	CTCGTCTGtGCATAAAGCGGCGCGCTGCCCAG
G3C-5F	CTTTATGCcCAGACGAGTGCGGTGCAGCAAAA
G3C-3R	CTCGTCTGgGCATAAAGCGGCGCGCTGCCCAG
C4A-5F	CTTTATGCGaAGACGAGTGCGGTGCAGCAAAA
C4A-3R	CTCGTCTtCGCATAAAGCGGCGCGCTGCCCAG
C4T-5F	CTTTATGCGtAGACGAGTGCGGTGCAGCAAAA
C4T-3R	CTCGTCTaCGCATAAAGCGGCGCGCTGCCCAG
C4G-5F	TTTATGCGgAGACGAGTGCGGTGCAGCAAAAG
C4G-3R	ACTCGTCTcCGCATAAAGCGGCGCGCTGCCCA
A5T-5F	TTATGCGCtGACGAGTGCGGTGCAGCAAAAGC
A5T-3R	CACTCGTCaGCGCATAAAGCGGCGCGCTGCCC
A5C-5F	TTTATGCGCcGACGAGTGCGGTGCAGCAAAAG
A5C-3R	ACTCGTCgGCGCATAAAGCGGCGCGCTGCCCA
A5G-5F	TTTATGCGCgGACGAGTGCGGTGCAGCAAAAG
A5G-3R	ACTCGTCcGCGCATAAAGCGGCGCGCTGCCCA
G6A-5F	TATGCGCAaACGAGTGCGGTGCAGCAAAAGCT
G6A-3R	GCACTCGTtTGCGCATAAAGCGGCGCGCTGCC
G6C-5F	TTATGCGCAcACGAGTGCGGTGCAGCAAAAGC
G6C-3R	CACTCGTgTGCGCATAAAGCGGCGCGCTGCCC
A7T-5F	TTATGCGCAGtCGAGTGCGGTGCAGCAAAAGC
A7T-3R	CACTCGaCTGCGCATAAAGCGGCGCGCTGCCC
A7C-5F	TTTATGCGCAGcCGAGTGCGGTGCAGCAAAAG
A7C-3R	ACTCGgCTGCGCATAAAGCGGCGCGCTGCCCA
A7G-5F	TTTATGCGCAGgCGAGTGCGGTGCAGCAAAAG
A7G-3R	ACTCGcCTGCGCATAAAGCGGCGCGCTGCCCA
C8T-5F	TATGCGCAGAtGAGTGCGGTGCAGCAAAAGCT
C8T-3R	GCACTCaTCTGCGCATAAAGCGGCGCGCTGCC
C8G-5F	TTATGCGCAGAgGAGTGCGGTGCAGCAAAAGC
C8G-3R	CACTCcTCTGCGCATAAAGCGGCGCGCTGCCC
G9A-5F	TATGCGCAGACaAGTGCGGTGCAGCAAAAGCT
G9A-3R	GCACTtGTCTGCGCATAAAGCGGCGCGCTGCC
G9T-5F	TATGCGCAGACtAGTGCGGTGCAGCAAAAGCT
G9T-3R	GCACTaGTCTGCGCATAAAGCGGCGCGCTGCC
G9C-5F	TTATGCGCAGACcAGTGCGGTGCAGCAAAAGC
G9C-3R	CACTgGTCTGCGCATAAAGCGGCGCGCTGCCC
A10T-5F	TTATGCGCAGACGtGTGCGGTGCAGCAAAAGC
A10T-3R	CACaCGTCTGCGCATAAAGCGGCGCGCTGCCC
A10C-5F	TTTATGCGCAGACGcGTGCGGTGCAGCAAAAGC
A10C-3R	ACgCGTCTGCGCATAAAGCGGCGCGCTGCCCA
A10G-5F	TTTATGCGCAGACGgGTGCGGTGCAGCAAAAGC
A10G-3R	ACcCGTCTGCGCATAAAGCGGCGCGCTGCCCA
G11A-5F	TATGCGCAGACGAaTGCGGTGCAGCAAAAGCT
G11A-3R	GCAtTCGTCTGCGCATAAAGCGGCGCGCTGCC
G11C-5F	TTATGCGCAGACGAcTGCGGTGCAGCAAAAGCT
G11C-3R	CAgTCGTCTGCGCATAAAGCGGCGCGCTGCCC
T12A-5F	AGaGCGGTGCAGCAAAAGCTGGCGGCGCTGGA
T12A-3R	TTTTGCTGCACCGCtCTCGTCTGCGCATAAAGCG
T12C-5F	TTTATGCGCAGACGAGcGCGGTGCAGCAAAAGCTG
T12C-3R	gCTCGTCTGCGCATAAAGCGGCGCGCTGCCCA
T12G-5F	TTTATGCGCAGACGAGgGCGGTGCAGCAAAAGCTG
T12G-3R	cCTCGTCTGCGCATAAAGCGGCGCGCTGCCCA
G13A-5F	GAGTaCGGTGCAGCAAAAGCTGGCGGCGCTGG
G13A-3R	TTTGCTGCACCGtACTCGTCTGCGCATAAAGCG
G13T-5F	GAGTtCGGTGCAGCAAAAGCTGGCGGCGCTGG
G13T-3R	TTTGCTGCACCGaACTCGTCTGCGCATAAAGCG
G13C-5F	AGTcCGGTGCAGCAAAAGCTGGCGGCGCTGGA
G13C-3R	TTTTGCTGCACCGgACTCGTCTGCGCATAAAGCG
C14T-5F	GAGTGtGGTGCAGCAAAAGCTGGCGGCGCTGG
C14T-3R	TTTGCTGCACCaCACTCGTCTGCGCATAAAGCG
C14G-5F	AGTGgGGTGCAGCAAAAGCTGGCGGCGCTGGA
C14G-3R	TTTTGCTGCACCcCACTCGTCTGCGCATAAAGCG
G15C-5F	AGTGCcGTGCAGCAAAAGCTGGCGGCGCTGGA
G15C-3R	TTTTGCTGCACgGCACTCGTCTGCGCATAAAGC
G16A-5F	GAGTGCGaTGCAGCAAAAGCTGGCGGCGCTGG
G16A-3R	TTTGCTGCAtCGCACTCGTCTGCGCATAAAGC
G16C-5F	AGTGCGcTGCAGCAAAAGCTGGCGGCGCTGGA
G16C-3R	TTTTGCTGCAgCGCACTCGTCTGCGCATAAAG
T17A-5F	AGTGCGGaGCAGCAAAAGCTGGCGGCGCTGGA
T17A-3R	TTTTGCTGCtCCGCACTCGTCTGCGCATAAAG
T17C-5F	AGTGCGGcGCAGCAAAAGCTGGCGGCGCTGGA
T17C-3R	TTTTGCTGCgCCGCACTCGTCTGCGCATAAAG
T17G-5F	AGTGCGGgGCAGCAAAAGCTGGCGGCGCTGGA
T17G-3R	TTTTGCTGCcCCGCACTCGTCTGCGCATAAAG
G18C-5F	AGTGCGGTcCAGCAAAAGCTGGCGGCGCTGGA
G18C-3R	TTTTGCTGgACCGCACTCGTCTGCGCATAAAG
C19G-5F	AGTGCGGTGgAGCAAAAGCTGGCGGCGCTGGA
C19G-3R	TTTTGCTcCACCGCACTCGTCTGCGCATAAAG
A20T-5F	AGTGCGGTGCtGCAAAAGCTGGCGGCGCTGGA
A20T-3R	TTTTGCaGCACCGCACTCGTCTGCGCATAAAG
G21C-5F	AGTGCGGTGCAcCAAAAGCTGGCGGCGCTGGA
G21C-3R	TTTTGgTGCACCGCACTCGTCTGCGCATAAAG
C22T-5F	CGGTGCAGtAAAAGCTGGCGGCGCTGGAGAAA
C22T-3R	CAGCTTTTaCTGCACCGCACTCGTCTGCGCAT
C23G-5F	AGTGCGGTGCAGgAAAAGCTGGCGGCGCTGGA
C23G-3R	TTTTcCTGCACCGCACTCGTCTGCGCATAAAG
G27T-5F	TGCAGCAAAAtCTGGCGGCGCTGGAGAAAAGC
G27T-3R	CGCCAGaTTTTGCTGCACCGCACTCGTCTGCG
C28T-5F	TGCAGCAAAAGtTGGCGGCGCTGGAGAAAAGC
C28T-3R	CGCCAaCTTTTGCTGCACCGCACTCGTCTGCG
G31C-5F	TGCAGCAAAAGCTGcCGGCGCTGGAGAAAAGCA
G31C-3R	CGgCAGCTTTTGCTGCACCGCACTCGTCTGCG
G34C-5F	GcCGCTGGAGAAAAGCAGCGGAGGGCGGCTGG
G34C-3R	TGCTTTTCTCCAGCGgCGCCAGCTTTTGCTGCAC
A41C-5F	TGGcGAAAAGCAGCGGAGGGCGGCTGGGCGTC
A41C-3R	TCCGCTGCTTTTCgCCAGCGCCGCCAGCTTTT
A41G-5F	TGGgGAAAAGCAGCGGAGGGCGGCTGGGCGTC
A41G-3R	TCCGCTGCTTTTCcCCAGCGCCGCCAGCTTTT
A44C-5F	TGGAGAcAAGCAGCGGAGGGCGGCTGGGCGTC
A44C-3R	TCCGCTGCTTgTCTCCAGCGCCGCCAGCTTTT
A45C-5F	TGGAGAAcAGCAGCGGAGGGCGGCTGGGCGTC
A45C-3R	TCCGCTGCTgTTCTCCAGCGCCGCCAGCTTTT
C48T-5F	GAGAAAAGtAGCGGAGGGCGGCTGGGCGTCGC
C48T-3R	CCTCCGCTaCTTTTCTCCAGCGCCGCCAGCTT
C48G-5F	TGGAGAAAAGgAGCGGAGGGCGGCTGGGCGTC
C48G-3R	TCCGCTcCTTTTCTCCAGCGCCGCCAGCTTTT
A49C-5F	TGGAGAAAAGCcGCGGAGGGCGGCTGGGCGTC
A49C-3R	TCCGCgGCTTTTCTCCAGCGCCGCCAGCTTTT
G52A-5F	AGAAAAGCAGCaGAGGGCGGCTGGGCGTCGCG
G52A-3R	CCCTCtGCTGCTTTTCTCCAGCGCCGCCAGCT
G53A-5F	AGAAAAGCAGCGaAGGGCGGCTGGGCGTCGCG
G53A-3R	CCCTtCGCTGCTTTTCTCCAGCGCCGCCAGCT
A54G-5F	TGGAGAAAAGCAGCGGgGGGCGGCTGGGCGTCGCG
A54G-3R	cCCGCTGCTTTTCTCCAGCGCCGCCAGCTTTT
G56C-5F	AGAAAAGCAGCGGAGcGCGGCTGGGCGTCGCGCT
G56C-3R	CgCTCCGCTGCTTTTCTCCAGCGCCGCCAGCT
G57A-5F	AGAAAAGCAGCGGAGGaCGGCTGGGCGTCGCGCTC
G57A-3R	tCCTCCGCTGCTTTTCTCCAGCGCCGCCAGCT
G57T-5F	AGAAAAGCAGCGGAGGtCGGCTGGGCGTCGCGCTC
G57T-3R	aCCTCCGCTGCTTTTCTCCAGCGCCGCCAGCT
G57C-5F	AGAAAAGCAGCGGAGGcCGGCTGGGCGTCGCGCTC
G57C-3R	gCCTCCGCTGCTTTTCTCCAGCGCCGCCAGCT
G59C-5F	AAAAGCAGCGGAGGGCcGCTGGGCGTCGCGCTCAT
G59C-3R	gGCCCTCCGCTGCTTTTCTCCAGCGCCGCCAG
T62A-5F	CaGGGCGTCGCGCTCATCGATACCGCAGATAA
T62A-3R	ATGAGCGCGACGCCCtGCCGCCCTCCGCTGCTTT
T62G-5F	CgGGGCGTCGCGCTCATCGATACCGCAGATAA
T62G-3R	ATGAGCGCGACGCCCcGCCGCCCTCCGCTGCTTT
G63A-5F	CTaGGCGTCGCGCTCATCGATACCGCAGATAA
G63A-3R	ATGAGCGCGACGCCtAGCCGCCCTCCGCTGCTT
G63C-5F	CTcGGCGTCGCGCTCATCGATACCGCAGATAA
G63C-3R	ATGAGCGCGACGCCgAGCCGCCCTCCGCTGCTT
G64T-5F	CTGtGCGTCGCGCTCATCGATACCGCAGATAA
G64T-3R	ATGAGCGCGACGCaCAGCCGCCCTCCGCTGCT
G64T-5F	CTGcGCGTCGCGCTCATCGATACCGCAGATAA
G64T-3R	ATGAGCGCGACGCgCAGCCGCCCTCCGCTGCT
G65A-5F	aCGTCGCGCTCATCGATACCGCAGATAATACG
G65A-3R	ATCGATGAGCGCGACGtCCAGCCGCCCTCCGCTGC
G67C-5F	CcTCGCGCTCATCGATACCGCAGATAATACGC
G67C-3R	TATCGATGAGCGCGAgGCCCAGCCGCCCTCCGCT
T68A-5F	CGaCGCGCTCATCGATACCGCAGATAATACGC
T68A-3R	TATCGATGAGCGCGtCGCCCAGCCGCCCTCCGC
T68G-5F	CGgCGCGCTCATCGATACCGCAGATAATACGC
T68G-3R	TATCGATGAGCGCGcCGCCCAGCCGCCCTCCGC
G70C-5F	CGTCcCGCTCATCGATACCGCAGATAATACGC
G70C-3R	TATCGATGAGCGgGACGCCCAGCCGCCCTCCG
C71A-5F	CGTCGaGCTCATCGATACCGCAGATAATACGC
C71A-3R	TATCGATGAGCtCGACGCCCAGCCGCCCTCCG
C71G-5F	CGTCGgGCTCATCGATACCGCAGATAATACGC
C71G-3R	TATCGATGAGCcCGACGCCCAGCCGCCCTCCG
C73G-5F	gTCATCGATACCGCAGATAATACGCAGGTGCT
C73G-3R	TCTGCGGTATCGATGAcCGCGACGCCCAGCCGCCC
A76T-5F	CTCtTCGATACCGCAGATAATACGCAGGTGCT
A76T-3R	TCTGCGGTATCGAaGAGCGCGACGCCCAGCCG
A76C-5F	TCcTCGATACCGCAGATAATACGCAGGTGCTT
A76C-3R	ATCTGCGGTATCGAgGAGCGCGACGCCCAGCCG
T77G-5F	TCAgCGATACCGCAGATAATACGCAGGTGCTT
T77G-3R	ATCTGCGGTATCGcTGAGCGCGACGCCCAGCC
G79C-5F	CTCATCcATACCGCAGATAATACGCAGGTGCT
G79C-3R	TCTGCGGTATgGATGAGCGCGACGCCCAGCCG
A80C-5F	TCATCGcTACCGCAGATAATACGCAGGTGCTT
A80C-3R	ATCTGCGGTAgCGATGAGCGCGACGCCCAGCC
T81A-5F	CTCATCGAaACCGCAGATAATACGCAGGTGCT
T81A-3R	TCTGCGGTtTCGATGAGCGCGACGCCCAGCCG
T81G-5F	TCATCGAgACCGCAGATAATACGCAGGTGCTT
T81G-3R	ATCTGCGGTcTCGATGAGCGCGACGCCCAGCC
A82T-5F	TCATCGATtCCGCAGATAATACGCAGGTGCTT
A82T-3R	ATCTGCGGaATCGATGAGCGCGACGCCCAGCC
A82C-5F	TCATCGATcCCGCAGATAATACGCAGGTGCTT
A82C-3R	ATCTGCGGgATCGATGAGCGCGACGCCCAGCC
C84T-5F	CTCATCGATACtGCAGATAATACGCAGGTGCTTTAT
C84T-3R	TCTGCaGTATCGATGAGCGCGACGCCCAGCCG
C84G-5F	CATCGATACgGCAGATAATACGCAGGTGCTTTAT
C84G-3R	TATCTGCcGTATCGATGAGCGCGACGCCCAGC
G85C-5F	CATCGATACCcCAGATAATACGCAGGTGCTTTATCG
G85C-3R	TATCTGgGGTATCGATGAGCGCGACGCCCAGC
A87C-5F	GATACCGCcGATAATACGCAGGTGCTTTATCGC
A87C-3R	GTATTATCgGCGGTATCGATGAGCGCGACGCC
A89T-5F	TACCGCAGtTAATACGCAGGTGCTTTATCGCG
A89T-3R	GCGTATTAaCTGCGGTATCGATGAGCGCGACG
A89C-7F	TACCGCAGcTAATACGCAGGTGCTTTATCGCG
A89C-8F	GCGTATTAgCTGCGGTATCGATGAGCGCGACG
T90C-5F	ACCGCAGAcAATACGCAGGTGCTTTATCGCGG
T90C-3R	TGCGTATTgTCTGCGGTATCGATGAGCGCGAC
A92T-5F	CGCAGATAtTACGCAGGTGCTTTATCGCGGTG
A92T-3R	CCTGCGTAaTATCTGCGGTATCGATGAGCGCG
T93A-5F	GCAGATAAaACGCAGGTGCTTTATCGCGGTGA
T93A-3R	ACCTGCGTtTTATCTGCGGTATCGATGAGCGC
A94C-5F	CAGATAATcCGCAGGTGCTTTATCGCGGTGAT
A94C-3R	CACCTGCGgATTATCTGCGGTATCGATGAGCG
G96C-5F	GATAATACcCAGGTGCTTTATCGCGGTGATGA
G96C-3R	AGCACCTGgGTATTATCTGCGGTATCGATGAGC
C97G-5F	GATAATACGgAGGTGCTTTATCGCGGTGATGA
C97G-3R	AGCACCTcCGTATTATCTGCGGTATCGATGAG
G100A-5F	ACGCAGaTGCTTTATCGCGGTGATGAACGCTT
G100A-3R	CGATAAAGCAtCTGCGTATTATCTGCGGTATCG
T101A-5F	TACGCAGGaGCTTTATCGCGGTGATGAACGCT
T101A-3R	GATAAAGCtCCTGCGTATTATCTGCGGTATCG
T101G-5F	TACGCAGGgGCTTTATCGCGGTGATGAACGCT
T101G-3R	GATAAAGCcCCTGCGTATTATCTGCGGTATCG
T104C-5F	TACGCAGGTGCcTTATCGCGGTGATGAACGCT
T104C-3R	GATAAgGCACCTGCGTATTATCTGCGGTATCG
T105A-5F	AGGTGCTaTATCGCGGTGATGAACGCTTTCCA
T105A-3R	ACCGCGATAtAGCACCTGCGTATTATCTGCGG
A107C-5F	TGCTTTcTCGCGGTGATGAACGCTTTCCAATG
A107C-3R	ATCACCGCGAgAAAGCACCTGCGTATTATCTGCG
T108C-5F	TGCTTTAcCGCGGTGATGAACGCTTTCCAATG
T108C-3R	ATCACCGCGgTAAAGCACCTGCGTATTATCTGCG
T114A-5F	TATCGCGGaGATGAACGCTTTCCAATGTGCAG
T114A-3R	CGTTCATCtCCGCGATAAAGCACCTGCGTATT
A119G-5F	GTGATGgACGCTTTCCAATGTGCAGTACCAGT
A119G-3R	TGGAAAGCGTcCATCACCGCGATAAAGCACCT
A120C-5F	GTGATGAcCGCTTTCCAATGTGCAGTACCAGT
A120C-3R	TGGAAAGCGgTCATCACCGCGATAAAGCACCT
A130C-5F	GCTTTCCAcTGTGCAGTACCAGTAAAGTTATGGC
A130C-3R	ACTGCACAgTGGAAAGCGTTCATCACCGCGAT
G134A-5F	CCAATGTaCAGTACCAGTAAAGTTATGGCGGC
G134A-3R	CTGGTACTGtACATTGGAAAGCGTTCATCACC
A136G-5F	CAATGTGCgGTACCAGTAAAGTTATGGCGGCC
A136G-3R	ACTGGTACcGCACATTGGAAAGCGTTCATCAC
C141T-5F	CCAATGTGCAGTACtAGTAAAGTTATGGCGGCCGC
C141T-3R	CTaGTACTGCACATTGGAAAGCGTTCATCACC
G143A-5F	CCAATGTGCAGTACCAaTAAAGTTATGGCGGCCGCG
G143A-3R	tTGGTACTGCACATTGGAAAGCGTTCATCACC
T144A-5F	GTGCAGTACCAGaAAAGTTATGGCGGCCGCGG
T144A-3R	CTTTtCTGGTACTGCACATTGGAAAGCGTTCA
T152C-5F	AGTAAAGTTAcGGCGGCCGCGGCGGTGCTTAA
T152C-3R	GCCGCCgTAACTTTACTGGTACTGCACATTGGA
G153A-5F	AAAGTTATaGCGGCCGCGGCGGTGCTTAAGCA
G153A-3R	GCGGCCGCtATAACTTTACTGGTACTGCACATTGGA
G156C-5F	TAAAGTTATGGCcGCCGCGGCGGTGCTTAAGC
G156C-3R	CGGCgGCCATAACTTTACTGGTACTGCACATT
G163A-5F	GaCGGTGCTTAAGCAGAGTGAAACGCAAAAGC
G163A-3R	TCTGCTTAAGCACCGtCGCGGCCGCCATAACTTT
G165A-5F	GGCaGTGCTTAAGCAGAGTGAAACGCAAAAGC
G165A-3R	TCTGCTTAAGCACtGCCGCGGCCGCCATAACT
G179C-5F	TAAGCAGAcTGAAACGCAAAAGCAGCTGCTTA
G179C-3R	GCGTTTCAgTCTGCTTAAGCACCGCCGCGGCC
T180A-5F	AAGCAGAGaGAAACGCAAAAGCAGCTGCTTAA
T180A-3R	TGCGTTTCtCTCTGCTTAAGCACCGCCGCGGC
T197C-5F	AAAGCAGCcGCTTAATCAGCCTGTCGAGATCA
T197C-3R	GATTAAGCgGCTGCTTTTGCGTTTCACTCTGC
T201A-5F	CAGCTGCTaAATCAGCCTGTCGAGATCAAGCC
T201A-3R	GGCTGATTtAGCAGCTGCTTTTGCGTTTCACT
C205G-5F	TGCTTAATgAGCCTGTCGAGATCAAGCCTGCC
C205G-3R	GACAGGCTcATTAAGCAGCTGCTTTTGCGTTT
T212A-5F	TCAGCCTGaCGAGATCAAGCCTGCCGATCTGG
T212A-3R	TGATCTCGtCAGGCTGATTAAGCAGCTGCTTT
A215C-5F	AATCAGCCTGTCGcGATCAAGCCTGCCGATCTGG
A215C-3R	ATCgCGACAGGCTGATTAAGCAGCTGCTTTTG
A217T-5F	CTGTCGAGtTCAAGCCTGCCGATCTGGTTAAC
A217T-3R	AGGCTTGAaCTCGACAGGCTGATTAAGCAGCT
A217C-5F	AATCAGCCTGTCGAGcTCAAGCCTGCCGATCTGGT
A217C-3R	AgCTCGACAGGCTGATTAAGCAGCTGCTTTTG
T218A-5F	TGTCGAGAaCAAGCCTGCCGATCTGGTTAACT
T218A-3R	CAGGCTTGtTCTCGACAGGCTGATTAAGCAGC
G226C-5F	ATCAAGCCTcCCGATCTGGTTAACTACAATCCG
G226C-3R	AGATCGGgAGGCTTGATCTCGACAGGCTGATT
C227G-5F	ATCAAGCCTGgCGATCTGGTTAACTACAATCCGATT
C227G-3R	AGATCGcCAGGCTTGATCTCGACAGGCTGATT
G229C-5F	CCTGCCcATCTGGTTAACTACAATCCGATTGC
G229C-3R	TTAACCAGATgGGCAGGCTTGATCTCGACAGG
A230T-5F	CCTGCCGtTCTGGTTAACTACAATCCGATTGC
A230T-3R	TTAACCAGAaCGGCAGGCTTGATCTCGACAGG
T231A-5F	CCTGCCGAaCTGGTTAACTACAATCCGATTGCC
T231A-3R	TTAACCAGtTCGGCAGGCTTGATCTCGACAGG
G234A-5F	CTGCCGATCTaGTTAACTACAATCCGATTGCCGA
G234A-3R	GTTAACtAGATCGGCAGGCTTGATCTCGACAG
G235T-5F	CTGCCGATCTGtTTAACTACAATCCGATTGCCGA
G235T-3R	GTTAAaCAGATCGGCAGGCTTGATCTCGACAG
T236C-5F	CGATCTGGcTAACTACAATCCGATTGCCGAAA
T236C-3R	TGTAGTTAgCCAGATCGGCAGGCTTGATCTCG
A242G-5F	GGTTAACTgCAATCCGATTGCCGAAAAACACG
A242G-3R	TCGGATTGcAGTTAACCAGATCGGCAGGCTTG
C243A-5F	CTAaAATCCGATTGCCGAAAAACACGTCAACG
C243A-3R	CGGCAATCGGATTtTAGTTAACCAGATCGGCAGGCT
A244T-5F	ACTACtATCCGATTGCCGAAAAACACGTCAAC
A244T-3R	GGCAATCGGATaGTAGTTAACCAGATCGGCAGGC
A245C-5F	AACTACAcTCCGATTGCCGAAAAACACGTCAA
A245C-3R	GCAATCGGAgTGTAGTTAACCAGATCGGCAGGC
G249C-5F	TACAATCCcATTGCCGAAAAACACGTCAACGG
G249C-3R	TCGGCAATgGGATTGTAGTTAACCAGATCGGCA
A250C-5F	ACAATCCGcTTGCCGAAAAACACGTCAACGGC
A250C-3R	TTCGGCAAgCGGATTGTAGTTAACCAGATCGG
A250G-5F	ACAATCCGgTTGCCGAAAAACACGTCAACGGC
A250G-3R	TTCGGCAAcCGGATTGTAGTTAACCAGATCGG
G253T-5F	CTACAATCCGATTtCCGAAAAACACGTCAACGGC
G253T-3R	CGGaAATCGGATTGTAGTTAACCAGATCGGCA
G256C-5F	CGATTGCCcAAAAACACGTCAACGGCACAATG
G256C-3R	GTGTTTTTgGGCAATCGGATTGTAGTTAACCA
A257C-5F	GATTGCCGcAAAACACGTCAACGGCACAATGA
A257C-3R	CGTGTTTTgCGGCAATCGGATTGTAGTTAACC
A258T-5F	GATTGCCGAtAAACACGTCAACGGCACAATGA
A258T-3R	CGTGTTTaTCGGCAATCGGATTGTAGTTAACC
A259T-5F	TTGCCGAAtAACACGTCAACGGCACAATGACG
A259T-3R	GACGTGTTaTTCGGCAATCGGATTGTAGTTAA
A259C-5F	TTGCCGAAcAACACGTCAACGGCACAATGACG
A259C-3R	GACGTGTTgTTCGGCAATCGGATTGTAGTTAA
A260C-5F	TGCCGAAAcACACGTCAACGGCACAATGACGC
A260C-3R	TGACGTGTgTTTCGGCAATCGGATTGTAGTTA
A261G-5F	GCCGAAAAgCACGTCAACGGCACAATGACGCT
A261G-3R	TTGACGTGcTTTTCGGCAATCGGATTGTAGTT
C262T-5F	AAAtACGTCAACGGCACAATGACGCTGGCAGA
C262T-3R	GTGCCGTTGACGTaTTTTTCGGCAATCGGATTGT
C262G-5F	CCGAAAAAgACGTCAACGGCACAATGACGCTG
C262G-3R	GTTGACGTcTTTTTCGGCAATCGGATTGTAGT
C264G-5F	GAAAAACAgGTCAACGGCACAATGACGCTGGC
C264G-3R	CCGTTGACcTGTTTTTCGGCAATCGGATTGTA
T266A-5F	AAAACACGaCAACGGCACAATGACGCTGGCAG
T266A-3R	TGCCGTTGtCGTGTTTTTCGGCAATCGGATTG
T266C-5F	AAAACACGcCAACGGCACAATGACGCTGGCAG
T266C-3R	TGCCGTTGgCGTGTTTTTCGGCAATCGGATTG
C267T-5F	AAACACGTtAACGGCACAATGACGCTGGCAGA
C267T-3R	GTGCCGTTaACGTGTTTTTCGGCAATCGGATT
A269T-5F	ACACGTCAtCGGCACAATGACGCTGGCAGAAC
A269T-3R	TTGTGCCGaTGACGTGTTTTTCGGCAATCGGA
C270G-5F	CACGTCAAgGGCACAATGACGCTGGCAGAACT
C270G-3R	ATTGTGCCcTTGACGTGTTTTTCGGCAATCGG
G272C-5F	CGTCAACGcCACAATGACGCTGGCAGAACTGA
G272C-3R	TCATTGTGgCGTTGACGTGTTTTTCGGCAATC
C275T-5F	CAACGGCAtAATGACGCTGGCAGAACTGAGCG
C275T-3R	GCGTCATTaTGCCGTTGACGTGTTTTTCGGCA
C275G-5F	TCAACGGCAgAATGACGCTGGCAGAACTGAGC
C275G-3R	CGTCATTcTGCCGTTGACGTGTTTTTCGGCAA
A276T-5F	AACGGCACtATGACGCTGGCAGAACTGAGCGC
A276T-3R	AGCGTCATaGTGCCGTTGACGTGTTTTTCGGC
A277C-5F	AACGGCACAcTGACGCTGGCAGAACTGAGCGC
A277C-3R	AGCGTCAgTGTGCCGTTGACGTGTTTTTCGGC
T278A-5F	AACGGCACAAaGACGCTGGCAGAACTGAGCGC
T278A-3R	AGCGTCtTTGTGCCGTTGACGTGTTTTTCGGC
T278C-5F	AACGGCACAAcGACGCTGGCAGAACTGAGCGC
T278C-3R	AGCGTCgTTGTGCCGTTGACGTGTTTTTCGGC
T278G-5F	AACGGCACAAgGACGCTGGCAGAACTGAGCGC
T278G-3R	AGCGTCcTTGTGCCGTTGACGTGTTTTTCGGC
G279C-5F	AACGGCACAATcACGCTGGCAGAACTGAGCGC
G279C-3R	AGCGTgATTGTGCCGTTGACGTGTTTTTCGGC
A280T-5F	ACAATGtCGCTGGCAGAACTGAGCGCGGCCGC
A280T-3R	TCTGCCAGCGaCATTGTGCCGTTGACGTGTTT
A280C-5F	ACAATGcCGCTGGCAGAACTGAGCGCGGCCGC
A280C-3R	TCTGCCAGCGgCATTGTGCCGTTGACGTGTTT
C287G-5F	ATGACGCTGGgAGAACTGAGCGCGGCCGCGTT
C287G-3R	AGTTCTcCCAGCGTCATTGTGCCGTTGACGTG
A288C-5F	ATGACGCTGGCcGAACTGAGCGCGGCCGCGTT
A288C-3R	AGTTCgGCCAGCGTCATTGTGCCGTTGACGTG
G289T-5F	ACGCTGGCAtAACTGAGCGCGGCCGCGTTGCA
G289T-3R	CTCAGTTaTGCCAGCGTCATTGTGCCGTTGAC
G289C-5F	ATGACGCTGGCAcAACTGAGCGCGGCCGCGTT
G289C-3R	AGTTgTGCCAGCGTCATTGTGCCGTTGACGTG
A290T-5F	ATGACGCTGGCAGtACTGAGCGCGGCCGCGTT
A290T-3R	AGTaCTGCCAGCGTCATTGTGCCGTTGACGTG
A291C-5F	ATGACGCTGGCAGAcCTGAGCGCGGCCGCGTTG
A291C-3R	AGgTCTGCCAGCGTCATTGTGCCGTTGACGTG
A291G-5F	ATGACGCTGGCAGAgCTGAGCGCGGCCGCGTTG
A291G-3R	AGcTCTGCCAGCGTCATTGTGCCGTTGACGTG
T293A-5F	ATGACGCTGGCAGAACaGAGCGCGGCCGCGTTGCA
T293A-3R	tGTTCTGCCAGCGTCATTGTGCCGTTGACGTG
T293G-5F	ATGACGCTGGCAGAACgGAGCGCGGCCGCGTTGCA
T293G-3R	cGTTCTGCCAGCGTCATTGTGCCGTTGACGTG
G294C-5F	ACGCTGGCAGAACTcAGCGCGGCCGCGTTGCAG
G294C-3R	CTgAGTTCTGCCAGCGTCATTGTGCCGTTGAC
A295T-5F	ACGCTGGCAGAACTGtGCGCGGCCGCGTTGCAGT
A295T-3R	CaCAGTTCTGCCAGCGTCATTGTGCCGTTGAC
G298C-5F	TGGCAGAACTGAGCcCGGCCGCGTTGCAGTACA
G298C-3R	CGgGCTCAGTTCTGCCAGCGTCATTGTGCCGT
C305G-5F	GgGTTGCAGTACAGCGACAATACCGCCATGAA
C305G-3R	TCGCTGTACTGCAACcCGGCCGCGCTCAGTTCTG
G306C-5F	cTTGCAGTACAGCGACAATACCGCCATGAACA
G306C-3R	TGTCGCTGTACTGCAAgGCGGCCGCGCTCAGTTCT
T307A-5F	GaTGCAGTACAGCGACAATACCGCCATGAACA
T307A-3R	TGTCGCTGTACTGCAtCGCGGCCGCGCTCAGTTC
T308A-5F	GTaGCAGTACAGCGACAATACCGCCATGAACA
T308A-3R	TGTCGCTGTACTGCtACGCGGCCGCGCTCAGTT
T308G-5F	TgGCAGTACAGCGACAATACCGCCATGAACAA
T308G-3R	TTGTCGCTGTACTGCcACGCGGCCGCGCTCAGTT
C310G-5F	GTTGgAGTACAGCGACAATACCGCCATGAACA
C310G-3R	TGTCGCTGTACTcCAACGCGGCCGCGCTCAGT
A311C-5F	TTGCcGTACAGCGACAATACCGCCATGAACAA
A311C-3R	TTGTCGCTGTACgGCAACGCGGCCGCGCTCAG
G312C-5F	GTTGCAcTACAGCGACAATACCGCCATGAACA
G312C-3R	TGTCGCTGTAgTGCAACGCGGCCGCGCTCAGT
T313A-5F	GTTGCAGaACAGCGACAATACCGCCATGAACA
T313A-3R	TGTCGCTGTtCTGCAACGCGGCCGCGCTCAGT
T313G-5F	TTGCAGgACAGCGACAATACCGCCATGAACAA
T313G-3R	TTGTCGCTGTcCTGCAACGCGGCCGCGCTCAG
A314T-5F	GTTGCAGTtCAGCGACAATACCGCCATGAACA
A314T-3R	TGTCGCTGaACTGCAACGCGGCCGCGCTCAGT
A314C-5F	TTGCAGTcCAGCGACAATACCGCCATGAACAA
A314C-3R	TTGTCGCTGgACTGCAACGCGGCCGCGCTCAG
C315G-5F	TTGCAGTAgAGCGACAATACCGCCATGAACAA
C315G-3R	TTGTCGCTcTACTGCAACGCGGCCGCGCTCAG
A316C-5F	TGCAGTACcGCGACAATACCGCCATGAACAAA
A316C-3R	ATTGTCGCgGTACTGCAACGCGGCCGCGCTCA
G317C-5F	GCAGTACAcCGACAATACCGCCATGAACAAAT
G317C-3R	TATTGTCGgTGTACTGCAACGCGGCCGCGCTC
C318G-5F	CAGTACAGgGACAATACCGCCATGAACAAATT
C318G-3R	GTATTGTCcCTGTACTGCAACGCGGCCGCGCT
A320T-5F	GTACAGCGtCAATACCGCCATGAACAAATTGA
A320T-3R	CGGTATTGaCGCTGTACTGCAACGCGGCCGCG
A320C-5F	AGTACAGCGcCAATACCGCCATGAACAAATTG
A320C-3R	GGTATTGgCGCTGTACTGCAACGCGGCCGCGC
A320G-5F	AGTACAGCGgCAATACCGCCATGAACAAATTG
A320G-3R	GGTATTGcCGCTGTACTGCAACGCGGCCGCGC
C321G-5F	TACAGCGAgAATACCGCCATGAACAAATTGAT
C321G-3R	GCGGTATTcTCGCTGTACTGCAACGCGGCCGC
A322T-5F	TACAGCGACtATACCGCCATGAACAAATTGATT
A322T-3R	GCGGTATaGTCGCTGTACTGCAACGCGGCCGC
A322C-5F	AGTACAGCGACcATACCGCCATGAACAAATTGATT
A322C-3R	GGTATgGTCGCTGTACTGCAACGCGGCCGCGC
A323T-5F	AGCGACAtTACCGCCATGAACAAATTGATTGC
A323T-3R	ATGGCGGTAaTGTCGCTGTACTGCAACGCGGC
A323C-5F	AGTACAGCGACAcTACCGCCATGAACAAATTGATTG
A323C-3R	GGTAgTGTCGCTGTACTGCAACGCGGCCGCGC
A323G-5F	AGTACAGCGACAgTACCGCCATGAACAAATTGATTG
A323G-3R	GGTAcTGTCGCTGTACTGCAACGCGGCCGCGC
T324A-5F	AGCGACAAaACCGCCATGAACAAATTGATTGC
T324A-3R	ATGGCGGTtTTGTCGCTGTACTGCAACGCGGC
T324G-5F	GACAAgACCGCCATGAACAAATTGATTGCCCA
T324G-3R	TTCATGGCGGTcTTGTCGCTGTACTGCAACGC
A325T-5F	AGCGACAATtCCGCCATGAACAAATTGATTGC
A325T-3R	ATGGCGGaATTGTCGCTGTACTGCAACGCGGC
A325C-5F	GACAATcCCGCCATGAACAAATTGATTGCCCA
A325C-3R	TTCATGGCGGgATTGTCGCTGTACTGCAACGC
C327G-5F	GACAATACgGCCATGAACAAATTGATTGCCCA
C327G-3R	TTCATGGCcGTATTGTCGCTGTACTGCAACGC
C329A-5F	CGACAATACCGaCATGAACAAATTGATTGCCCAG
C329A-3R	TCATGtCGGTATTGTCGCTGTACTGCAACGCG
C329T-5F	CGACAATACCGtCATGAACAAATTGATTGCCCAG
C329T-3R	TCATGaCGGTATTGTCGCTGTACTGCAACGCG
C329G-5F	CAATACCGgCATGAACAAATTGATTGCCCAGC
C329G-3R	TGTTCATGcCGGTATTGTCGCTGTACTGCAAC
C330G-5F	CAATACCGCgATGAACAAATTGATTGCCCAGC
C330G-3R	TGTTCATcGCGGTATTGTCGCTGTACTGCAAC
A331T-5F	CAATACCGCCtTGAACAAATTGATTGCCCAGC
A331T-3R	TGTTCAaGGCGGTATTGTCGCTGTACTGCAAC
A331C-5F	ATACCGCCcTGAACAAATTGATTGCCCAGCTC
A331C-3R	TTTGTTCAgGGCGGTATTGTCGCTGTACTGCA
T332A-5F	CCGCCAaGAACAAATTGATTGCCCAGCTCGGT
T332A-3R	CAATTTGTTCtTGGCGGTATTGTCGCTGTACT
G333A-5F	CGACAATACCGCCATaAACAAATTGATTGCCCAGCTCG
G333A-3R	TtATGGCGGTATTGTCGCTGTACTGCAACGCG
G333C-5F	CCGCCATcAACAAATTGATTGCCCAGCTCGGT
G333C-3R	CAATTTGTTgATGGCGGTATTGTCGCTGTACT
A334T-5F	CCGCCATGtACAAATTGATTGCCCAGCTCGGT
A334T-3R	CAATTTGTaCATGGCGGTATTGTCGCTGTACT
A334C-5F	CCGCCATGcACAAATTGATTGCCCAGCTCGGT
A334C-3R	CAATTTGTgCATGGCGGTATTGTCGCTGTACT
A334G-5F	CCGCCATGgACAAATTGATTGCCCAGCTCGGT
A334G-3R	CAATTTGTcCATGGCGGTATTGTCGCTGTACT
A335T-5F	CCGCCATGAtCAAATTGATTGCCCAGCTCGGT
A335T-3R	CAATTTGaTCATGGCGGTATTGTCGCTGTACT
A335C-5F	CGCCATGAcCAAATTGATTGCCCAGCTCGGTG
A335C-3R	TCAATTTGgTCATGGCGGTATTGTCGCTGTAC
A335G-5F	CGCCATGAgCAAATTGATTGCCCAGCTCGGTG
A335G-3R	TCAATTTGcTCATGGCGGTATTGTCGCTGTAC
C336T-5F	CCGCCATGAAtAAATTGATTGCCCAGCTCGGT
C336T-3R	CAATTTaTTCATGGCGGTATTGTCGCTGTACT
C336G-5F	CCGCCATGAAgAAATTGATTGCCCAGCTCGGT
C336G-3R	CAATTTcTTCATGGCGGTATTGTCGCTGTACT
A337T-5F	CCGCCATGAACtAATTGATTGCCCAGCTCGGT
A337T-3R	CAATTaGTTCATGGCGGTATTGTCGCTGTACT
A337C-5F	CGCCATGAACcAATTGATTGCCCAGCTCGGTG
A337C-3R	TCAATTgGTTCATGGCGGTATTGTCGCTGTAC
A337G-5F	CGCCATGAACgAATTGATTGCCCAGCTCGGTG
A337G-3R	TCAATTcGTTCATGGCGGTATTGTCGCTGTAC
A338T-5F	CCGCCATGAACAtATTGATTGCCCAGCTCGGT
A338T-3R	CAATaTGTTCATGGCGGTATTGTCGCTGTACT
A338C-5F	CGCCATGAACAcATTGATTGCCCAGCTCGGTG
A338C-3R	TCAATgTGTTCATGGCGGTATTGTCGCTGTAC
A339T-5F	CCGCCATGAACAAtTTGATTGCCCAGCTCGGTG
A339T-3R	CAAaTTGTTCATGGCGGTATTGTCGCTGTACT
A339C-5F	GAACAAcTTGATTGCCCAGCTCGGTGGCCCGG
A339C-3R	GGGCAATCAAgTTGTTCATGGCGGTATTGTCG
A339G-5F	GAACAAgTTGATTGCCCAGCTCGGTGGCCCGG
A339G-3R	GGGCAATCAAcTTGTTCATGGCGGTATTGTCG
T340A-5F	CAAAaTGATTGCCCAGCTCGGTGGCCCGGGAG
T340A-3R	GCTGGGCAATCAtTTTGTTCATGGCGGTATTGTCG
T340C-5F	GAACAAAcTGATTGCCCAGCTCGGTGGCCCGG
T340C-3R	GGGCAATCAgTTTGTTCATGGCGGTATTGTCG
T340G-5F	GAACAAAgTGATTGCCCAGCTCGGTGGCCCGG
T340G-3R	GGGCAATCAcTTTGTTCATGGCGGTATTGTCG
T341A-5F	CAAATaGATTGCCCAGCTCGGTGGCCCGGGAG
T341A-3R	GCTGGGCAATCtATTTGTTCATGGCGGTATTGTCG
T341G-5F	GAACAAATgGATTGCCCAGCTCGGTGGCCCGG
T341G-3R	GGGCAATCcATTTGTTCATGGCGGTATTGTCG
G342A-5F	ATTaATTGCCCAGCTCGGTGGCCCGGGAGGCG
G342A-3R	CGAGCTGGGCAATtAATTTGTTCATGGCGGTATTGTC
G342C-5F	CAAATTcATTGCCCAGCTCGGTGGCCCGGGAG
G342C-3R	GCTGGGCAATgAATTTGTTCATGGCGGTATTGTC
A343C-5F	ACAAATTGcTTGCCCAGCTCGGTGGCCCGGGA
A343C-3R	CTGGGCAAgCAATTTGTTCATGGCGGTATTGT
T344G-5F	CAAATTGAgTGCCCAGCTCGGTGGCCCGGGAG
T344G-3R	GCTGGGCAcTCAATTTGTTCATGGCGGTATTG
T345A-5F	CAAATTGATaGCCCAGCTCGGTGGCCCGGGAG
T345A-3R	GCTGGGCtATCAATTTGTTCATGGCGGTATTG
T345G-5F	AAATTGATgGCCCAGCTCGGTGGCCCGGGAGG
T345G-3R	AGCTGGGCcATCAATTTGTTCATGGCGGTATT
G346A-5F	ATTGATTaCCCAGCTCGGTGGCCCGGGAGGCG
G346A-3R	CGAGCTGGGtAATCAATTTGTTCATGGCGGTAT
G346C-5F	AATTGATTcCCCAGCTCGGTGGCCCGGGAGGC
G346C-3R	GAGCTGGGgAATCAATTTGTTCATGGCGGTAT
C347G-5F	ATTGATTGgCCAGCTCGGTGGCCCGGGAGGCG
C347G-3R	CGAGCTGGcCAATCAATTTGTTCATGGCGGTA
C348G-5F	ATTGATTGCgCAGCTCGGTGGCCCGGGAGGCG
C348G-3R	CGAGCTGcGCAATCAATTTGTTCATGGCGGTA
C349T-5F	TGATTGCCtAGCTCGGTGGCCCGGGAGGCGTG
C349T-3R	ACCGAGCTaGGCAATCAATTTGTTCATGGCGG
C349G-5F	ATTGATTGCCgAGCTCGGTGGCCCGGGAGGCG
C349G-3R	CGAGCTcGGCAATCAATTTGTTCATGGCGGTA
G351C-5F	ATTGATTGCCCAcCTCGGTGGCCCGGGAGGCG
G351C-3R	CGAGgTGGGCAATCAATTTGTTCATGGCGGTA
C352G-5F	ATTGATTGCCCAGgTCGGTGGCCCGGGAGGCG
C352G-3R	CGAcCTGGGCAATCAATTTGTTCATGGCGGTA
T353G-5F	AATTGATTGCCCAGCgCGGTGGCCCGGGAGGCGT
T353G-3R	GcGCTGGGCAATCAATTTGTTCATGGCGGTAT
T371A-5F	GAGGCGaGACGGCTTTTGCCCGCGCGATCGGC
T371A-3R	AAAAGCCGTCtCGCCTCCCGGGCCACCGAGCT
C384G-5F	GCTTTTGCgCGCGCGATCGGCGATGAGACGTT
C384G-3R	ATCGCGCGcGCAAAAGCCGTCACGCCTCCCGG
T392C-5F	AcCGGCGATGAGACGTTTCGTCTGGATCGCAC
T392C-3R	AACGTCTCATCGCCGgTCGCGCGGGCAAAAGCCG
C393G-5F	ATgGGCGATGAGACGTTTCGTCTGGATCGCAC
C393G-3R	AACGTCTCATCGCCcATCGCGCGGGCAAAAGCC
A398G-5F	GgTGAGACGTTTCGTCTGGATCGCACTGAACC
A398G-3R	AGACGAAACGTCTCAcCGCCGATCGCGCGGGCAA
G402C-5F	GCGATGAcACGTTTCGTCTGGATCGCACTGAA
G402C-3R	ACGAAACGTgTCATCGCCGATCGCGCGGGCAA
T408C-5F	AGACGTTcCGTCTGGATCGCACTGAACCTACG
T408C-3R	ATCCAGACGgAACGTCTCATCGCCGATCGCGC
T408G-5F	AGACGTTgCGTCTGGATCGCACTGAACCTACG
T408G-3R	ATCCAGACGcAACGTCTCATCGCCGATCGCGC
T411A-5F	ACGTTTCGaCTGGATCGCACTGAACCTACGCT
T411A-3R	CGATCCAGtCGAAACGTCTCATCGCCGATCGC
T411G-5F	AGACGTTTCGgCTGGATCGCACTGAACCTACG
T411G-3R	ATCCAGcCGAAACGTCTCATCGCCGATCGCGC
T417A-5F	GTCTGGAaCGCACTGAACCTACGCTGAATACC
T417A-3R	TTCAGTGCGtTCCAGACGAAACGTCTCATCGC
T417C-5F	AGACGTTTCGTCTGGAcCGCACTGAACCTACGCTGAAT
T417C-3R	gTCCAGACGAAACGTCTCATCGCCGATCGCGC
T423G-5F	ACgGAACCTACGCTGAATACCGCCATTCCCGG
T423G-3R	TTCAGCGTAGGTTCcGTGCGATCCAGACGAAACGT
A426C-5F	ACTGAcCCTACGCTGAATACCGCCATTCCCGG
A426C-3R	TTCAGCGTAGGgTCAGTGCGATCCAGACGAAAC
A430G-5F	CTGAACCTgCGCTGAATACCGCCATTCCCGGC
A430G-3R	ATTCAGCGcAGGTTCAGTGCGATCCAGACGAA
G432C-5F	GAACCTACcCTGAATACCGCCATTCCCGGCGA
G432C-3R	GTATTCAGgGTAGGTTCAGTGCGATCCAGACG
T434C-5F	AACCTACGCcGAATACCGCCATTCCCGGCGAC
T434C-3R	GGTATTCgGCGTAGGTTCAGTGCGATCCAGAC
A436T-5F	TACGCTGtATACCGCCATTCCCGGCGACCCGA
A436T-3R	TGGCGGTATaCAGCGTAGGTTCAGTGCGATCC
A437G-5F	AACCTACGCTGAgTACCGCCATTCCCGGCGAC
A437G-3R	GGTAcTCAGCGTAGGTTCAGTGCGATCCAGAC
A439G-5F	AACCTACGCTGAATgCCGCCATTCCCGGCGACC
A439G-3R	GGcATTCAGCGTAGGTTCAGTGCGATCCAGAC
G442C-5F	TGAATACCcCCATTCCCGGCGACCCGAGAGAC
G442C-3R	GGGAATGGgGGTATTCAGCGTAGGTTCAGTGC
C448T-5F	AATACCGCCATTtCCGGCGACCCGAGAGACAC
C448T-3R	CCGGaAATGGCGGTATTCAGCGTAGGTTCAGT
C456G-5F	CGAgCCGAGAGACACCACCACGCCGCGGGCGA
C456G-3R	TGGTGTCTCTCGGcTCGCCGGGAATGGCGGTA
C457G-5F	CGACgCGAGAGACACCACCACGCCGCGGGCGA
C457G-3R	TGGTGTCTCTCGcGTCGCCGGGAATGGCGGTA
C458G-5F	CGACCgGAGAGACACCACCACGCCGCGGGCGA
C458G-3R	TGGTGTCTCTCcGGTCGCCGGGAATGGCGGTA
G459A-5F	CGACCCaAGAGACACCACCACGCCGCGGGCGA
G459A-3R	TGGTGTCTCTtGGGTCGCCGGGAATGGCGGTA
G459C-5F	CGACCCcAGAGACACCACCACGCCGCGGGCGA
G459C-3R	TGGTGTCTCTgGGGTCGCCGGGAATGGCGGTA
A460T-5F	CGACCCGtGAGACACCACCACGCCGCGGGCGA
A460T-3R	TGGTGTCTCaCGGGTCGCCGGGAATGGCGGTA
A460C-5F	CGACCCGcGAGACACCACCACGCCGCGGGCGA
A460C-3R	TGGTGTCTCgCGGGTCGCCGGGAATGGCGGTA
G461C-5F	CGACCCGAcAGACACCACCACGCCGCGGGCGA
G461C-3R	TGGTGTCTgTCGGGTCGCCGGGAATGGCGGTA
A462C-5F	GACCCGAGcGACACCACCACGCCGCGGGCGAT
A462C-3R	GTGGTGTCgCTCGGGTCGCCGGGAATGGCGGT
G463A-5F	ACCCGAGAaACACCACCACGCCGCGGGCGATG
G463A-3R	GGTGGTGTtTCTCGGGTCGCCGGGAATGGCGG
G463C-5F	ACCCGAGAcACACCACCACGCCGCGGGCGATG
G463C-3R	GGTGGTGTgTCTCGGGTCGCCGGGAATGGCGG
A464T-5F	CCCGAGAGtCACCACCACGCCGCGGGCGATGG
A464T-3R	TGGTGGTGaCTCTCGGGTCGCCGGGAATGGCG
A464C-5F	CCCGAGAGcCACCACCACGCCGCGGGCGATGG
A464C-3R	TGGTGGTGgCTCTCGGGTCGCCGGGAATGGCG
A464G-5F	CCCGAGAGgCACCACCACGCCGCGGGCGATGG
A464G-3R	TGGTGGTGcCTCTCGGGTCGCCGGGAATGGCG
C465G-5F	CCGAGAGAgACCACCACGCCGCGGGCGATGGC
C465G-3R	GTGGTGGTcTCTCTCGGGTCGCCGGGAATGGC
A466T-5F	CGAGAGACtCCACCACGCCGCGGGCGATGGCG
A466T-3R	CGTGGTGGaGTCTCTCGGGTCGCCGGGAATGG
A466C-5F	CGAGAGACcCCACCACGCCGCGGGCGATGGCG
A466C-3R	CGTGGTGGgGTCTCTCGGGTCGCCGGGAATGG
C467T-5F	GAGAGACAtCACCACGCCGCGGGCGATGGCGC
C467T-3R	GCGTGGTGaTGTCTCTCGGGTCGCCGGGAATG
C467G-5F	GAGAGACAgCACCACGCCGCGGGCGATGGCGC
C467G-3R	GCGTGGTGcTGTCTCTCGGGTCGCCGGGAATG
C468G-5F	AGAGACACgACCACGCCGCGGGCGATGGCGCA
C468G-3R	GGCGTGGTcGTGTCTCTCGGGTCGCCGGGAAT
A469T-5F	AGAGACACCtCCACGCCGCGGGCGATGGCGCA
A469T-3R	GGCGTGGaGGTGTCTCTCGGGTCGCCGGGAAT
A469C-5F	AGAGACACCcCCACGCCGCGGGCGATGGCGCA
A469C-3R	GGCGTGGgGGTGTCTCTCGGGTCGCCGGGAAT
C470G-5F	AGAGACACCAgCACGCCGCGGGCGATGGCGCA
C470G-3R	GGCGTGcTGGTGTCTCTCGGGTCGCCGGGAAT
C471G-5F	AGAGACACCACgACGCCGCGGGCGATGGCGCA
C471G-3R	GGCGTcGTGGTGTCTCTCGGGTCGCCGGGAAT
A472T-5F	AGAGACACCACCtCGCCGCGGGCGATGGCGCA
A472T-3R	GGCGaGGTGGTGTCTCTCGGGTCGCCGGGAAT
A472C-5F	AGAGACACCACCcCGCCGCGGGCGATGGCGCA
A472C-3R	GGCGgGGTGGTGTCTCTCGGGTCGCCGGGAAT
C473G-5F	AGAGACACCACCAgGCCGCGGGCGATGGCGCA
C473G-3R	GGCcTGGTGGTGTCTCTCGGGTCGCCGGGAAT
G474C-5F	AGAGACACCACCACcCCGCGGGCGATGGCGCAG
G474C-3R	GGgGTGGTGGTGTCTCTCGGGTCGCCGGGAAT
C475T-5F	AGAGACACCACCACGtCGCGGGCGATGGCGCAGA
C475T-3R	GaCGTGGTGGTGTCTCTCGGGTCGCCGGGAAT
C475G-5F	AGAGACACCACCACGgCGCGGGCGATGGCGCAGA
C475G-3R	GcCGTGGTGGTGTCTCTCGGGTCGCCGGGAAT
C476G-5F	AGAGACACCACCACGCgGCGGGCGATGGCGCAGAC
C476G-3R	cGCGTGGTGGTGTCTCTCGGGTCGCCGGGAAT
C478G-5F	AGACACCACCACGCCGgGGGCGATGGCGCAGACGT
C478G-3R	cCGGCGTGGTGGTGTCTCTCGGGTCGCCGGGA
G481C-5F	cCGATGGCGCAGACGTTGCGTCAGCTTACGCT
G481C-3R	AACGTCTGCGCCATCGgCCGCGGCGTGGTGGTGTC
C482G-5F	GgGATGGCGCAGACGTTGCGTCAGCTTACGCT
C482G-3R	AACGTCTGCGCCATCcCCCGCGGCGTGGTGGTGT
A484T-5F	GCGtTGGCGCAGACGTTGCGTCAGCTTACGCT
A484T-3R	AACGTCTGCGCCAaCGCCCGCGGCGTGGTGGT
T485A-5F	GCGAaGGCGCAGACGTTGCGTCAGCTTACGCT
T485A-3R	AACGTCTGCGCCtTCGCCCGCGGCGTGGTGGT
T485G-5F	GCGAgGGCGCAGACGTTGCGTCAGCTTACGCT
T485G-3R	AACGTCTGCGCCcTCGCCCGCGGCGTGGTGGT
G486A-5F	GCGATaGCGCAGACGTTGCGTCAGCTTACGCT
G486A-3R	AACGTCTGCGCtATCGCCCGCGGCGTGGTGGT
G486C-5F	GCGATcGCGCAGACGTTGCGTCAGCTTACGCT
G486C-3R	AACGTCTGCGCgATCGCCCGCGGCGTGGTGGT
G487C-5F	GCGATGcCGCAGACGTTGCGTCAGCTTACGCT
G487C-3R	AACGTCTGCGgCATCGCCCGCGGCGTGGTGGT
C488A-5F	GCGATGGaGCAGACGTTGCGTCAGCTTACGCT
C488A-3R	AACGTCTGCtCCATCGCCCGCGGCGTGGTGGT
C488G-5F	GCGATGGgGCAGACGTTGCGTCAGCTTACGCT
C488G-3R	AACGTCTGCcCCATCGCCCGCGGCGTGGTGGT
C490G-5F	gAGACGTTGCGTCAGCTTACGCTGGGTCATGC
C490G-3R	AGCTGACGCAACGTCTcCGCCATCGCCCGCGGCGT
G492A-5F	CAaACGTTGCGTCAGCTTACGCTGGGTCATGC
G492A-3R	AGCTGACGCAACGTtTGCGCCATCGCCCGCGGC
A493T-5F	AGtCGTTGCGTCAGCTTACGCTGGGTCATGCG
A493T-3R	AAGCTGACGCAACGaCTGCGCCATCGCCCGCGG
A493C-5F	AGcCGTTGCGTCAGCTTACGCTGGGTCATGCG
A493C-3R	AAGCTGACGCAACGgCTGCGCCATCGCCCGCGG
C494G-5F	AGAgGTTGCGTCAGCTTACGCTGGGTCATGCG
C494G-3R	ACGTCACCAACTGCGCgCGCTGGGTTTCGCCCAGC
T496A-5F	AGACGaTGCGTCAGCTTACGCTGGGTCATGCG
T496A-3R	AAGCTGACGCAtCGTCTGCGCCATCGCCCGCG
T496G-5F	AGACGgTGCGTCAGCTTACGCTGGGTCATGCG
T496G-3R	AAGCTGACGCAcCGTCTGCGCCATCGCCCGCG
T497A-5F	AGACGTaGCGTCAGCTTACGCTGGGTCATGCG
T497A-3R	AAGCTGACGCtACGTCTGCGCCATCGCCCGCG
T497G-5F	AGACGTgGCGTCAGCTTACGCTGGGTCATGCG
T497G-3R	AAGCTGACGCcACGTCTGCGCCATCGCCCGCG
G498C-5F	AGACGTTcCGTCAGCTTACGCTGGGTCATGCG
G498C-3R	AAGCTGACGgAACGTCTGCGCCATCGCCCGCG
C499G-5F	AGACGTTGgGTCAGCTTACGCTGGGTCATGCG
C499G-3R	AAGCTGACcCAACGTCTGCGCCATCGCCCGCG
T501G-5F	ACGTTGCGgCAGCTTACGCTGGGTCATGCGCT
T501G-3R	GTAAGCTGcCGCAACGTCTGCGCCATCGCCCG
C502G-5F	ACGTTGCGTgAGCTTACGCTGGGTCATGCGCT
C502G-3R	GTAAGCTcACGCAACGTCTGCGCCATCGCCCG
G504C-5F	TTGCGTCAcCTTACGCTGGGTCATGCGCTGGG
G504C-3R	AGCGTAAGgTGACGCAACGTCTGCGCCATCGC
C505G-5F	TTGCGTCAGgTTACGCTGGGTCATGCGCTGGG
C505G-3R	AGCGTAAcCTGACGCAACGTCTGCGCCATCGC
T506A-5F	TTGCGTCAGCaTACGCTGGGTCATGCGCTGGG
T506A-3R	AGCGTAtGCTGACGCAACGTCTGCGCCATCGC
T506G-5F	TTGCGTCAGCgTACGCTGGGTCATGCGCTGGG
T506G-3R	AGCGTAcGCTGACGCAACGTCTGCGCCATCGC
T507A-5F	TTGCGTCAGCTaACGCTGGGTCATGCGCTGGG
T507A-3R	AGCGTtAGCTGACGCAACGTCTGCGCCATCGC
T507G-5F	TTGCGTCAGCTgACGCTGGGTCATGCGCTGGG
T507G-3R	AGCGTcAGCTGACGCAACGTCTGCGCCATCGC
A508T-5F	AGCTTtCGCTGGGTCATGCGCTGGGCGAAACC
A508T-3R	ATGACCCAGCGaAAGCTGACGCAACGTCTGCG
A508C-5F	AGCTTcCGCTGGGTCATGCGCTGGGCGAAACC
A508C-3R	ATGACCCAGCGgAAGCTGACGCAACGTCTGCG
A508G-5F	AGCTTgCGCTGGGTCATGCGCTGGGCGAAACC
A508G-3R	ATGACCCAGCGcAAGCTGACGCAACGTCTGCG
G510C-5F	AGCTTACcCTGGGTCATGCGCTGGGCGAAACC
G510C-3R	ATGACCCAGgGTAAGCTGACGCAACGTCTGCG
C511T-5F	AGCTTACGtTGGGTCATGCGCTGGGCGAAACC
C511T-3R	ATGACCCAaCGTAAGCTGACGCAACGTCTGCG
C511G-5F	AGCTTACGgTGGGTCATGCGCTGGGCGAAACC
C511G-3R	ATGACCCAcCGTAAGCTGACGCAACGTCTGCG
T512A-5F	AGCTTACGCaGGGTCATGCGCTGGGCGAAACC
T512A-3R	ATGACCCtGCGTAAGCTGACGCAACGTCTGCG
T512G-5F	AGCTTACGCgGGGTCATGCGCTGGGCGAAACC
T512G-3R	ATGACCCcGCGTAAGCTGACGCAACGTCTGCG
G513A-5F	CTTACGCTaGGTCATGCGCTGGGCGAAACCCA
G513A-3R	GCATGACCtAGCGTAAGCTGACGCAACGTCTG
G513C-5F	AGCTTACGCTcGGTCATGCGCTGGGCGAAACC
G513C-3R	ATGACCgAGCGTAAGCTGACGCAACGTCTGCG
G514A-5F	TTACGCTGaGTCATGCGCTGGGCGAAACCCAG
G514A-3R	CGCATGACtCAGCGTAAGCTGACGCAACGTCT
G514C-5F	AGCTTACGCTGcGTCATGCGCTGGGCGAAACC
G514C-3R	ATGACgCAGCGTAAGCTGACGCAACGTCTGCG
G515C-5F	AGCTTACGCTGGcTCATGCGCTGGGCGAAACC
G515C-3R	ATGAgCCAGCGTAAGCTGACGCAACGTCTGCG
T516A-5F	AGCTTACGCTGGGaCATGCGCTGGGCGAAACC
T516A-3R	ATGtCCCAGCGTAAGCTGACGCAACGTCTGCG
T516C-5F	AGCTTACGCTGGGcCATGCGCTGGGCGAAACC
T516C-3R	ATGgCCCAGCGTAAGCTGACGCAACGTCTGCG
T516G-5F	AGCTTACGCTGGGgCATGCGCTGGGCGAAACC
T516G-3R	ATGcCCCAGCGTAAGCTGACGCAACGTCTGCG
C517G-5F	AGCTTACGCTGGGTgATGCGCTGGGCGAAACCC
C517G-3R	ATcACCCAGCGTAAGCTGACGCAACGTCTGCG
A518T-5F	AGCTTACGCTGGGTCtTGCGCTGGGCGAAACCCA
A518T-3R	AaGACCCAGCGTAAGCTGACGCAACGTCTGCG
A518C-5F	AGCTTACGCTGGGTCcTGCGCTGGGCGAAACCCA
A518C-3R	AgGACCCAGCGTAAGCTGACGCAACGTCTGCG
T519A-5F	AGCTTACGCTGGGTCAaGCGCTGGGCGAAACCCAG
T519A-3R	tTGACCCAGCGTAAGCTGACGCAACGTCTGCG
T519G-5F	AGCTTACGCTGGGTCAgGCGCTGGGCGAAACCCAG
T519G-3R	cTGACCCAGCGTAAGCTGACGCAACGTCTGCG
G520A-5F	TCATaCGCTGGGCGAAACCCAGCGGGCGCAGT
G520A-3R	TTTCGCCCAGCGtATGACCCAGCGTAAGCTGACG
C521G-5F	TCATGgGCTGGGCGAAACCCAGCGGGCGCAGT
C521G-3R	TTTCGCCCAGCcCATGACCCAGCGTAAGCTGAC
G522C-5F	TCATGCcCTGGGCGAAACCCAGCGGGCGCAGT
G522C-3R	TTTCGCCCAGgGCATGACCCAGCGTAAGCTGA
C523G-5F	TCATGCGgTGGGCGAAACCCAGCGGGCGCAGT
C523G-3R	TTTCGCCCAcCGCATGACCCAGCGTAAGCTGA
T524A-5F	TCATGCGCaGGGCGAAACCCAGCGGGCGCAGT
T524A-3R	TTTCGCCCtGCGCATGACCCAGCGTAAGCTGA
T524G-5F	TCATGCGCgGGGCGAAACCCAGCGGGCGCAGT
T524G-3R	TTTCGCCCcGCGCATGACCCAGCGTAAGCTGA
G525C-5F	TCATGCGCTcGGCGAAACCCAGCGGGCGCAGT
G525C-3R	TTTCGCCgAGCGCATGACCCAGCGTAAGCTGA
G526A-5F	TCATGCGCTGaGCGAAACCCAGCGGGCGCAGT
G526A-3R	TTTCGCtCAGCGCATGACCCAGCGTAAGCTGA
G526C-5F	TCATGCGCTGcGCGAAACCCAGCGGGCGCAGT
G526C-3R	TTTCGCgCAGCGCATGACCCAGCGTAAGCTGA
G527A-5F	TCATGCGCTGGaCGAAACCCAGCGGGCGCAGT
G527A-3R	TTTCGtCCAGCGCATGACCCAGCGTAAGCTGA
G529C-5F	TCATGCGCTGGGCcAAACCCAGCGGGCGCAGT
G529C-3R	TTTgGCCCAGCGCATGACCCAGCGTAAGCTGA
A530T-5F	TCATGCGCTGGGCGtAACCCAGCGGGCGCAGTT
A530T-3R	TTaCGCCCAGCGCATGACCCAGCGTAAGCTGA
A530C-5F	TCATGCGCTGGGCGcAACCCAGCGGGCGCAGTT
A530C-3R	TTgCGCCCAGCGCATGACCCAGCGTAAGCTGA
A531T-5F	TCATGCGCTGGGCGAtACCCAGCGGGCGCAGTTG
A531T-3R	TaTCGCCCAGCGCATGACCCAGCGTAAGCTGA
A531C-5F	TCATGCGCTGGGCGAcACCCAGCGGGCGCAGTTG
A531C-3R	TgTCGCCCAGCGCATGACCCAGCGTAAGCTGA
A531G-5F	TCATGCGCTGGGCGAgACCCAGCGGGCGCAGTTG
A531G-3R	TcTCGCCCAGCGCATGACCCAGCGTAAGCTGA
A532T-5F	TCATGCGCTGGGCGAAtCCCAGCGGGCGCAGTTGG
A532T-3R	aTTCGCCCAGCGCATGACCCAGCGTAAGCTGA
A532C-5F	TCATGCGCTGGGCGAAcCCCAGCGGGCGCAGTTGG
A532C-3R	gTTCGCCCAGCGCATGACCCAGCGTAAGCTGA
A532G-5F	TCATGCGCTGGGCGAAgCCCAGCGGGCGCAGTTGG
A532G-3R	cTTCGCCCAGCGCATGACCCAGCGTAAGCTGA
C533A-5F	ATGCGCTGGGCGAAAaCCAGCGGGCGCAGTTGGT
C533A-3R	GtTTTCGCCCAGCGCATGACCCAGCGTAAGCT
C533G-5F	ATGCGCTGGGCGAAAgCCAGCGGGCGCAGTTGGT
C533G-3R	GcTTTCGCCCAGCGCATGACCCAGCGTAAGCT
C534G-5F	ATGCGCTGGGCGAAACgCAGCGGGCGCAGTTGGTG
C534G-3R	cGTTTCGCCCAGCGCATGACCCAGCGTAAGCT
C535G-5F	GAAACCgAGCGGGCGCAGTTGGTGACGTGGCT
C535G-3R	TGCGCCCGCTcGGTTTCGCCCAGCGCATGACC
G537A-5F	GAAACCCAaCGGGCGCAGTTGGTGACGTGGCT
G537A-3R	TGCGCCCGtTGGGTTTCGCCCAGCGCATGACC
G537C-5F	GAAACCCAcCGGGCGCAGTTGGTGACGTGGCT
G537C-3R	TGCGCCCGgTGGGTTTCGCCCAGCGCATGACC
G540C-5F	cGCGCAGTTGGTGACGTGGCTCAAAGGCAATA
G540C-3R	ACGTCACCAACTGCGCgCGCTGGGTTTCGCCCAGC
G541C-5F	GcCGCAGTTGGTGACGTGGCTCAAAGGCAATA
G541C-3R	ACGTCACCAACTGCGgCCGCTGGGTTTCGCCCAG
C542G-5F	GGgGCAGTTGGTGACGTGGCTCAAAGGCAATA
C542G-3R	ACGTCACCAACTGCcCCCGCTGGGTTTCGCCCA
G543C-5F	GGCcCAGTTGGTGACGTGGCTCAAAGGCAATA
G543C-3R	ACGTCACCAACTGgGCCCGCTGGGTTTCGCCC
C544G-5F	gAGTTGGTGACGTGGCTCAAAGGCAATACGAC
C544G-3R	AGCCACGTCACCAACTcCGCCCGCTGGGTTTCGCC
A545C-5F	CcGTTGGTGACGTGGCTCAAAGGCAATACGAC
A545C-3R	AGCCACGTCACCAACgGCGCCCGCTGGGTTTCGC
T547A-5F	aTGGTGACGTGGCTCAAAGGCAATACGACCGG
T547A-3R	TTGAGCCACGTCACCAtCTGCGCCCGCTGGGTTTC
T547C-5F	cTGGTGACGTGGCTCAAAGGCAATACGACCGG
T547C-3R	TTGAGCCACGTCACCAgCTGCGCCCGCTGGGTTTC
T547G-5F	gTGGTGACGTGGCTCAAAGGCAATACGACCGG
T547G-3R	TTGAGCCACGTCACCAcCTGCGCCCGCTGGGTTTC
T548A-5F	TaGGTGACGTGGCTCAAAGGCAATACGACCGG
T548A-3R	TTGAGCCACGTCACCtACTGCGCCCGCTGGGTTT
T548G-5F	TgGGTGACGTGGCTCAAAGGCAATACGACCGG
T548G-3R	TTGAGCCACGTCACCcACTGCGCCCGCTGGGTTT
G549A-5F	CAGTTaGTGACGTGGCTCAAAGGCAATACGAC
G549A-3R	AGCCACGTCACtAACTGCGCCCGCTGGGTTTC
G550A-5F	CAGTTGaTGACGTGGCTCAAAGGCAATACGAC
G550A-3R	AGCCACGTCAtCAACTGCGCCCGCTGGGTTTC
G550C-5F	TTGcTGACGTGGCTCAAAGGCAATACGACCGG
G550C-3R	TTGAGCCACGTCAgCAACTGCGCCCGCTGGGT
T551G-5F	TTGGgGACGTGGCTCAAAGGCAATACGACCGG
T551G-3R	TTGAGCCACGTCcCCAACTGCGCCCGCTGGGT
A553C-5F	TTGGTGcCGTGGCTCAAAGGCAATACGACCGG
A553C-3R	TTGAGCCACGgCACCAACTGCGCCCGCTGGGT
T570C-5F	TCAAAGGCAAcACGACCGGCGCAGCCAGCATT
T570C-3R	GGTCGTgTTGCCTTTGAGCCACGTCACCAACT
C575G-5F	AAAGGCAATACGAgCGGCGCAGCCAGCATTCG
C575G-3R	CCGcTCGTATTGCCTTTGAGCCACGTCACCAA
T704G-5F	TGGTTCgGGTGACCTATTTTACCCAGCCGCAA
T704G-3R	ATAGGTCACCcGAACCAGCGGCGCACGACCCT
G706C-5F	TGGTTCTGcTGACCTATTTTACCCAGCCGCAA
G706C-3R	ATAGGTCAgCAGAACCAGCGGCGCACGACCCT
T707G-5F	GGTTCTGGgGACCTATTTTACCCAGCCGCAAC
T707G-3R	AATAGGTCcCCAGAACCAGCGGCGCACGACCC
C710A-5F	CTGGTTCTGGTGAaCTATTTTACCCAGCCGCAACA
C710A-3R	TAGtTCACCAGAACCAGCGGCGCACGACCCTG
C710G-5F	GGTTCTGGTGAgCTATTTTACCCAGCCGCAACA
C710G-3R	AATAGcTCACCAGAACCAGCGGCGCACGACCC
C711G-5F	GGTGACgTATTTTACCCAGCCGCAACAGAACG
C711G-3R	GGGTAAAATAcGTCACCAGAACCAGCGGCGCA
T712G-5F	TGGTGACCgATTTTACCCAGCCGCAACAGAAC
T712G-3R	GGTAAAATcGGTCACCAGAACCAGCGGCGCAC
A713G-5F	GGTGACCTgTTTTACCCAGCCGCAACAGAACG
A713G-3R	GGGTAAAAcAGGTCACCAGAACCAGCGGCGCA
T714C-5F	GTGACCTAcTTTACCCAGCCGCAACAGAACGC
T714C-3R	TGGGTAAAgTAGGTCACCAGAACCAGCGGCGC
T715A-5F	GACCTATaTTACCCAGCCGCAACAGAACGCAG
T715A-3R	GCTGGGTAAtATAGGTCACCAGAACCAGCGGC
T715C-5F	TGACCTATcTTACCCAGCCGCAACAGAACGCA
T715C-3R	CTGGGTAAgATAGGTCACCAGAACCAGCGGCG
T716G-3R	GACCTATTgTACCCAGCCGCAACAGAACGCAG
T716G-7F	GCTGGGTAcAATAGGTCACCAGAACCAGCGGC
T717G-5F	ACCTATTTgACCCAGCCGCAACAGAACGCAGA
T717G-3R	GGCTGGGTcAAATAGGTCACCAGAACCAGCGG
A718T-5F	CCTATTTTtCCCAGCCGCAACAGAACGCAGAG
A718T-3R	CGGCTGGGaAAAATAGGTCACCAGAACCAGCG
A718C-5F	ACCTATTTTcCCCAGCCGCAACAGAACGCAGA
A718C-3R	GGCTGGGgAAAATAGGTCACCAGAACCAGCGG
C719G-5F	CTATTTTAgCCAGCCGCAACAGAACGCAGAGA
C719G-3R	GCGGCTGGcTAAAATAGGTCACCAGAACCAGCG
C720G-5F	TATTTTACgCAGCCGCAACAGAACGCAGAGAG
C720G-3R	TGCGGCTGcGTAAAATAGGTCACCAGAACCAGCG
C721G-5F	ATTTTACCgAGCCGCAACAGAACGCAGAGAGC
C721G-3R	TTGCGGCTcGGTAAAATAGGTCACCAGAACCAGC
A722C-5F	ATTTTACCCcGCCGCAACAGAACGCAGAGAGC
A722C-3R	TTGCGGCgGGGTAAAATAGGTCACCAGAACCA
C724G-5F	TTTACCCAGgCGCAACAGAACGCAGAGAGCCG
C724G-3R	TGTTGCGcCTGGGTAAAATAGGTCACCAGAACC
C725G-5F	TTTACCCAGCgGCAACAGAACGCAGAGAGCCG
C725G-3R	TGTTGCcGCTGGGTAAAATAGGTCACCAGAAC
C727A-5F	ACCCAGCCGaAACAGAACGCAGAGAGCCGCCG
C727A-3R	TTCTGTTtCGGCTGGGTAAAATAGGTCACCAG
C727T-5F	ACCCAGCCGtAACAGAACGCAGAGAGCCGCCG
C727T-3R	TTCTGTTaCGGCTGGGTAAAATAGGTCACCAG
C727G-5F	TTTACCCAGCCGgAACAGAACGCAGAGAGCCGC
C727G-3R	TGTTcCGGCTGGGTAAAATAGGTCACCAGAAC
A728T-5F	TTTACCCAGCCGCtACAGAACGCAGAGAGCCGC
A728T-3R	TGTaGCGGCTGGGTAAAATAGGTCACCAGAAC
A728C-5F	ATTTTACCCAGCCGCcACAGAACGCAGAGAGCCGC
A728C-3R	TgGCGGCTGGGTAAAATAGGTCACCAGAACCA
C730G-5F	GCAAgAGAACGCAGAGAGCCGCCGCGATGTGC
C730G-3R	TCTCTGCGTTCTcTTGCGGCTGGGTAAAATAGG
A733T-5F	GCAACAGtACGCAGAGAGCCGCCGCGATGTGC
A733T-3R	TCTCTGCGTaCTGTTGCGGCTGGGTAAAATAG
A733C-5F	GCAACAGcACGCAGAGAGCCGCCGCGATGTGC
A733C-3R	TCTCTGCGTgCTGTTGCGGCTGGGTAAAATAG
A733G-5F	GCAACAGgACGCAGAGAGCCGCCGCGATGTGC
A733G-3R	TCTCTGCGTcCTGTTGCGGCTGGGTAAAATAG
A734T-5F	GCAACAGAtCGCAGAGAGCCGCCGCGATGTGC
A734T-3R	TCTCTGCGaTCTGTTGCGGCTGGGTAAAATAG
A734C-5F	GCAACAGAcCGCAGAGAGCCGCCGCGATGTGC
A734C-3R	TCTCTGCGgTCTGTTGCGGCTGGGTAAAATAG
C735G-5F	CAACAGAAgGCAGAGAGCCGCCGCGATGTGCT
C735G-3R	CTCTCTGCcTTCTGTTGCGGCTGGGTAAAATA
C737G-5F	AACAGAACGgAGAGAGCCGCCGCGATGTGCTG
C737G-3R	GCTCTCTcCGTTCTGTTGCGGCTGGGTAAAAT
A738C-5F	AACAGAACGCcGAGAGCCGCCGCGATGTGCTG
A738C-3R	GCTCTCgGCGTTCTGTTGCGGCTGGGTAAAAT
G739C-5F	AACAGAACGCAcAGAGCCGCCGCGATGTGCTG
G739C-3R	GCTCTgTGCGTTCTGTTGCGGCTGGGTAAAAT
G741C-5F	AACAGAACGCAGAcAGCCGCCGCGATGTGCTG
G741C-3R	GCTgTCTGCGTTCTGTTGCGGCTGGGTAAAAT
A742C-5F	AACAGAACGCAGAGcGCCGCCGCGATGTGCTGG
A742C-3R	GCgCTCTGCGTTCTGTTGCGGCTGGGTAAAAT
G743C-5F	AACAGAACGCAGAGAcCCGCCGCGATGTGCTGGC
G743C-3R	GgTCTCTGCGTTCTGTTGCGGCTGGGTAAAAT
C744A-5F	ACAGAACGCAGAGAGaCGCCGCGATGTGCTGGCT
C744A-3R	GtCTCTCTGCGTTCTGTTGCGGCTGGGTAAAA
C744G-5F	AACAGAACGCAGAGAGgCGCCGCGATGTGCTGGCT
C744G-3R	cCTCTCTGCGTTCTGTTGCGGCTGGGTAAAAT
C745G-5F	ACAGAACGCAGAGAGCgGCCGCGATGTGCTGGCTT
C745G-3R	cGCTCTCTGCGTTCTGTTGCGGCTGGGTAAAA
G746C-5F	AGAACGCAGAGAGCCcCCGCGATGTGCTGGCTTC
G746C-3R	GgGGCTCTCTGCGTTCTGTTGCGGCTGGGTAA
C747G-5F	AGAACGCAGAGAGCCGgCGCGATGTGCTGGCTTCA
C747G-3R	cCGGCTCTCTGCGTTCTGTTGCGGCTGGGTAA
C748G-5F	CgGCGATGTGCTGGCTTCAGCGGCGAGAATCA
C748G-3R	AAGCCAGCACATCGCcGCGGCTCTCTGCGTTCTGT
G749C-5F	cCGATGTGCTGGCTTCAGCGGCGAGAATCATC
G749C-3R	TGAAGCCAGCACATCGgGGCGGCTCTCTGCGTTCT
C750G-5F	GgGATGTGCTGGCTTCAGCGGCGAGAATCATC
C750G-3R	TGAAGCCAGCACATCcCGGCGGCTCTCTGCGTTC
T753G-5F	GCGAgGTGCTGGCTTCAGCGGCGAGAATCATC
T753G-3R	TGAAGCCAGCACcTCGCGGCGGCTCTCTGCGT
G754C-5F	GCGATcTGCTGGCTTCAGCGGCGAGAATCATC
G754C-3R	TGAAGCCAGCAgATCGCGGCGGCTCTCTGCGT
T755A-5F	GCGATGaGCTGGCTTCAGCGGCGAGAATCATC
T755A-3R	TGAAGCCAGCtCATCGCGGCGGCTCTCTGCGT
T755C-5F	GCGATGcGCTGGCTTCAGCGGCGAGAATCATC
T755C-3R	TGAAGCCAGCgCATCGCGGCGGCTCTCTGCGT
T755G-5F	GCGATGgGCTGGCTTCAGCGGCGAGAATCATC
T755G-3R	TGAAGCCAGCcCATCGCGGCGGCTCTCTGCGT
G756C-5F	GCGATGTcCTGGCTTCAGCGGCGAGAATCATC
G756C-3R	TGAAGCCAGgACATCGCGGCGGCTCTCTGCGT
C757G-5F	GCGATGTGgTGGCTTCAGCGGCGAGAATCATC
C757G-3R	TGAAGCCAcCACATCGCGGCGGCTCTCTGCGT
T758A-5F	CGATGTGCaGGCTTCAGCGGCGAGAATCATCG
T758A-3R	CTGAAGCCtGCACATCGCGGCGGCTCTCTGCG
T758G-5F	CGATGTGCgGGCTTCAGCGGCGAGAATCATCG
T758G-3R	CTGAAGCCcGCACATCGCGGCGGCTCTCTGCG
G759C-5F	GATGTGCTcGCTTCAGCGGCGAGAATCATCGC
G759C-3R	GCTGAAGCgAGCACATCGCGGCGGCTCTCTGC
C761T-5F	ATGTGCTGGtTTCAGCGGCGAGAATCATCGCC
C761T-3R	CGCTGAAaCCAGCACATCGCGGCGGCTCTCTG
T762G-5F	gTCAGCGGCGAGAATCATCGCCGAAGGGCTGT
T762G-3R	TGATTCTCGCCGCTGAcGCCAGCACATCGCGGCGG
T763A-5F	TaCAGCGGCGAGAATCATCGCCGAAGGGCTGT
T763A-3R	TGATTCTCGCCGCTGtAGCCAGCACATCGCGGCG
T763G-5F	TgCAGCGGCGAGAATCATCGCCGAAGGGCTGT
T763G-3R	TGATTCTCGCCGCTGcAGCCAGCACATCGCGGCG
C764G-5F	TTgAGCGGCGAGAATCATCGCCGAAGGGCTGT
C764G-3R	TGATTCTCGCCGCTcAAGCCAGCACATCGCGGC
A765C-5F	TTCcGCGGCGAGAATCATCGCCGAAGGGCTGT
A765C-3R	TGATTCTCGCCGCgGAAGCCAGCACATCGCGG
G766A-5F	GCTTCAaCGGCGAGAATCATCGCCGAAGGGCT
G766A-3R	ATTCTCGCCGtTGAAGCCAGCACATCGCGGCG
G766C-5F	TTCAcCGGCGAGAATCATCGCCGAAGGGCTGT
G766C-3R	TGATTCTCGCCGgTGAAGCCAGCACATCGCGG
C767G-5F	TTCAGgGGCGAGAATCATCGCCGAAGGGCTGT
C767G-3R	TGATTCTCGCCcCTGAAGCCAGCACATCGCGG
G768C-5F	TTCAGCcGCGAGAATCATCGCCGAAGGGCTGT
G768C-3R	TGATTCTCGCgGCTGAAGCCAGCACATCGCGG
G769C-5F	TTCAGCGcCGAGAATCATCGCCGAAGGGCTGT
G769C-3R	TGATTCTCGgCGCTGAAGCCAGCACATCGCGG
C770A-5F	TTCAGCGGaGAGAATCATCGCCGAAGGGCTGT
C770A-3R	TGATTCTCtCCGCTGAAGCCAGCACATCGCGG
C770G-5F	TTCAGCGGgGAGAATCATCGCCGAAGGGCTGT
C770G-3R	TGATTCTCcCCGCTGAAGCCAGCACATCGCGG
G771C-5F	TCAGCGGCcAGAATCATCGCCGAAGGGCTGTA
G771C-3R	ATGATTCTgGCCGCTGAAGCCAGCACATCGCG
A772C-5F	TCAGCGGCGcGAATCATCGCCGAAGGGCTGTA
A772C-3R	ATGATTCgCGCCGCTGAAGCCAGCACATCGCG
A774T-5F	TCAGCGGCGAGtATCATCGCCGAAGGGCTGTA
A774T-3R	ATGATaCTCGCCGCTGAAGCCAGCACATCGCG
A774C-5F	TCAGCGGCGAGcATCATCGCCGAAGGGCTGTA
A774C-3R	ATGATgCTCGCCGCTGAAGCCAGCACATCGCG
A775C-5F	CGAGAcTCATCGCCGAAGGGCTGTAACCAGGC
A775C-3R	TTCGGCGATGAgTCTCGCCGCTGAAGCCAGCA
A775G-5F	CGAGAgTCATCGCCGAAGGGCTGTAACCAGGC
A775G-3R	TTCGGCGATGAcTCTCGCCGCTGAAGCCAGCA
T776A-5F	CGAGAAaCATCGCCGAAGGGCTGTAACCAGGC
T776A-3R	TTCGGCGATGtTTCTCGCCGCTGAAGCCAGCA
T776G-5F	CGAGAAgCATCGCCGAAGGGCTGTAACCAGGC
T776G-3R	TTCGGCGATGcTTCTCGCCGCTGAAGCCAGCA
C777G-5F	CGAGAATgATCGCCGAAGGGCTGTAACCAGGC
C777G-3R	TTCGGCGATcATTCTCGCCGCTGAAGCCAGCA
A778T-5F	CGAGAATCtTCGCCGAAGGGCTGTAACCAGGC
A778T-3R	TTCGGCGAaGATTCTCGCCGCTGAAGCCAGCA
A778C-5F	CGAGAATCcTCGCCGAAGGGCTGTAACCAGGC
A778C-3R	TTCGGCGAgGATTCTCGCCGCTGAAGCCAGCA
T779A-5F	GAGAATCAaCGCCGAAGGGCTGTAACCAGGCA
T779A-3R	CTTCGGCGtTGATTCTCGCCGCTGAAGCCAGC
T779C-5F	GAGAATCAcCGCCGAAGGGCTGTAACCAGGCA
T779C-3R	CTTCGGCGgTGATTCTCGCCGCTGAAGCCAGC
T779G-5F	GAGAATCAgCGCCGAAGGGCTGTAACCAGGCA
T779G-3R	CTTCGGCGcTGATTCTCGCCGCTGAAGCCAGC
C780A-5F	AGAATCATaGCCGAAGGGCTGTAACCAGGCAT
C780A-3R	CCTTCGGCtATGATTCTCGCCGCTGAAGCCAG
C780G-5F	AGAATCATgGCCGAAGGGCTGTAACCAGGCAT
C780G-3R	CCTTCGGCcATGATTCTCGCCGCTGAAGCCAG
G781A-5F	GAATCATCaCCGAAGGGCTGTAACCAGGCATC
G781A-3R	CCCTTCGGtGATGATTCTCGCCGCTGAAGCCA
G781C-5F	AGAATCATCcCCGAAGGGCTGTAACCAGGCAT
G781C-3R	CCTTCGGgGATGATTCTCGCCGCTGAAGCCAG
C782A-5F	AATCATCGaCGAAGGGCTGTAACCAGGCATCA
C782A-3R	GCCCTTCGtCGATGATTCTCGCCGCTGAAGCC
C782G-5F	AGAATCATCGgCGAAGGGCTGTAACCAGGCAT
C782G-3R	CCTTCGcCGATGATTCTCGCCGCTGAAGCCAG
C783A-5F	ATCATCGCaGAAGGGCTGTAACCAGGCATCAA
C783A-3R	AGCCCTTCtGCGATGATTCTCGCCGCTGAAGC
C783G-5F	AGAATCATCGCgGAAGGGCTGTAACCAGGCATC
C783G-3R	CCTTCcGCGATGATTCTCGCCGCTGAAGCCAG
G784C-5F	AGAATCATCGCCcAAGGGCTGTAACCAGGCATCA
G784C-3R	CCTTgGGCGATGATTCTCGCCGCTGAAGCCAG
A785T-5F	AGAATCATCGCCGtAGGGCTGTAACCAGGCATCA
A785T-3R	CCTaCGGCGATGATTCTCGCCGCTGAAGCCAG
A785C-5F	AGAATCATCGCCGcAGGGCTGTAACCAGGCATCA
A785C-3R	CCTgCGGCGATGATTCTCGCCGCTGAAGCCAG
A785G-5F	AGAATCATCGCCGgAGGGCTGTAACCAGGCATCA
A785G-3R	CCTcCGGCGATGATTCTCGCCGCTGAAGCCAG
A786T-5F	AGAATCATCGCCGAtGGGCTGTAACCAGGCATCAA
A786T-3R	CCaTCGGCGATGATTCTCGCCGCTGAAGCCAG
A786C-5F	AGAATCATCGCCGAcGGGCTGTAACCAGGCATCAA
A786C-3R	CCgTCGGCGATGATTCTCGCCGCTGAAGCCAG
A786G-5F	AGAATCATCGCCGAgGGGCTGTAACCAGGCATCAA
A786G-3R	CCcTCGGCGATGATTCTCGCCGCTGAAGCCAG
G787A-5F	TCGCCGAAaGGCTGTAACCAGGCATCAAATAA
G787A-3R	TTACAGCCtTTCGGCGATGATTCTCGCCGCTG
G787C-5F	AGAATCATCGCCGAAcGGCTGTAACCAGGCATCAAATAA
G787C-3R	CgTTCGGCGATGATTCTCGCCGCTGAAGCCAG
G788A-5F	TCGCCGAAGaGCTGTAACCAGGCATCAAATAAAA
G788A-3R	TTACAGCtCTTCGGCGATGATTCTCGCCGCTG
G788C-5F	AGAATCATCGCCGAAGcGCTGTAACCAGGCATCAAATAAAA
G788C-3R	gCTTCGGCGATGATTCTCGCCGCTGAAGCCAG
G789A-5F	CCGAAGGaCTGTAACCAGGCATCAAATAAAACG
G789A-3R	TGGTTACAGtCCTTCGGCGATGATTCTCGCCG
G789C-5F	cCTGTAACCAGGCATCAAATAAAACGAAAGGC
G789C-3R	TGATGCCTGGTTACAGgCCTTCGGCGATGATTCTCG
C790A-5F	CCGAAGGGaTGTAACCAGGCATCAAATAAAACG
C790A-3R	TGGTTACAtCCCTTCGGCGATGATTCTCGCCG
C790T-5F	CCGAAGGGtTGTAACCAGGCATCAAATAAAACG
C790T-3R	TGGTTACAaCCCTTCGGCGATGATTCTCGCCG
C790G-5F	GgTGTAACCAGGCATCAAATAAAACGAAAGGC
C790G-3R	TGATGCCTGGTTACAcCCCTTCGGCGATGATTCTC
T791A-5F	GCaGTAACCAGGCATCAAATAAAACGAAAGGC
T791A-3R	TGATGCCTGGTTACtGCCCTTCGGCGATGATTC
T791G-5F	CgGTAACCAGGCATCAAATAAAACGAAAGGCT
T791G-3R	TTGATGCCTGGTTACcGCCCTTCGGCGATGATTC
G792A-5F	GAAGGGCTaTAACCAGGCATCAAATAAAACGAA
G792A-3R	CCTGGTTAtAGCCCTTCGGCGATGATTCTCGC
G792T-5F	GAAGGGCTtTAACCAGGCATCAAATAAAACGAA
G792T-3R	CCTGGTTAaAGCCCTTCGGCGATGATTCTCGC
G792C-5F	GCTcTAACCAGGCATCAAATAAAACGAAAGGC
G792C-3R	TGATGCCTGGTTAgAGCCCTTCGGCGATGATT
C14A-3R	CGAGTGAGGTGCAGCAAAAGCTGG
C14A-5F	CCAGCTTTTGCTGCACCTCACTCG
G52T-3R	GAAAAGCAGCTGAGGGCGGCTGGG
G52T-5F	CCCAGCCGCCCTCAGCTGCTTTTC
G52C-3R	GAAAAGCAGCCGAGGGCGGCTGGG
G52C-5F	CCCAGCCGCCCTCGGCTGCTTTTC
G55T-3R	GAAAAGCAGCGGATGGCGGCTGG
G55T-5F	CCAGCCGCCATCCGCTGCTTTTC
G65T-3R	CTGGTCGTCGCGCTCATCGATAC
G66T-5F	GTATCGATGAGCGCGACGACCAG
A92C-3R	CAGATACTACGCAGGTGCTTTATC
A92C-5F	GATAAAGCACCTGCGTAGTATCTG
T93C-3R	GATAACACGCAGGTGCTTTATCGC
T93C-5F	GCGATAAAGCACCTGCGTGTTATC
T93G-3R	CAGATAAGACGCAGGTGCTTTATC
T93G-5F	GATAAAGCACCTGCGTCTTATCTG
G110C-3R	GGTGCTTTATCCCGGTGATGAACGC
G110C-5F	GCGTTCATCACCGGGATAAAGCACC
G122A-3R	GATGAACACTTTCCAATGTGCAG
G122A-5F	CTGCACATTGGAAAGTGTTCATC
G216A-3R	CAGCCTGTCGAAATCAAGCCTG
G216A-5F	CAGGCTTGATTTCGACAGGCTG
T251A-3R	CAATCCGAATGCCGAAAAACAC
T251A-5F	GTGTTTTTCGGCATTCGGATTG
A276C-3R	GTCAACGGCACCATGACGCTG
A276C-5F	CAGCGTCATGGTGCCGTTGAC
G304C-3R	GGCCCCGTTGCAGTACAG
G304C-5F	CTGTACTGCAACGGGGCC
T307G-3R	GCCGCGGTGCAGTACAGCGACAATAC
T307G-5F	GTATTGTCGCTGTACTGCACCGCGGC
G319A-3R	CAGTACAGCAACAATACCGCCATG
G319A-5F	CATGGCGGTATTGTTGCTGTACTG
A338G-3R	CATGAACAGATTGATTGCCCAGCTC
A338G-5F	GAGCTGGGCAATCAATCTGTTCATG
T446A-3R	GAATACCGCCAATCCCGGCGAC
T446A-5F	GTCGCCGGGATTGGCGGTATTC
C505A-3R	GTTGCGTCAGATTACGCTGGGTC
C505A-5F	GACCCAGCGTAATCTGACGCAAC
G541A-3R	GAAACCCAGCGGACGCAGTTGG
G541A-5F	CCAACTGCGTCCGCTGGGTTTC
C542A-3R	CAGCGGGAGCAGTTGGTGACG
C542A-5F	CGTCACCAACTGCTCCCGCTG
T776C-3R	GGCGAGAACCATCGCCGAAG
T776C-5F	CTTCGGCGATGGTTCTCGCC
barcode-primer	0
G1A	AACTGCAG GCAGGTTGTGGGCTTGTAAG GGCGGATTTGTCCTACTCAG
G1C	AACTGCAG ACGCCGTTGGGAACTATACG GGCGGATTTGTCCTACTCAG
C2A	AACTGCAG ATAAGTAACGACTTGAACCC GGCGGATTTGTCCTACTCAG
C2G	AACTGCAG AGGCGAGTGTACTAAGTTGG GGCGGATTTGTCCTACTCAG
G3A	AACTGCAG ACCCTTCGACACGCGAATTT GGCGGATTTGTCCTACTCAG
G3C	AACTGCAG ACAGTCGCACCCAGTATGCA GGCGGATTTGTCCTACTCAG
C4A	AACTGCAG GACTCGTCGGTGTCCCGATC GGCGGATTTGTCCTACTCAG
C4T	AACTGCAG TGCCGTCCCGTCAACCATCA GGCGGATTTGTCCTACTCAG
C4G	AACTGCAG TGTACTCGTAACACGCAATA GGCGGATTTGTCCTACTCAG
A5T	AACTGCAG CTAGTTGCTTGTAACATGGA GGCGGATTTGTCCTACTCAG
A5C	AACTGCAG TTAGTAGAGTCAAAAGGTAT GGCGGATTTGTCCTACTCAG
A5G	AACTGCAG ACGCTGCGGGACATCCCTCA GGCGGATTTGTCCTACTCAG
G6A	AACTGCAG ATCGATCCGGGGATCTAATT GGCGGATTTGTCCTACTCAG
G6C	AACTGCAG ATCTTGGTCGGAGTCTGACT GGCGGATTTGTCCTACTCAG
A7T	AACTGCAG TGAACTAGCCGCCAGAGGCG GGCGGATTTGTCCTACTCAG
A7C	AACTGCAG TCTGCGCCACTGCCTACCAC GGCGGATTTGTCCTACTCAG
A7G	AACTGCAG AGGCCCCGTTGGCAGACACG GGCGGATTTGTCCTACTCAG
C8T	AACTGCAG GGACTCGCCTAAGTGCGTTG GGCGGATTTGTCCTACTCAG
C8G	AACTGCAG CGATTTCGTCTCCAATCTGC GGCGGATTTGTCCTACTCAG
G9A	AACTGCAG TTGGGAATTACGCAAAGGGT GGCGGATTTGTCCTACTCAG
G9T	AACTGCAG GCCCGAAACCCAATGGATGA GGCGGATTTGTCCTACTCAG
G9C	AACTGCAG CATATCCGTCACAACCAAGT GGCGGATTTGTCCTACTCAG
A10T	AACTGCAG GCTCTTGATACTGCGAATTC GGCGGATTTGTCCTACTCAG
A10C	AACTGCAG TAGACAATTGGGCATGCTGG GGCGGATTTGTCCTACTCAG
A10G	AACTGCAG GAGTAGTGAGAGCGGTTACT GGCGGATTTGTCCTACTCAG
G11A	AACTGCAG TGACTACGGTGCCTCCGAGC GGCGGATTTGTCCTACTCAG
G11C	AACTGCAG CATCAGATACGTTTATCAAC GGCGGATTTGTCCTACTCAG
T12A	AACTGCAG AATATGCAACTGGAACCCCA GGCGGATTTGTCCTACTCAG
T12C	AACTGCAG TTAATATTCGATTATTTTCG GGCGGATTTGTCCTACTCAG
T12G	AACTGCAG AGGCGGAGTTTGTGCGAACA GGCGGATTTGTCCTACTCAG
G13A	AACTGCAG TCTACGCAACTCGCAAACAC GGCGGATTTGTCCTACTCAG
G13T	AACTGCAG CACTGCCTTAGAGTGCTGAC GGCGGATTTGTCCTACTCAG
G13C	AACTGCAG GTCAGAGTTATTGATCCGCA GGCGGATTTGTCCTACTCAG
C14T	AACTGCAG TGACGAGTCCTACCTGCTGG GGCGGATTTGTCCTACTCAG
C14G	AACTGCAG AATTCTCACCTTGACGCTCT GGCGGATTTGTCCTACTCAG
G15C	AACTGCAG CTCGAAGGCAGGCAAGGGGG GGCGGATTTGTCCTACTCAG
G16A	AACTGCAG CTGCTCCCCGAAACTAAGGA GGCGGATTTGTCCTACTCAG
G16C	AACTGCAG AGCGGAATACGCCTCCTTGC GGCGGATTTGTCCTACTCAG
T17A	AACTGCAG TAAGTTACATCGAGTCCAAC GGCGGATTTGTCCTACTCAG
T17C	AACTGCAG GATGCAATTACCGTGTGCAC GGCGGATTTGTCCTACTCAG
T17G	AACTGCAG TGTTACTCAAATAGTAATTT GGCGGATTTGTCCTACTCAG
G18C	AACTGCAG TGTCAGGCAAAATTCTCCAC GGCGGATTTGTCCTACTCAG
C19G	AACTGCAG AAAACCTTTTAATAGTACCC GGCGGATTTGTCCTACTCAG
A20T	AACTGCAG GGATTGAAACACGTGTTGAA GGCGGATTTGTCCTACTCAG
G21C	AACTGCAG TTCAACACGTGTTTCAATCC GGCGGATTTGTCCTACTCAG
C22T	AACTGCAG AGATATACAATAACATGTCA GGCGGATTTGTCCTACTCAG
C22G	AACTGCAG ATGGGCAAAGATCTCTTAGC GGCGGATTTGTCCTACTCAG
G27T	AACTGCAG CAATGAACGTTAAATCCAGA GGCGGATTTGTCCTACTCAG
C28T	AACTGCAG AATCCTCGACGCAAATAAAT GGCGGATTTGTCCTACTCAG
G31C	AACTGCAG TCTTCGGGGACAGGAATAGC GGCGGATTTGTCCTACTCAG
G34C	AACTGCAG GTTTCTGCACTTAAACGAGC GGCGGATTTGTCCTACTCAG
A41C	AACTGCAG TCTAGGCCATGCGAACCATC GGCGGATTTGTCCTACTCAG
A41G	AACTGCAG CTTTGAGGGTCACTATGTCA GGCGGATTTGTCCTACTCAG
A44C	AACTGCAG TTTAGTTGTGCGGTTCAACG GGCGGATTTGTCCTACTCAG
A45C	AACTGCAG ATTACGGAGTTCACCAACCG GGCGGATTTGTCCTACTCAG
C48T	AACTGCAG ACATCAGCTGAATAATTAGA GGCGGATTTGTCCTACTCAG
C48G	AACTGCAG AGGCTCCACCTTCGTTGGGC GGCGGATTTGTCCTACTCAG
A49C	AACTGCAG CATCAAGGCCTAGAAGTCGT GGCGGATTTGTCCTACTCAG
G52A	AACTGCAG TGACCTCGTTACAACACATC GGCGGATTTGTCCTACTCAG
G53A	AACTGCAG TTCGTACAAGCCTAATTTCG GGCGGATTTGTCCTACTCAG
A54G	AACTGCAG GCTTAGTCGGACGGCAAGTA GGCGGATTTGTCCTACTCAG
G56C	AACTGCAG CCAAAGTGACTTGTAGCATC GGCGGATTTGTCCTACTCAG
G57A	AACTGCAG TGACTGTATCAAAACTACTT GGCGGATTTGTCCTACTCAG
G57T	AACTGCAG GTTTTCGCTAACTGCGAATG GGCGGATTTGTCCTACTCAG
G57C	AACTGCAG TCGGTCCCCGCTTATGCGAG GGCGGATTTGTCCTACTCAG
G59C	AACTGCAG AGCACACTATTCCAGTTTGT GGCGGATTTGTCCTACTCAG
T62A	AACTGCAG TCGCGATTAGAAGAAAAAGA GGCGGATTTGTCCTACTCAG
T62G	AACTGCAG GGACCCGACTATTCCTATAA GGCGGATTTGTCCTACTCAG
G63A	AACTGCAG GCGACACAGAGTCTGTTTCC GGCGGATTTGTCCTACTCAG
G63C	AACTGCAG ACCGCTAGATATGGACCTCG GGCGGATTTGTCCTACTCAG
G64T	AACTGCAG GTTTATATTAACGCGTACGA GGCGGATTTGTCCTACTCAG
G64C	AACTGCAG AAAACCCAAGTCGGGATCTC GGCGGATTTGTCCTACTCAG
G65A	AACTGCAG GCACGCATAGCACTTCGGGT GGCGGATTTGTCCTACTCAG
G67C	AACTGCAG AAACCGGCTCGGTCGCATAA GGCGGATTTGTCCTACTCAG
T68A	AACTGCAG CTGCCCAGGTTATCAATCAA GGCGGATTTGTCCTACTCAG
T68G	AACTGCAG AATTCAGGCAAGGCGATGGA GGCGGATTTGTCCTACTCAG
G70C	AACTGCAG AAGGAGCAATGGATGCCAGA GGCGGATTTGTCCTACTCAG
C71A	AACTGCAG CCTGCAGAACCTCTTTAGTG GGCGGATTTGTCCTACTCAG
C71G	AACTGCAG CTGACCCAGAAGACCAAGTC GGCGGATTTGTCCTACTCAG
C73G	AACTGCAG GCAAGTCCAGCCAGGATTCT GGCGGATTTGTCCTACTCAG
A76T	AACTGCAG TGAACCCCTTAATGTGAATA GGCGGATTTGTCCTACTCAG
A76C	AACTGCAG TACAAATGCACGCACGCCGG GGCGGATTTGTCCTACTCAG
T77G	AACTGCAG CGCAAGTGATGCATCACTCG GGCGGATTTGTCCTACTCAG
G79C	AACTGCAG ATGAGCTAGTGATACACTCA GGCGGATTTGTCCTACTCAG
A80C	AACTGCAG CTTTACAGACGGGGGATGGG GGCGGATTTGTCCTACTCAG
T81A	AACTGCAG ACGATGTGACAGGAATCTCT GGCGGATTTGTCCTACTCAG
T81G	AACTGCAG TGGGCAGATGTAGGAGTAGT GGCGGATTTGTCCTACTCAG
A82T	AACTGCAG TGCATGCCTGCCCCCTAGAT GGCGGATTTGTCCTACTCAG
A82C	AACTGCAG ACACAGTATGCCTCGCGAGA GGCGGATTTGTCCTACTCAG
C84T	AACTGCAG CGTAGTTAGCCGCATTCGGT GGCGGATTTGTCCTACTCAG
C84G	AACTGCAG GTGTGAAAATTAGCCTAACC GGCGGATTTGTCCTACTCAG
G85C	AACTGCAG ATAGTGATGACTGGGTTGGG GGCGGATTTGTCCTACTCAG
A87C	AACTGCAG GCCCACGCCATAACACCGAC GGCGGATTTGTCCTACTCAG
A89T	AACTGCAG CAGGTCAAGTATTATTTAAT GGCGGATTTGTCCTACTCAG
A89C	AACTGCAG CACGGATAGAGAGTCTCAGT GGCGGATTTGTCCTACTCAG
T90C	AACTGCAG ACTTCTCCTATGTACTGTTC GGCGGATTTGTCCTACTCAG
A92T	AACTGCAG AAGGAGCGAAACAAGAAAAC GGCGGATTTGTCCTACTCAG
T93A	AACTGCAG ACGTTAGTATTGGACTCGTG GGCGGATTTGTCCTACTCAG
A94C	AACTGCAG GCGCAATGACTGGCTATGGA GGCGGATTTGTCCTACTCAG
G96C	AACTGCAG CACCTATCTCGACTTTAAAT GGCGGATTTGTCCTACTCAG
C97G	AACTGCAG CGTGGGTCGTTGATTCAAGT GGCGGATTTGTCCTACTCAG
G100A	AACTGCAG GGTAGGGACACCTTACTGGC GGCGGATTTGTCCTACTCAG
T101A	AACTGCAG AGAGCCCGAGCGAGGGTAAG GGCGGATTTGTCCTACTCAG
T101G	AACTGCAG TCCCTAATCTGCTCGTCATA GGCGGATTTGTCCTACTCAG
T104C	AACTGCAG CCATGGTGGCCAGCACTATT GGCGGATTTGTCCTACTCAG
T105A	AACTGCAG ATCGTGATCACAGTACGGTA GGCGGATTTGTCCTACTCAG
A107C	AACTGCAG TGTTTACGTCCGACGCCTTG GGCGGATTTGTCCTACTCAG
T108C	AACTGCAG TGGCCACGCTGCCTTGCCCT GGCGGATTTGTCCTACTCAG
T114A	AACTGCAG TCCAGCCATACTTTATAAAG GGCGGATTTGTCCTACTCAG
A119G	AACTGCAG TGGGACTTCGAAGACACCTT GGCGGATTTGTCCTACTCAG
A10C	AACTGCAG GGAAAGGACTCCACATTGAA GGCGGATTTGTCCTACTCAG
A130C	AACTGCAG GCGCTGAGTCCCTGATACCT GGCGGATTTGTCCTACTCAG
G137A	AACTGCAG ATCTATAGGTAAAGGCGGGT GGCGGATTTGTCCTACTCAG
A136G	AACTGCAG GATATCTCTTCCGTCGTTTT GGCGGATTTGTCCTACTCAG
C141T	AACTGCAG ATGACGCAGTCTAGGGGCTC GGCGGATTTGTCCTACTCAG
G143A	AACTGCAG GGGTCGTGTTCGGCATGATC GGCGGATTTGTCCTACTCAG
T144A	AACTGCAG ATGCGATCATACTCTGCGTG GGCGGATTTGTCCTACTCAG
T152C	AACTGCAG AGATGAAGTAGGAATTTTCA GGCGGATTTGTCCTACTCAG
G163A	AACTGCAG AAGTATCAGAAGTGGCTGTT GGCGGATTTGTCCTACTCAG
G156C	AACTGCAG CGGCCAGACTGGAAGGGCGG GGCGGATTTGTCCTACTCAG
G163A	AACTGCAG GGAAGCAGAAATCCCTAGTG GGCGGATTTGTCCTACTCAG
G165A	AACTGCAG GTACGATTGAAAGTAGCTTT GGCGGATTTGTCCTACTCAG
G179C	AACTGCAG TGAAAACGGATAGGAAAACA GGCGGATTTGTCCTACTCAG
T180A	AACTGCAG GTCACAAAAAACACCAGATT GGCGGATTTGTCCTACTCAG
T197C	AACTGCAG GTATATAGGAGACTCCAGGT GGCGGATTTGTCCTACTCAG
T201A	AACTGCAG TTGAATACCTCAGAAACGCT GGCGGATTTGTCCTACTCAG
C205G	AACTGCAG GTGACCAGCGTCAAGTTGGT GGCGGATTTGTCCTACTCAG
T212A	AACTGCAG TCAAACGACCTCCCAACTAC GGCGGATTTGTCCTACTCAG
A215C	AACTGCAG AACTTCGGACCCGTCATTCT GGCGGATTTGTCCTACTCAG
A217T	AACTGCAG CGATGTCTTCCGCAGTGGGA GGCGGATTTGTCCTACTCAG
A217C	AACTGCAG CTTACGCGGATTATGGCAGT GGCGGATTTGTCCTACTCAG
T218A	AACTGCAG TTCCCCTCGGTATCTCCCGG GGCGGATTTGTCCTACTCAG
G226C	AACTGCAG GTTGTAAGAACTGATGGAAG GGCGGATTTGTCCTACTCAG
C227G	AACTGCAG CCGAAGCACTTCTAACCCGA GGCGGATTTGTCCTACTCAG
G229C	AACTGCAG TCCAGGAGGGGCAGATTAAA GGCGGATTTGTCCTACTCAG
A230T	AACTGCAG CAGTCTTCCGAAGCTGTCCA GGCGGATTTGTCCTACTCAG
T231A	AACTGCAG CATCAAGCTTATGTACACCT GGCGGATTTGTCCTACTCAG
G234A	AACTGCAG GTAAGGGAACTTGACGCTTT GGCGGATTTGTCCTACTCAG
G235T	AACTGCAG TAATGATACCTTCGCTTCAT GGCGGATTTGTCCTACTCAG
T236C	AACTGCAG CGTTGGCACAGTCCGACTTA GGCGGATTTGTCCTACTCAG
A242G	AACTGCAG AAGTGCGACCTGTTTTGCAT GGCGGATTTGTCCTACTCAG
C243A	AACTGCAG TTATGCAGATGCTGCCCCAC GGCGGATTTGTCCTACTCAG
A244T	AACTGCAG GCGTACTACCCTTATTTCAT GGCGGATTTGTCCTACTCAG
A245C	AACTGCAG CTTCCAAGTCTAGCAAGCAG GGCGGATTTGTCCTACTCAG
G249C	AACTGCAG TGTACGGTTCATTTCAGCGC GGCGGATTTGTCCTACTCAG
A250C	AACTGCAG CGCTTAACTCGCCGAGCCAA GGCGGATTTGTCCTACTCAG
A250G	AACTGCAG ATCCCCAGTATGCTGGTAAC GGCGGATTTGTCCTACTCAG
G253T	AACTGCAG ACCGGGCTTACTCGAAAAGT GGCGGATTTGTCCTACTCAG
G256C	AACTGCAG ACAGAGGGGGCTTTATAATG GGCGGATTTGTCCTACTCAG
A257C	AACTGCAG GCCCATCGCAAATCTATGAT GGCGGATTTGTCCTACTCAG
A258T	AACTGCAG TGGAGGAGTAATCTAGGCCC GGCGGATTTGTCCTACTCAG
A259T	AACTGCAG GTGGTGGGTTTCCAATCTTG GGCGGATTTGTCCTACTCAG
A259C	AACTGCAG CGTTCACTTATCCGTCTAGC GGCGGATTTGTCCTACTCAG
A260C	AACTGCAG TGCTGCTGATCGTCATCCTC GGCGGATTTGTCCTACTCAG
A261G	AACTGCAG AGAATCCGTGTGCTGCGAGT GGCGGATTTGTCCTACTCAG
C262T	AACTGCAG TTTAATGAACTAGTTATTCG GGCGGATTTGTCCTACTCAG
C262G	AACTGCAG CGTTGTACTCGGCAACCGGT GGCGGATTTGTCCTACTCAG
C264G	AACTGCAG TTTTACACGATGTTTTCCAA GGCGGATTTGTCCTACTCAG
T266A	AACTGCAG ACCGTTCTGTGAATGAATGA GGCGGATTTGTCCTACTCAG
T266C	AACTGCAG CTGCCACGTAGTTCCATTAA GGCGGATTTGTCCTACTCAG
C267T	AACTGCAG CCATTGTATTTCGACCTCAT GGCGGATTTGTCCTACTCAG
A269T	AACTGCAG CGGTACGTCGACGCCATAAC GGCGGATTTGTCCTACTCAG
C270G	AACTGCAG TCCCGAGATCTAGATAAAGT GGCGGATTTGTCCTACTCAG
G272C	AACTGCAG ACGGTGCGTGCCCACTCTAC GGCGGATTTGTCCTACTCAG
C275T	AACTGCAG GGCAGGCGCAACGGTATTCG GGCGGATTTGTCCTACTCAG
C275G	AACTGCAG TAGCGCCACATGAGGCTCAC GGCGGATTTGTCCTACTCAG
A276T	AACTGCAG GATGTCTAGGCAAGTCGTAC GGCGGATTTGTCCTACTCAG
A277C	AACTGCAG GACTATGGCGCTAGTTATTT GGCGGATTTGTCCTACTCAG
T278A	AACTGCAG AAGTCCGCGTGCAAATTCAC GGCGGATTTGTCCTACTCAG
T278C	AACTGCAG ATAGGATACGGATAATATTG GGCGGATTTGTCCTACTCAG
T278G	AACTGCAG GGTATACCAGGGAAACCAGA GGCGGATTTGTCCTACTCAG
G279C	AACTGCAG AGTATATGATGTCATCAGTC GGCGGATTTGTCCTACTCAG
A280T	AACTGCAG CCAAAATCCGACCGGAGTCT GGCGGATTTGTCCTACTCAG
A280C	AACTGCAG TAAACCCCGCCGCCCGGTCG GGCGGATTTGTCCTACTCAG
C287G	AACTGCAG GAGACGATGTGCGCCTGTGC GGCGGATTTGTCCTACTCAG
A288C	AACTGCAG CTTATGATCATTTTCGGGAT GGCGGATTTGTCCTACTCAG
G289T	AACTGCAG ATCCGTTCAAACTGGACCCT GGCGGATTTGTCCTACTCAG
G289C	AACTGCAG ACATGGCGAGACTGAAATGC GGCGGATTTGTCCTACTCAG
A290T	AACTGCAG CGGACCCAAGTTAATCGTTC GGCGGATTTGTCCTACTCAG
A291C	AACTGCAG TTACGACCGCTTCCTAAACA GGCGGATTTGTCCTACTCAG
A291G	AACTGCAG GTAATTCCGGTGTAGTCGCT GGCGGATTTGTCCTACTCAG
T293A	AACTGCAG GAGATGCACAGATGTGGACT GGCGGATTTGTCCTACTCAG
T293G	AACTGCAG ATATCTCATACCCAGACGTT GGCGGATTTGTCCTACTCAG
G294C	AACTGCAG GCCGCCAATACCGCATGTGC GGCGGATTTGTCCTACTCAG
A295T	AACTGCAG GATATACCCCTGAATAGTTA GGCGGATTTGTCCTACTCAG
G298C	AACTGCAG CAGCGCGGTGTTCATGGCTA GGCGGATTTGTCCTACTCAG
C305G	AACTGCAG GTAGATGCTTGTTGCTCGCA GGCGGATTTGTCCTACTCAG
G306C	AACTGCAG CGTTGCCACCTACTACGCCT GGCGGATTTGTCCTACTCAG
T307A	AACTGCAG GCTAATTATCGTGCGCCCGG GGCGGATTTGTCCTACTCAG
T308A	AACTGCAG CCGCCAACAGCCAGGTAGTT GGCGGATTTGTCCTACTCAG
T309G	AACTGCAG AGCTAGGGCTAATTCTTTCG GGCGGATTTGTCCTACTCAG
C310G	AACTGCAG TTTCTCTCAGGCGTGCTTAA GGCGGATTTGTCCTACTCAG
A311C	AACTGCAG TTCCTGGCCGTGCTATCGAG GGCGGATTTGTCCTACTCAG
G312C	AACTGCAG GCGAGCAGTGTGTAACGTCC GGCGGATTTGTCCTACTCAG
T313A	AACTGCAG GATTAGAGTATGGGAGCCTG GGCGGATTTGTCCTACTCAG
T313G	AACTGCAG TAGAGGGAACGGGTCAGTAT GGCGGATTTGTCCTACTCAG
A314T	AACTGCAG GACTTGCGTCAAGCCTTTCA GGCGGATTTGTCCTACTCAG
A314C	AACTGCAG ATCCGCTTTTTCGTTAAGTT GGCGGATTTGTCCTACTCAG
C315G	AACTGCAG AAGGATACATTCGCCAGCCT GGCGGATTTGTCCTACTCAG
A316C	AACTGCAG GAGCCGTGCAAACACTACGA GGCGGATTTGTCCTACTCAG
G317C	AACTGCAG GTGACGGGATGGTACTGCCC GGCGGATTTGTCCTACTCAG
C318G	AACTGCAG TACCTCGAGTCTAGTGGATT GGCGGATTTGTCCTACTCAG
A320T	AACTGCAG CGGTTCGTCTGAGTCTTTCG GGCGGATTTGTCCTACTCAG
A320C	AACTGCAG ACGTGGCGTCAAATGGAGCA GGCGGATTTGTCCTACTCAG
A320G	AACTGCAG GGGGTGAGTGGTGCTGCTTC GGCGGATTTGTCCTACTCAG
C321G	AACTGCAG CGTACTGGAACTGCGCCACG GGCGGATTTGTCCTACTCAG
A322T	AACTGCAG CGCAGTCCGCGGTTTTGTCC GGCGGATTTGTCCTACTCAG
A322C	AACTGCAG ATTTATGAACGGTATGGACT GGCGGATTTGTCCTACTCAG
A323T	AACTGCAG CTTCGTTGTAAGCATGTAGT GGCGGATTTGTCCTACTCAG
A323C	AACTGCAG AGACCTAGGCTCCGAGATTC GGCGGATTTGTCCTACTCAG
A323G	AACTGCAG TCTAGCAGAGCAACGTTCAA GGCGGATTTGTCCTACTCAG
T324A	AACTGCAG CATTCACATAGGCGTTCCTC GGCGGATTTGTCCTACTCAG
T324G	AACTGCAG ACACTAGGTTAATATCCATG GGCGGATTTGTCCTACTCAG
A325T	AACTGCAG GCCATTCTGTCACGACACTA GGCGGATTTGTCCTACTCAG
A325C	AACTGCAG AGATTATCAGTTTCGACACA GGCGGATTTGTCCTACTCAG
C327G	AACTGCAG CTGGCAAGAGACAAGAAACC GGCGGATTTGTCCTACTCAG
C329A	AACTGCAG AGGACCGGGTTTATCAGGTT GGCGGATTTGTCCTACTCAG
C329T	AACTGCAG TGTGGAGGACAACCGGATCC GGCGGATTTGTCCTACTCAG
C329G	AACTGCAG CGACCTGTACGACCAGGCTC GGCGGATTTGTCCTACTCAG
C330G	AACTGCAG GTCTGCCAATCTCACAGCCA GGCGGATTTGTCCTACTCAG
A331T	AACTGCAG AGTAGTACAGTCTATTAATA GGCGGATTTGTCCTACTCAG
A331C	AACTGCAG GTAGTTAATAAGCTTAACCC GGCGGATTTGTCCTACTCAG
T332A	AACTGCAG GTTTGAGGTGTGTCGGTCTT GGCGGATTTGTCCTACTCAG
G333A	AACTGCAG GGTTAGTGTTGCGTGATTCA GGCGGATTTGTCCTACTCAG
G333C	AACTGCAG ACTTATAAACCCTTTGTGTC GGCGGATTTGTCCTACTCAG
A334T	AACTGCAG ACAGCACTGGCTACCCATAA GGCGGATTTGTCCTACTCAG
A334C	AACTGCAG GAGGTAAAATACGAGGAGCC GGCGGATTTGTCCTACTCAG
A334G	AACTGCAG CGGCTTAGGCATTAACGGCT GGCGGATTTGTCCTACTCAG
A335T	AACTGCAG CATAGGGCCGATAGCTCCTA GGCGGATTTGTCCTACTCAG
A335C	AACTGCAG TGTCAAAAGCGAAGAAAAAC GGCGGATTTGTCCTACTCAG
A335G	AACTGCAG GTCGGAGTAGGTGATGCGTT GGCGGATTTGTCCTACTCAG
C336T	AACTGCAG AAGAATGCTATTTATCGCCA GGCGGATTTGTCCTACTCAG
C336G	AACTGCAG CAGAGGGACATCTTACCAGG GGCGGATTTGTCCTACTCAG
A337T	AACTGCAG TTCACTCGAAGAAGGCGTGC GGCGGATTTGTCCTACTCAG
A337C	AACTGCAG ACACGGACACCTTTCTTACT GGCGGATTTGTCCTACTCAG
A337G	AACTGCAG GACGTGTACTCCTTGCTTGA GGCGGATTTGTCCTACTCAG
A338T	AACTGCAG ATGGATACCAACACCATAAC GGCGGATTTGTCCTACTCAG
A338C	AACTGCAG TGATGAAAGTGTGGTCTCAC GGCGGATTTGTCCTACTCAG
A339T	AACTGCAG AGCATTCTTGTAGCGGCTCG GGCGGATTTGTCCTACTCAG
A339C	AACTGCAG CGCAGCTGGGTGACCTTCAT GGCGGATTTGTCCTACTCAG
A339G	AACTGCAG GGGGAAAACAAATGGTAGTC GGCGGATTTGTCCTACTCAG
T340A	AACTGCAG GCGGTCGTACGCTGAATGGA GGCGGATTTGTCCTACTCAG
T340C	AACTGCAG TCTCCTCGGCTTAGGACAGT GGCGGATTTGTCCTACTCAG
T340G	AACTGCAG ATTAAGTTTGCGGTGTCTTT GGCGGATTTGTCCTACTCAG
T341A	AACTGCAG TGCCTCTGAGCCACGTAAAT GGCGGATTTGTCCTACTCAG
T341G	AACTGCAG CCTCATAGGCAGCGATAAGT GGCGGATTTGTCCTACTCAG
G342A	AACTGCAG CCAGAACGTCACGATGTAGG GGCGGATTTGTCCTACTCAG
G342C	AACTGCAG ACTCTCTTGCATGCTGCGTC GGCGGATTTGTCCTACTCAG
A343C	AACTGCAG TCAGCATCTGATGAGAGATC GGCGGATTTGTCCTACTCAG
T344G	AACTGCAG GGCATCCTAGTGGTCTCGAC GGCGGATTTGTCCTACTCAG
T345A	AACTGCAG CAGGTGAATGTCTTGCGCCG GGCGGATTTGTCCTACTCAG
T345G	AACTGCAG AACTGACGATTATGTTCATA GGCGGATTTGTCCTACTCAG
G346A	AACTGCAG CGTCCGAACAGAAGTTTTCC GGCGGATTTGTCCTACTCAG
G346C	AACTGCAG CGGGCAATGCGTCTTTCCTA GGCGGATTTGTCCTACTCAG
C347G	AACTGCAG AACGCAGAAAATGTTCTGTG GGCGGATTTGTCCTACTCAG
C348G	AACTGCAG ATGGTCGCCACTACAGGTTG GGCGGATTTGTCCTACTCAG
C349T	AACTGCAG CTCGCTACCCCAGTCGTATG GGCGGATTTGTCCTACTCAG
C349G	AACTGCAG AAACGAACAGACCGTAAGAA GGCGGATTTGTCCTACTCAG
G351C	AACTGCAG TCGAAATGGGTGATGTGCGG GGCGGATTTGTCCTACTCAG
C352G	AACTGCAG AGAACTCGACTGTGCACCGG GGCGGATTTGTCCTACTCAG
T353G	AACTGCAG TCGACGACTGCCTGCAAGGA GGCGGATTTGTCCTACTCAG
T371A	AACTGCAG ATTTGAGTCACAGACGTCCG GGCGGATTTGTCCTACTCAG
C384G	AACTGCAG GGCCCCCAGTTTTTGAGTCA GGCGGATTTGTCCTACTCAG
T392C	AACTGCAG TTAGTGAATTGTCATGCATC GGCGGATTTGTCCTACTCAG
C393G	AACTGCAG CCTCTAGAACATTTGGGATG GGCGGATTTGTCCTACTCAG
A398G	AACTGCAG TTCACTAGCAACTCAGCAAC GGCGGATTTGTCCTACTCAG
G402C	AACTGCAG CTATCGGTCGTCGCTTTTCC GGCGGATTTGTCCTACTCAG
T408C	AACTGCAG CGTAGGTAATACACCCCCGT GGCGGATTTGTCCTACTCAG
T408G	AACTGCAG GTGTGCCAGGGGGTGACACC GGCGGATTTGTCCTACTCAG
T411A	AACTGCAG TTACGGAATGTTTTCTAGAC GGCGGATTTGTCCTACTCAG
T411G	AACTGCAG CTGTGTGGGGGGTAAACGCC GGCGGATTTGTCCTACTCAG
T417A	AACTGCAG TCAGGGTCACGAGTGAACGC GGCGGATTTGTCCTACTCAG
T417C	AACTGCAG CACCTCCAGGGAGTAACTGT GGCGGATTTGTCCTACTCAG
T423G	AACTGCAG CCGTAAACGCAGAGTATAGC GGCGGATTTGTCCTACTCAG
A426C	AACTGCAG AAAGCGAAAGCTACTCTGAC GGCGGATTTGTCCTACTCAG
A430G	AACTGCAG TATTCCTCGCTTATAGACAC GGCGGATTTGTCCTACTCAG
G432C	AACTGCAG CCTTAGCCTTGGTGCCCATT GGCGGATTTGTCCTACTCAG
T434C	AACTGCAG AACTCGTGTAAGAAATTTGG GGCGGATTTGTCCTACTCAG
A436T	AACTGCAG GCCTACGTGATAGCTGGGTG GGCGGATTTGTCCTACTCAG
A437G	AACTGCAG CTACCGTCAACTAATTCAAT GGCGGATTTGTCCTACTCAG
A436G	AACTGCAG CCAACCGGTGATACGAGGAT GGCGGATTTGTCCTACTCAG
G442C	AACTGCAG CAATCACGGAGAGATATTGG GGCGGATTTGTCCTACTCAG
C448T	AACTGCAG TTTGATAAATCGCTAGGCTA GGCGGATTTGTCCTACTCAG
C456G	AACTGCAG GCGTGTATCCGGGGGTCGGA GGCGGATTTGTCCTACTCAG
C457G	AACTGCAG CTCGTCCCGCTTCTTGGTCC GGCGGATTTGTCCTACTCAG
C458G	AACTGCAG CAACCGCCCGAAGTTGTATC GGCGGATTTGTCCTACTCAG
G459A	AACTGCAG CTTGCACTAAACATGCCGAA GGCGGATTTGTCCTACTCAG
G459C	AACTGCAG GCACCCATATTAACCGAGAC GGCGGATTTGTCCTACTCAG
A460T	AACTGCAG TTGTTGGTATCGTACAAGCG GGCGGATTTGTCCTACTCAG
A460C	AACTGCAG TATGCCAAGTCGGCACCGTC GGCGGATTTGTCCTACTCAG
G461C	AACTGCAG AGCAACCCTGATCAGCGAGT GGCGGATTTGTCCTACTCAG
A462C	AACTGCAG GGAGTATAGGCTTGATCCCT GGCGGATTTGTCCTACTCAG
G463A	AACTGCAG ATGTAGAGTACGCCTTAACC GGCGGATTTGTCCTACTCAG
G463C	AACTGCAG TCGTGGGTCGTGGCGGTGCG GGCGGATTTGTCCTACTCAG
A464T	AACTGCAG CCTGACTCACAACCGGCGCA GGCGGATTTGTCCTACTCAG
A464C	AACTGCAG TTTTGTTCCTTATCACCTCT GGCGGATTTGTCCTACTCAG
A464G	AACTGCAG GTATAAAGGAGTATTGTGAA GGCGGATTTGTCCTACTCAG
C465G	AACTGCAG GGTGGGCCTATTTCTCACGA GGCGGATTTGTCCTACTCAG
A466T	AACTGCAG GTTAGTAACGTAGAACTTGG GGCGGATTTGTCCTACTCAG
A466C	AACTGCAG CACACTACCCTATACACAAA GGCGGATTTGTCCTACTCAG
C467T	AACTGCAG TAATAAAGACGACATTTACT GGCGGATTTGTCCTACTCAG
C467G	AACTGCAG CCCACAAAACTGATTGTATT GGCGGATTTGTCCTACTCAG
C468G	AACTGCAG ACGGATGCTTTCCGCTCAAA GGCGGATTTGTCCTACTCAG
A469T	AACTGCAG AACAAAAGGGAGACCGAAAT GGCGGATTTGTCCTACTCAG
A469C	AACTGCAG TTAACGGGAAAAGCAAGTTT GGCGGATTTGTCCTACTCAG
C470G	AACTGCAG ACACTCGCAGATTCGAAATA GGCGGATTTGTCCTACTCAG
C471G	AACTGCAG CCCTTTACAAGATTACGGGC GGCGGATTTGTCCTACTCAG
A472T	AACTGCAG GGATACGCACTTTGGATTTG GGCGGATTTGTCCTACTCAG
A472C	AACTGCAG CTATATCTGAGTCCCCAAGT GGCGGATTTGTCCTACTCAG
C473G	AACTGCAG GGCTCGCGAAAGCTTCTAGG GGCGGATTTGTCCTACTCAG
G474C	AACTGCAG TCTTTATGAGACGGACTGCT GGCGGATTTGTCCTACTCAG
C475T	AACTGCAG ACGGGATGCTGTCCGCTCTA GGCGGATTTGTCCTACTCAG
C475G	AACTGCAG CCTACCGAAAGGGTCACTTA GGCGGATTTGTCCTACTCAG
C476G	AACTGCAG TTATGGTAACTTGGTATTCG GGCGGATTTGTCCTACTCAG
C478C	AACTGCAG AAGTGAACGTGTCAAGCCTT GGCGGATTTGTCCTACTCAG
G481C	AACTGCAG TGAGTAGACACGCAATCGTC GGCGGATTTGTCCTACTCAG
C482G	AACTGCAG ATTATCAGAATGGTCCAACC GGCGGATTTGTCCTACTCAG
A484T	AACTGCAG GAGTGAACGGGATGTGTCCG GGCGGATTTGTCCTACTCAG
T485A	AACTGCAG TAGTAGCTGCCGCTTGGATT GGCGGATTTGTCCTACTCAG
T485G	AACTGCAG ATGCCCGTTGTCATTCGGGA GGCGGATTTGTCCTACTCAG
G486A	AACTGCAG TTCATGGGCATATGCCTTCC GGCGGATTTGTCCTACTCAG
G486C	AACTGCAG TGTTGCTCTCGGTTACAGGT GGCGGATTTGTCCTACTCAG
G487C	AACTGCAG TAACTAAGCATGAGTCAAGG GGCGGATTTGTCCTACTCAG
C488A	AACTGCAG CGATTATTTGCATTGTGTGT GGCGGATTTGTCCTACTCAG
C488G	AACTGCAG ACTTTGTTACCGAGGAATGC GGCGGATTTGTCCTACTCAG
C490G	AACTGCAG ACCATATTTAGTAGTTGCTA GGCGGATTTGTCCTACTCAG
G492A	AACTGCAG TCAGGGAAGGGATGGGAGCA GGCGGATTTGTCCTACTCAG
A493T	AACTGCAG CTTAGCTTATAGATAGTTAG GGCGGATTTGTCCTACTCAG
A493C	AACTGCAG TATGGCGGTCGCTTGGGTAG GGCGGATTTGTCCTACTCAG
C494G	AACTGCAG AGCCCTACGGTTCTGAGGTA GGCGGATTTGTCCTACTCAG
T496A	AACTGCAG ACGCCCGTGCTCAGTCGCGA GGCGGATTTGTCCTACTCAG
T496G	AACTGCAG AGCGACCAATAAAGTGGTTG GGCGGATTTGTCCTACTCAG
T497A	AACTGCAG ACCGAAGTGGGGCGTACGAC GGCGGATTTGTCCTACTCAG
T497G	AACTGCAG CTCATTGCGTGCCTGGAGGG GGCGGATTTGTCCTACTCAG
G498C	AACTGCAG GTATCGATTAGGGTGATCGC GGCGGATTTGTCCTACTCAG
C499G	AACTGCAG AGTACGCAACGACCAGTAAA GGCGGATTTGTCCTACTCAG
T501G	AACTGCAG ACAACGACTTCTCTGATGTC GGCGGATTTGTCCTACTCAG
C502G	AACTGCAG CGGCTCGATATCTCCGCGTA GGCGGATTTGTCCTACTCAG
G504C	AACTGCAG GCGGGACGGTTACTCCATCA GGCGGATTTGTCCTACTCAG
C505G	AACTGCAG CACTGTATTGTGTGAGCCCA GGCGGATTTGTCCTACTCAG
T506A	AACTGCAG TAGATGTTACATTATATGTC GGCGGATTTGTCCTACTCAG
T506G	AACTGCAG AGGCAGAGCGGTAAACACCC GGCGGATTTGTCCTACTCAG
T507A	AACTGCAG TTCACGTGACGTTGGGCTCT GGCGGATTTGTCCTACTCAG
T507G	AACTGCAG TGAAATCTTATTCCTCCTCA GGCGGATTTGTCCTACTCAG
A508T	AACTGCAG GTAGCCTGGGAGTACTTGGC GGCGGATTTGTCCTACTCAG
A508C	AACTGCAG AGAGTGTTACCGACAGGATT GGCGGATTTGTCCTACTCAG
A508G	AACTGCAG CTGAGACCCCTCCGTAGCGC GGCGGATTTGTCCTACTCAG
G510C	AACTGCAG TGTGCTCAAACGGCAAACGC GGCGGATTTGTCCTACTCAG
C511T	AACTGCAG CTTTACCGCCAAAGAAAGTC GGCGGATTTGTCCTACTCAG
C511G	AACTGCAG TGAGCTATCTTTACAGCAGC GGCGGATTTGTCCTACTCAG
T512A	AACTGCAG GGACACGGCCCGGACTACAC GGCGGATTTGTCCTACTCAG
T512G	AACTGCAG CGGGTGCGTCCCCGAGAGTT GGCGGATTTGTCCTACTCAG
G513A	AACTGCAG CCCGCTACCTTGGGCCGCGT GGCGGATTTGTCCTACTCAG
G513C	AACTGCAG AGATTAGCTGGGTAGTACGC GGCGGATTTGTCCTACTCAG
G514A	AACTGCAG GGCCACGCAACCTCCAGCGA GGCGGATTTGTCCTACTCAG
G514C	AACTGCAG CGCACTACCTCAAATGCCCA GGCGGATTTGTCCTACTCAG
G515C	AACTGCAG TAAAGGTAGTAGTCCTAGCG GGCGGATTTGTCCTACTCAG
T516A	AACTGCAG GTATCGCGGAATGTAACTAA GGCGGATTTGTCCTACTCAG
T516C	AACTGCAG GCCCACTACACCCTAAACTG GGCGGATTTGTCCTACTCAG
T516G	AACTGCAG TATTGGAGCGGGTGCACGGA GGCGGATTTGTCCTACTCAG
C517G	AACTGCAG GCGCGAGATATTCATAACTG GGCGGATTTGTCCTACTCAG
A518T	AACTGCAG AAAGTGGGTATTACAAACAG GGCGGATTTGTCCTACTCAG
A518C	AACTGCAG CATCCAGCGCTTGTCGAGGA GGCGGATTTGTCCTACTCAG
T519A	AACTGCAG AGTTCAAGAACTGTGCTTTA GGCGGATTTGTCCTACTCAG
T519G	AACTGCAG TAAAGCGGCCGAGAACGCGA GGCGGATTTGTCCTACTCAG
G520A	AACTGCAG GCCCAAGTGGCGAGGGTAAT GGCGGATTTGTCCTACTCAG
C521G	AACTGCAG CAGCGTGACCAACACCCGAA GGCGGATTTGTCCTACTCAG
G522C	AACTGCAG ATGAGCGAAAGGAGTCGGGC GGCGGATTTGTCCTACTCAG
C523G	AACTGCAG TAATCATCATTCAATCACTA GGCGGATTTGTCCTACTCAG
T524A	AACTGCAG CGGCCGTGTCCTCATGGTGG GGCGGATTTGTCCTACTCAG
T524G	AACTGCAG CCAAAGGTACTCGTCTTTAT GGCGGATTTGTCCTACTCAG
G525C	AACTGCAG GAGGCCACTGCGCTCCCGCG GGCGGATTTGTCCTACTCAG
G526A	AACTGCAG GTATAATAGGCAGTTCTCAC GGCGGATTTGTCCTACTCAG
G526C	AACTGCAG TCAAAGAAAAGCCGGCCCGG GGCGGATTTGTCCTACTCAG
G527A	AACTGCAG GGCATTGACATGTATAGTTC GGCGGATTTGTCCTACTCAG
G529C	AACTGCAG CAGGACGACCGATATTCATC GGCGGATTTGTCCTACTCAG
A530T	AACTGCAG GGTCTGCGTAGGCGCGAATC GGCGGATTTGTCCTACTCAG
A530C	AACTGCAG AGCGTGATCATTAGACAGAC GGCGGATTTGTCCTACTCAG
A531T	AACTGCAG CAAAAGTCGCGCGGAGTAGA GGCGGATTTGTCCTACTCAG
A531C	AACTGCAG ACATCTACTCCGATCACTGA GGCGGATTTGTCCTACTCAG
A531G	AACTGCAG GACTTGCTGTGTGCACGACT GGCGGATTTGTCCTACTCAG
A532T	AACTGCAG GAAGAAAAAACAATTGTTCG GGCGGATTTGTCCTACTCAG
A532C	AACTGCAG TTATTGTCGAGATACTTATT GGCGGATTTGTCCTACTCAG
A532G	AACTGCAG ACTGTGTTACCGATCGCGAG GGCGGATTTGTCCTACTCAG
C533A	AACTGCAG TTTCGGCCAAAGAGTGAGAC GGCGGATTTGTCCTACTCAG
C533G	AACTGCAG TAATCGTCCATCGGGTGCAT GGCGGATTTGTCCTACTCAG
C534G	AACTGCAG GGAGGTACGATGCAAGTCTT GGCGGATTTGTCCTACTCAG
C535G	AACTGCAG AATCCATAACTCTACCATGC GGCGGATTTGTCCTACTCAG
G537A	AACTGCAG TGACATATTCACTGATATCA GGCGGATTTGTCCTACTCAG
G537C	AACTGCAG GCACCTTCGTTAGCTCGCTG GGCGGATTTGTCCTACTCAG
G540C	AACTGCAG AGTCTATAATGCCCCCATGG GGCGGATTTGTCCTACTCAG
G541C	AACTGCAG CCGTCTTTTCTCCCCAGGTT GGCGGATTTGTCCTACTCAG
C542G	AACTGCAG ATGAGCAGGTAGCAATGCTA GGCGGATTTGTCCTACTCAG
G543C	AACTGCAG TTACGTTGCCAAATGAAGAA GGCGGATTTGTCCTACTCAG
C544G	AACTGCAG TGCACCTGTTGGAGTTGGAC GGCGGATTTGTCCTACTCAG
A545C	AACTGCAG GAGCGTAGATGATTTGGAAC GGCGGATTTGTCCTACTCAG
T547A	AACTGCAG AGCACCCATCGCGAGCATGA GGCGGATTTGTCCTACTCAG
T547C	AACTGCAG CGACGTAATCTTACATGACC GGCGGATTTGTCCTACTCAG
T547G	AACTGCAG TCCCGGCTTACCATCCCGTA GGCGGATTTGTCCTACTCAG
T548A	AACTGCAG AAGCTCTTGCTATTTGAGCC GGCGGATTTGTCCTACTCAG
T548G	AACTGCAG GTTAGGTTCATCGCGCCCAG GGCGGATTTGTCCTACTCAG
G549A	AACTGCAG AGTAAGAGGCGTGAACTTTC GGCGGATTTGTCCTACTCAG
G550A	AACTGCAG TGCTGCGAGCAAGACATCGC GGCGGATTTGTCCTACTCAG
G550C	AACTGCAG CGATAACATGATGGGATCTC GGCGGATTTGTCCTACTCAG
T551G	AACTGCAG ATGGCTGACTGGAGTAGCGA GGCGGATTTGTCCTACTCAG
A553C	AACTGCAG TGAGACGGTCATCAAGTTCC GGCGGATTTGTCCTACTCAG
T570C	AACTGCAG CGCAGCAAGGTCCACACACA GGCGGATTTGTCCTACTCAG
C575G	AACTGCAG CAGAACGGACCAGAGCATGG GGCGGATTTGTCCTACTCAG
T704G	AACTGCAG AGATGTCCGGGAGTCTTTGC GGCGGATTTGTCCTACTCAG
G706C	AACTGCAG TCCTAAGTGTGTCAAGATAA GGCGGATTTGTCCTACTCAG
T707G	AACTGCAG AGTAAGTACCGACCCGTTCC GGCGGATTTGTCCTACTCAG
C710A	AACTGCAG TATCAAAAACTCTCGCTTTA GGCGGATTTGTCCTACTCAG
C710G	AACTGCAG CGCATAATCTGCTCAAGGTC GGCGGATTTGTCCTACTCAG
C711G	AACTGCAG GCTTGAAAATGTTCGTGTAA GGCGGATTTGTCCTACTCAG
T712G	AACTGCAG ATGGTCAATAAATAGGCCGC GGCGGATTTGTCCTACTCAG
A713G	AACTGCAG GGGGCTCAGTTGAATACCGG GGCGGATTTGTCCTACTCAG
T714C	AACTGCAG CTCTCGAACGTTATTCAAAA GGCGGATTTGTCCTACTCAG
T715A	AACTGCAG TCCTCGAACCATCCAGAAAG GGCGGATTTGTCCTACTCAG
T715C	AACTGCAG TAGTGAAGCCGTCGCACGAA GGCGGATTTGTCCTACTCAG
T716G	AACTGCAG CGCTTGGCTGAAGTACGACC GGCGGATTTGTCCTACTCAG
T717G	AACTGCAG CCCTAGAACTAAACGAACAA GGCGGATTTGTCCTACTCAG
A718T	AACTGCAG TTTCTCCCACAAGGTGTTGT GGCGGATTTGTCCTACTCAG
A718C	AACTGCAG CCCTTCAGGTGGAATAAACT GGCGGATTTGTCCTACTCAG
C719G	AACTGCAG AGGCGAGTGGAAGCTGAGAC GGCGGATTTGTCCTACTCAG
C720G	AACTGCAG CCACATTCTACAGTAATTAG GGCGGATTTGTCCTACTCAG
C721G	AACTGCAG ACACCCTAGGTCCTGAAGTC GGCGGATTTGTCCTACTCAG
A722C	AACTGCAG ATTATACCCAACCAAGAAAC GGCGGATTTGTCCTACTCAG
C724G	AACTGCAG AGTGCCCATTAATTAGCAGC GGCGGATTTGTCCTACTCAG
C725G	AACTGCAG AATCGAACTGGGTACGACCC GGCGGATTTGTCCTACTCAG
C727A	AACTGCAG AAGTCAAACGTATTACCCTT GGCGGATTTGTCCTACTCAG
C727T	AACTGCAG AGGTGAATTCGCCTCCTTGA GGCGGATTTGTCCTACTCAG
C727G	AACTGCAG TGGTTCGCCGGCTACGAAGA GGCGGATTTGTCCTACTCAG
A728T	AACTGCAG TAGGATACTTCGACTTCATT GGCGGATTTGTCCTACTCAG
A728C	AACTGCAG TAGCTCTGGTGTGTTATTTC GGCGGATTTGTCCTACTCAG
C730G	AACTGCAG ACTGGGTCTATCACAGTAGG GGCGGATTTGTCCTACTCAG
A733T	AACTGCAG TATCAACGCGAGGAATGCAT GGCGGATTTGTCCTACTCAG
A733C	AACTGCAG TTGATGTGTCGCTTGCGACA GGCGGATTTGTCCTACTCAG
A733G	AACTGCAG ATATAATCCCACTTTACAGC GGCGGATTTGTCCTACTCAG
A734T	AACTGCAG CCATTCCCTCCTGCGACCGT GGCGGATTTGTCCTACTCAG
A734C	AACTGCAG GGTATCCTCCTCGTCAGATG GGCGGATTTGTCCTACTCAG
C735G	AACTGCAG CGGCATTGAGTATAACTTCT GGCGGATTTGTCCTACTCAG
C737G	AACTGCAG CCCAGTCCAGGACCGAGCAG GGCGGATTTGTCCTACTCAG
A738C	AACTGCAG CGCTGATCTACAACTTCGCT GGCGGATTTGTCCTACTCAG
G739C	AACTGCAG CGCTAGGAAGTTATTGGTTC GGCGGATTTGTCCTACTCAG
G741C	AACTGCAG ACATCTAATTCCGGGCGTGA GGCGGATTTGTCCTACTCAG
A742C	AACTGCAG GATGCTAATGCATCGGTTAC GGCGGATTTGTCCTACTCAG
G743C	AACTGCAG CCCTCCATCTCTTAGATTAT GGCGGATTTGTCCTACTCAG
C744A	AACTGCAG CCCCAATCCAACGTATCAGC GGCGGATTTGTCCTACTCAG
C744G	AACTGCAG ATCCACACGCTTAGACCAAG GGCGGATTTGTCCTACTCAG
C745G	AACTGCAG CTTGACCAGATATACGCGAA GGCGGATTTGTCCTACTCAG
G746C	AACTGCAG GTTGTTCATTAAGAGTGGAG GGCGGATTTGTCCTACTCAG
C747G	AACTGCAG TCCAGCATCCGTCGCACACA GGCGGATTTGTCCTACTCAG
C748G	AACTGCAG TACCAAATACCTCCTCAGGG GGCGGATTTGTCCTACTCAG
G749C	AACTGCAG CGTTTGCCTACATACCAATA GGCGGATTTGTCCTACTCAG
C750G	AACTGCAG TGTGCCCGGCGTACTCGGTC GGCGGATTTGTCCTACTCAG
T753G	AACTGCAG TTGGGATCGTACGGGATGCA GGCGGATTTGTCCTACTCAG
G754C	AACTGCAG ATTCCATGCGTCATGAATTG GGCGGATTTGTCCTACTCAG
T755A	AACTGCAG TGCATTGCAGCCGATTTTTC GGCGGATTTGTCCTACTCAG
T755C	AACTGCAG GTCCGCGGGGTGCGCTCCAA GGCGGATTTGTCCTACTCAG
T755G	AACTGCAG TTTCAATGAGACGGTACCAC GGCGGATTTGTCCTACTCAG
G756C	AACTGCAG ACACATCAAACCGGGCCATA GGCGGATTTGTCCTACTCAG
C757G	AACTGCAG CTTAACCGAGTCACGTAGTA GGCGGATTTGTCCTACTCAG
T758A	AACTGCAG GATAATGGTAAACTCGGAGT GGCGGATTTGTCCTACTCAG
T758G	AACTGCAG TTTGAAGCCTGACGCAGGCG GGCGGATTTGTCCTACTCAG
G759C	AACTGCAG TGGCGCACAACGAATAGTAA GGCGGATTTGTCCTACTCAG
C761T	AACTGCAG CGCCCTGAGCTCTCACCGCC GGCGGATTTGTCCTACTCAG
T762G	AACTGCAG CCCCGTGGTGATAGTGTCTT GGCGGATTTGTCCTACTCAG
T763A	AACTGCAG TGTAATGCCCGATAATTCAT GGCGGATTTGTCCTACTCAG
T763G	AACTGCAG GAGGACACACGTCAAGTAAA GGCGGATTTGTCCTACTCAG
C764G	AACTGCAG TGACCGTGACCCGAGAACTG GGCGGATTTGTCCTACTCAG
A765C	AACTGCAG GGCTGGCCCCACGCCCAGCT GGCGGATTTGTCCTACTCAG
G766A	AACTGCAG TGAGTCACTAAAGAAGCAGG GGCGGATTTGTCCTACTCAG
G766C	AACTGCAG GTTAGTTTAGTCTAGAGGAA GGCGGATTTGTCCTACTCAG
C767G	AACTGCAG AAGGCTTGCACCGCGGTACT GGCGGATTTGTCCTACTCAG
G768C	AACTGCAG TGTAAGTGGTTTTTATATGT GGCGGATTTGTCCTACTCAG
G769C	AACTGCAG GTCCTTATTTGCGCAAGACG GGCGGATTTGTCCTACTCAG
C770A	AACTGCAG AGGCAATTTAACCATATTTT GGCGGATTTGTCCTACTCAG
C770G	AACTGCAG CTACTACGTCTTCACGAACC GGCGGATTTGTCCTACTCAG
G771C	AACTGCAG CTGTCTTCAAAGCGCTGCGC GGCGGATTTGTCCTACTCAG
A772C	AACTGCAG ACAGTTAATGTGGGGGGGCG GGCGGATTTGTCCTACTCAG
A774T	AACTGCAG GCATCCGTAAGTTAACATTT GGCGGATTTGTCCTACTCAG
A774C	AACTGCAG GGCATTGTATTACAGCGTAA GGCGGATTTGTCCTACTCAG
A775C	AACTGCAG CATGAATTGTTCTCCACGTG GGCGGATTTGTCCTACTCAG
A775G	AACTGCAG TGCGGCAACAACGGACCCCG GGCGGATTTGTCCTACTCAG
T776A	AACTGCAG CAGCGAATGCAGACACGTAA GGCGGATTTGTCCTACTCAG
T776G	AACTGCAG AAAAACGGCCAGGACGCCGT GGCGGATTTGTCCTACTCAG
C777G	AACTGCAG TAGACGCGCATACTCATCGC GGCGGATTTGTCCTACTCAG
A778T	AACTGCAG GTTTTCACGGACGTCCACGT GGCGGATTTGTCCTACTCAG
A778C	AACTGCAG GCGCGCAGCCAACGGTTAGC GGCGGATTTGTCCTACTCAG
T779A	AACTGCAG GCGGGTGCTGTATCAAATGG GGCGGATTTGTCCTACTCAG
T799C	AACTGCAG CTAAGAGTATAACGGCGCTC GGCGGATTTGTCCTACTCAG
T779G	AACTGCAG GTGTACGAACGGTCTCTTCG GGCGGATTTGTCCTACTCAG
C780A	AACTGCAG GTAGCCACCGCTAAACCAAG GGCGGATTTGTCCTACTCAG
C780G	AACTGCAG GCTAATCAAGAGGCAGAGTA GGCGGATTTGTCCTACTCAG
G791A	AACTGCAG CGTTTATCTCTGTTGAGATT GGCGGATTTGTCCTACTCAG
G781C	AACTGCAG ACGAATGAACCGTGGCCGAG GGCGGATTTGTCCTACTCAG
C782A	AACTGCAG ATGGTCGCAAGACCGATTAA GGCGGATTTGTCCTACTCAG
C782G	AACTGCAG CACGCGAGCCCCAAGCACAG GGCGGATTTGTCCTACTCAG
C783A	AACTGCAG GTTTGTTAAAAGGTTGGTAT GGCGGATTTGTCCTACTCAG
C783G	AACTGCAG CGGCTGACCGCTTGCCCCAA GGCGGATTTGTCCTACTCAG
G784C	AACTGCAG CCCGTGCATCTTTAATCGAC GGCGGATTTGTCCTACTCAG
A785T	AACTGCAG ATCAGGATGCCGAACCCAGA GGCGGATTTGTCCTACTCAG
A785C	AACTGCAG TGCCCAATACCTCATTTCTA GGCGGATTTGTCCTACTCAG
A785G	AACTGCAG CGAATGGTCGGCTACTGGAT GGCGGATTTGTCCTACTCAG
A786T	AACTGCAG AGGGAAGGAATCCCTCAATA GGCGGATTTGTCCTACTCAG
A786C	AACTGCAG CTCGTGTTTATAGATTGGGG GGCGGATTTGTCCTACTCAG
A786G	AACTGCAG TCTATTCTACTAAAGCCCTT GGCGGATTTGTCCTACTCAG
G787A	AACTGCAG CTGGGATTCAGAATTGGATA GGCGGATTTGTCCTACTCAG
G787C	AACTGCAG CTCTATGAGCGTGAAGGTTC GGCGGATTTGTCCTACTCAG
G788A	AACTGCAG GCCATTATTTTAGAGCATTA GGCGGATTTGTCCTACTCAG
G788C	AACTGCAG AGGACTTGCCGCCGGCGTCG GGCGGATTTGTCCTACTCAG
G789A	AACTGCAG TTCGCGGTGTCGTGCAAGTG GGCGGATTTGTCCTACTCAG
G789C	AACTGCAG TAACAGAAAGACCCTCAACA GGCGGATTTGTCCTACTCAG
C790A	AACTGCAG ACCACCGACTTATCGGGATT GGCGGATTTGTCCTACTCAG
C790T	AACTGCAG GATACCATAATACAAATTCA GGCGGATTTGTCCTACTCAG
C790G	AACTGCAG ATGTCCCAGAGCCGATCCGGC GGCGGATTTGTCCTACTCAG
T791A	AACTGCAG CAACTAGTCAGAAGGGAGAC GGCGGATTTGTCCTACTCAG
T791G	AACTGCAG ACACGTTGAATGGTAATAAC GGCGGATTTGTCCTACTCAG
G792A	AACTGCAG CTACCGAGATGAAAGCCCTC GGCGGATTTGTCCTACTCAG
G792T	AACTGCAG CGCGCACGCGGCTAAGGGTC GGCGGATTTGTCCTACTCAG
G792C	AACTGCAG GCGATGTAATCGAGCCACCA GGCGGATTTGTCCTACTCAG
C14A	AACTGCAG AGCTTACCTCCGTTACGTGC GGCGGATTTGTCCTACTCAG
G52T	AACTGCAG AACTGATTATCAACGAGTTA GGCGGATTTGTCCTACTCAG
G52C	AACTGCAG CTGGACATGTGCGCGGCTCG GGCGGATTTGTCCTACTCAG
G55T	AACTGCAG AAGTGCCCAGAAAACCTGGA GGCGGATTTGTCCTACTCAG
G65T	AACTGCAG TACGTTACGTGTTCAGGCAT GGCGGATTTGTCCTACTCAG
A92C	AACTGCAG TAACGAAGAGCCAGGCGGGG GGCGGATTTGTCCTACTCAG
T93C	AACTGCAG TCCATCTGGCCGTGTAATTA GGCGGATTTGTCCTACTCAG
T93G	AACTGCAG GGCTGCAGACCGAACTTATT GGCGGATTTGTCCTACTCAG
G110C	AACTGCAG TGTTAATCATTTTGACCTCC GGCGGATTTGTCCTACTCAG
G122A	AACTGCAG ACGAGCTCGCGTTACCTTAT GGCGGATTTGTCCTACTCAG
G216A	AACTGCAG TGCAGAGGCACTGTATAGAG GGCGGATTTGTCCTACTCAG
T251A	AACTGCAG ACGATTGTCTCAGGCCGCTC GGCGGATTTGTCCTACTCAG
A276C	AACTGCAG TAAACGACGGTCATACGGTT GGCGGATTTGTCCTACTCAG
G304C	AACTGCAG AGCACACTGCTAATAACGGA GGCGGATTTGTCCTACTCAG
T307G	AACTGCAG GCGGTTCACCACTCCCGCCT GGCGGATTTGTCCTACTCAG
G319A	AACTGCAG CATCTGGGGGATCCGAACAA GGCGGATTTGTCCTACTCAG
A338G	AACTGCAG TAGAGGATGCCTCCTTGCAA GGCGGATTTGTCCTACTCAG
T446A	AACTGCAG ACTCTAGACGGCGCGGTAAT GGCGGATTTGTCCTACTCAG
C505A	AACTGCAG AACCGCCGGGCCGGCGGTGT GGCGGATTTGTCCTACTCAG
G541A	AACTGCAG TCCAGCTACTTAAGTGATGC GGCGGATTTGTCCTACTCAG
C542A	AACTGCAG TTAATAACGCAATCCGTCAG GGCGGATTTGTCCTACTCAG
T776C	AACTGCAG AGAGGCGCACGCGATATGAC GGCGGATTTGTCCTACTCAG
C428G-5F	CACTGAACgTACGCTGAATACCGCCATTCCCG
C428G-3R	TCAGCGTAcGTTCAGTGCGATCCAGACGAAAC
C427T-5F	GCACTGAAtCTACGCTGAATACCGCCATTCCC
C427T-3R	CAGCGTAGaTTCAGTGCGATCCAGACGAAACG
C428T-5F	CACTGAACtTACGCTGAATACCGCCATTCCCG
C428T-3R	TCAGCGTAaGTTCAGTGCGATCCAGACGAAAC
C428A-5F	CACTGAACaTACGCTGAATACCGCCATTCCCG
C428A-3R	TCAGCGTAtGTTCAGTGCGATCCAGACGAAAC
C427G-5F	CACTGAAgCTACGCTGAATACCGCCATTCCCG
C427G-3R	TCAGCGTAGcTTCAGTGCGATCCAGACGAAAC
C427A-5F	GCACTGAAaCTACGCTGAATACCGCCATTCCC
C427A-3R	CAGCGTAGtTTCAGTGCGATCCAGACGAAACG
G463T-5F	ACCCGAGAtACACCACCACGCCGCGGGCGATG
G463T-3R	GGTGGTGTaTCTCGGGTCGCCGGGAATGGCGG
A644G-5F	gCTACGGCACCACCAATGATATTGCGGTGATC
A644G-3R	ATTGGTGGTGCCGTAGcCGCCGCTGCCGGTCTTAT
A425G-5F	ACTGgACCTACGCTGAATACCGCCATTCCCGG
A425G-3R	TTCAGCGTAGGTcCAGTGCGATCCAGACGAAACG
T434G-5F	AACCTACGCgGAATACCGCCATTCCCGGCGAC
T434G-3R	GGTATTCcGCGTAGGTTCAGTGCGATCCAGAC
T293G-F	ATGACGCTGGCAGAACgGAGCGCGGCCGCGTTGCA
T293G-R	cGTTCTGCCAGCGTCATTGTGCCGTTGACGTG
T340G-F	GAACAAAgTGATTGCCCAGCTCGGTGGCCCGG
T340G-R	GGGCAATCAcTTTGTTCATGGCGGTATTGTCG
T497G-F	AGACGTgGCGTCAGCTTACGCTGGGTCATGCG
T497G-R	AAGCTGACGCcACGTCTGCGCCATCGCCCGCG
A518T-F	AGCTTACGCTGGGTCtTGCGCTGGGCGAAACCCA
A518T-R	AaGACCCAGCGTAAGCTGACGCAACGTCTGCG
C757G-F	GCGATGTGgTGGCTTCAGCGGCGAGAATCATC
C757G-R	TGAAGCCAcCACATCGCGGCGGCTCTCTGCGT
G414A-F	TTTCGTCTaGATCGCACTGAACCTACGCTGAA
G414A-R	GTGCGATCtAGACGAAACGTCTCATCGCCGAT
A416G-F	AGACGTTTCGTCTGGgTCGCACTGAACCTACGCTGA
A416G-R	AcCCAGACGAAACGTCTCATCGCCGATCGCGC
A425G-F	ACTGgACCTACGCTGAATACCGCCATTCCCGG
A425G-R	TTCAGCGTAGGTcCAGTGCGATCCAGACGAAACG
T646C-F	ACcACGGCACCACCAATGATATTGCGGTGATC
T646C-R	ATTGGTGGTGCCGTgGTCGCCGCTGCCGGTCTT
G686C-F	TGATCTGGCCGCAGGcTCGTGCGCCGCTGGTTCT
G686C-R	AgCCTGCGGCCAGATCACCGCAATATCATTGG
C608T-F	CTTACCGAtGTCGTGGACTGTGGGTGATAAGA
C608T-R	TCCACGACaTCGGTAAGCCGGCCCGAATGCTG
G615T-F	TCGTGtACTGTGGGTGATAAGACCGGCAGCGG
G615T-R	TCACCCACAGTaCACGACGTCGGTAAGCCGGC
T627C-F	ACTGTGGGTGAcAAGACCGGCAGCGGCGACTA
T627C-R	GTCTTgTCACCCACAGTCCACGACGTCGGTAA
A568G-F	TCAAAGGCgATACGACCGGCGCAGCCAGCATT
A568G-R	GGTCGTATcGCCTTTGAGCCACGTCACCAACT
A574T-F	AAAGGCAATACGtCCGGCGCAGCCAGCATTCG
A574T-R	CCGGaCGTATTGCCTTTGAGCCACGTCACCAA
G595A-F	GCATTCGGaCCGGCTTACCGACGTCGTGGACT
G595A-R	TAAGCCGGtCCGAATGCTGGCTGCGCCGGTCG
T690G-F	GTCGgGCGCCGCTGGTTCTGGTGACCTATTTT
T690G-R	AACCAGCGGCGCcCGACCCTGCGGCCAGATCA
C697G-F	gTGGTTCTGGTGACCTATTTTACCCAGCCGCA
C697G-R	TAGGTCACCAGAACCAcCGGCGCACGACCCTGCGG
C636A-F	TGATAAGACCGGaAGCGGCGACTACGGCACCA
C636A-R	CGCTtCCGGTCTTATCACCCACAGTCCACGAC
T646A-F	ACaACGGCACCACCAATGATATTGCGGTGATC
T646A-R	ATTGGTGGTGCCGTtGTCGCCGCTGCCGGTCTT
G573T-F	AAGGCAATACtACCGGCGCAGCCAGCATTCGG
G573T-R	GCCGGTaGTATTGCCTTTGAGCCACGTCACCA
C579A-F	AAGGCAATACGACCGGaGCAGCCAGCATTCGGGCC
C579A-R	tCCGGTCGTATTGCCTTTGAGCCACGTCACCA
C111G-5F	CTTTATCGgGGTGATGAACGCTTTCCAATGTG
C111G-3R	TCATCACCcCGATAAAGCACCTGCGTATTATCT
T126A-5F	GAACGCTTaCCAATGTGCAGTACCAGTAAAGTTATG
T126A-3R	CACATTGGtAAGCGTTCATCACCGCGATAAAG
C255G-5F	CCGATTGCgGAAAAACACGTCAACGGCACAAT
C255G-3R	TGTTTTTCcGCAATCGGATTGTAGTTAACCAGA
T284A-5F	AATGACGCaGGCAGAACTGAGCGCGGCCGCGT
T284A-3R	GTTCTGCCtGCGTCATTGTGCCGTTGACGTGT
T674G-5F	ATATTGCGGTGAgCTGGCCGCAGGGTCGTGCG
T674G-3R	CCAGcTCACCGCAATATCATTGGTGGTGCCGT
G677C-5F	TATTGCGGTGATCTcGCCGCAGGGTCGTGCGCC
G677C-3R	GCgAGATCACCGCAATATCATTGGTGGTGCCG
G696C-5F	cCTGGTTCTGGTGACCTATTTTACCCAGCCGC
G696C-3R	AGGTCACCAGAACCAGgGGCGCACGACCCTGCGGC
P167C-3R	TCAGCGTgcaTTCAGTGCGATCCAGACGAAAC
P167C-5F	GCACTGAAtgcACGCTGAATACCGCCATTCCC
P167D-3R	TCAGCGTatcTTCAGTGCGATCCAGACGAAAC
P167D-5F	GCACTGAAgatACGCTGAATACCGCCATTCCC
P167E-3R	TCAGCGTttcTTCAGTGCGATCCAGACGAAAC
P167E-5F	GCACTGAAgaaACGCTGAATACCGCCATTCCC
P167F-3R	TCAGCGTaaaTTCAGTGCGATCCAGACGAAAC
P167F-5F	GCACTGAAtttACGCTGAATACCGCCATTCCC
P167G-3R	TCAGCGTgccTTCAGTGCGATCCAGACGAAAC
P167G-5F	GCACTGAAggcACGCTGAATACCGCCATTCCC
P167I-3R	TCAGCGTaatTTCAGTGCGATCCAGACGAAACG
P167I-5F	GCACTGAAattACGCTGAATACCGCCATTCCC
P167K-3R	TCAGCGTcttTTCAGTGCGATCCAGACGAAAC
P167K-5F	GCACTGAAaagACGCTGAATACCGCCATTCCC
P167M-3R	TCAGCGTcatTTCAGTGCGATCCAGACGAAAC
P167M-5F	GCACTGAAatgACGCTGAATACCGCCATTCCC
P167N-3R	TCAGCGTattTTCAGTGCGATCCAGACGAAAC
P167N-5F	GCACTGAAAATACGCTGAATACCGCCATTCCC
P167Q-3R	TCAGCGTctgTTCAGTGCGATCCAGACGAAAc
P167Q-5F	GCACTGAAcagACGCTGAATACCGCCATTCCC
P167V-3R	TCAGCGTcacTTCAGTGCGATCCAGACGAAAC
P167V-5F	GCACTGAAgtgACGCTGAATACCGCCATTCCC
P167W-3R	TCAGCGTccaTTCAGTGCGATCCAGACGAAAC
P167W-5F	GCACTGAATGGACGCTGAATACCGCCATTCCC
P167Y-3R	TCAGCGTataTTCAGTGCGATCCAGACGAAAC
P167Y-5F	GCACTGAAtatACGCTGAATACCGCCATTCCC
G566T-5F	GGCTCAAAGtCAATACGACCGGCGCAGCCAGC
G566T-3R	CGTATTGaCTTTGAGCCACGTCACCAACTGCG
A765G-5F	TTCgGCGGCGAGAATCATCGCCGAAGGGCTGT
A765G-3R	TGATTCTCGCCGCcGAAGCCAGCACATCGCGG
1-G419A C427G C428G A437C-5F	cactgaaggtacgctgacTACCGCCATTCCCGGCGA
1-G419A C427G C428G A437C-3R	tcagcgtaccttcagtgtGATCCAGACGAAACGTCTCATCG
2-G510A-5F	CAGCTTACaCTGGGTCATGCGCTGGGCGAAAC
2-G510A-3R	TGACCCAGtGTAAGCTGACGCAACGTCTGCGC
2-T610G-5F	TACCGACGgCGTGGACTGTGGGTGATAAGACC
2-T610G-3R	AGTCCACGcCGTCGGTAAGCCGGCCCGAATGC
2-C642G A644G-5F	AGCGGgggCTACGGCACCACCAATGATATTG
2-C642G A644G-3R	TGCCGTAGcccCCGCTGCCGGTCTTATCACCCA
3-T423G C428T G435C-5F	GCACggaacttacgctcAATACCGCCATTCCCG
3-T423G C428T G435C-3R	GGTATTgagcgtaagttccGTGCGATCCAGACGAAA
5-G489A-5F	GCGATGGCaCAGACGTTGCGTCAGCTTACGCT
5-G489A-3R	AACGTCTGtGCCATCGCCCGCGGCGTGGTGGT
5-G621A-5F	GTGGACTGTaGGTGATAAGACCGGCAGCGGCG
5-G621A-3R	TATCACCtACAGTCCACGACGTCGGTAAGCCG
5-C710T-5F	CTGGTTCTGGTGAtCTATTTTACCCAGCCGCAACA
5-C710T-3R	TAGaTCACCAGAACCAGCGGCGCACGACCCTG
